# Supplementary material for: RABGAP1 is a sensor that facilitates the sorting and processing of amyloid precursor protein
Source: EMBO J. 2025 Aug 26;44(19):5443–62. doi: 10.1038/s44318-025-00530-0 (PMC12489035; doi:10.1038/s44318-025-00530-0)
Supplement: Supplementary file 4 — Movie EV1 [file 44318_2025_530_MOESM4_ESM.zip › Movie EV1]

Movie EV1
Co-localisation of APP and RABGAP1 in HeLa cells pre-treated with 25 μM DAPT for 24 hours. Live cell structured illumination microscopy of steady state HaloTag-APP-mNeonGreen and mCherry-RABGAP1. Videos were acquired on a Zeiss Elyra 7 Lattice SIM microscope. Scale bar, 5 μm. Frame rate, 7 fps (frames per second). 
