# Supplementary material for: RABGAP1 is a sensor that facilitates the sorting and processing of amyloid precursor protein
Source: EMBO J. 2025 Aug 26;44(19):5443–62. doi: 10.1038/s44318-025-00530-0 (PMC12489035; doi:10.1038/s44318-025-00530-0)
Supplement: Supplementary file 6 — Movie EV3 [file 44318_2025_530_MOESM6_ESM.zip]

Archive with 4 entries (4 files):
- Movie EV3.avi
- __MACOSX/._Movie EV3.avi
- Movie EV3
- __MACOSX/._Movie EV3
