# Supplementary material for: RABGAP1 is a sensor that facilitates the sorting and processing of amyloid precursor protein
Source: EMBO J. 2025 Aug 26;44(19):5443–62. doi: 10.1038/s44318-025-00530-0 (PMC12489035; doi:10.1038/s44318-025-00530-0)
Supplement: Supplementary file 6 — Movie EV3 [file 44318_2025_530_MOESM6_ESM.zip › Movie EV3]

Movie EV3
Co-localisation of APP and endosomes in day 15 WTC11 human-derived i3 neurons. Live cell imaging of steady state HaloTag-APP-mNeonGreen and mScarlet-FYVE. Images were taken on a Zeiss LSM880 Airyscan microscope. Scale bar, 10 μm. Frame rate, 7 fps.
