# Supplementary material for: RABGAP1 is a sensor that facilitates the sorting and processing of amyloid precursor protein
Source: EMBO J. 2025 Aug 26;44(19):5443–62. doi: 10.1038/s44318-025-00530-0 (PMC12489035; doi:10.1038/s44318-025-00530-0)
Supplement: Supplementary file 7 — Source data Fig. 1 [file 44318_2025_530_MOESM7_ESM.zip]

Archive with 12 entries (9 files):
- Figure 1/
- __MACOSX/._Figure 1
- Figure 1/.DS_Store
- __MACOSX/Figure 1/._.DS_Store
- Figure 1/1B/
- __MACOSX/Figure 1/._1B
- Figure 1/1C/
- __MACOSX/Figure 1/._1C
- Figure 1/1B/Supplemental Table 1 - mass spec hits.xlsx
- __MACOSX/Figure 1/1B/._Supplemental Table 1 - mass spec hits.xlsx
- Figure 1/1C/PantherGOanalysis.csv
- __MACOSX/Figure 1/1C/._PantherGOanalysis.csv
