# Supplementary material for: RABGAP1 is a sensor that facilitates the sorting and processing of amyloid precursor protein
Source: EMBO J. 2025 Aug 26;44(19):5443–62. doi: 10.1038/s44318-025-00530-0 (PMC12489035; doi:10.1038/s44318-025-00530-0)
Supplement: Supplementary file 7 — Source data Fig. 1 [file 44318_2025_530_MOESM7_ESM.zip › Figure 1/1B/Supplemental Table 1 - mass spec hits.xlsx]

## Sheet: Sheet1
Significant	#NAME?	Difference	Protein IDs		Majority protein IDs	Symbol color	Symbol type	Symbol size	Peptides	Razor + unique peptides	Unique peptides	Sequence coverage [%]	Unique + razor sequence coverage [%]	Unique sequence coverage [%]	Mol. weight [kDa]	Q-value	Score	Intensity	MS/MS count	GST_1	GST_2	GST_3	APP_1	APP_2	APP_3	LFQ intensity XIS_1
+	3.37874	-10.3853	sp|P32322|P5CR1_HUMAN	P5CR1_HUMAN	sp|P32322|P5CR1_HUMAN	Color2 [DarkGray]	1	4	23	22	22	72.4	68.3	68.3	33.36	0	323.31	442530000000	1696	24.6346	22.7536	24.0899	32.6459	35.0514	34.9368	33.3939
+	3.26027	-8.85977	sp|Q96C36|P5CR2_HUMAN	P5CR2_HUMAN	sp|Q96C36|P5CR2_HUMAN	Color2 [DarkGray]	1	4	27	27	26	68.8	68.8	64.7	33.637	0	323.31	666670000000	2725	25.3606	25.6674	27.4233	33.8064	35.6508	35.5735	34.1954
+	3.68677	-7.8288	sp|Q9Y3P9|RBGP1_HUMAN	RBGP1_HUMAN	sp|Q9Y3P9|RBGP1_HUMAN	Color2 [DarkGray]	1	4	38	38	35	39.4	39.4	36.1	121.74	0	259.09	5872800000	169	22.1854	23.6179	22.1991	30.7021	29.7699	31.0168	22.6934
+	3.81715	-7.54222	sp|Q9NR12|PDLI7_HUMAN	PDLI7_HUMAN	sp|Q9NR12|PDLI7_HUMAN	Color2 [DarkGray]	1	4	27	27	27	74.6	74.6	74.6	49.844	0	323.31	24002000000	305	23.0614	23.3466	22.6307	30.9165	31.1787	29.5702	31.41
+	3.15517	-6.9014	sp|P46109|CRKL_HUMAN	CRKL_HUMAN	sp|P46109|CRKL_HUMAN	Color2 [DarkGray]	1	4	15	15	15	57.4	57.4	57.4	33.777	0	308.57	12032000000	131	23.0412	22.975	22.9239	30.8062	28.4415	30.3965	29.1027
+	4.73692	-6.85719	sp|Q96QK1|VPS35_HUMAN	VPS35_HUMAN	sp|Q96QK1|VPS35_HUMAN	Color2 [DarkGray]	1	4	35	35	35	54.1	54.1	54.1	91.706	0	323.31	18430000000	328	24.0346	23.7352	23.8834	31.2488	30.3074	30.6686	30.0527
+	3.25702	-6.64393	sp|O00213|APBB1_HUMAN	APBB1_HUMAN	sp|O00213|APBB1_HUMAN	Color2 [DarkGray]	1	4	18	18	17	37	37	35.6	77.243	0	323.31	3838800000	105	23.1257	21.1742	22.6645	28.3921	29.4158	29.0883	28.4949
+	5.1765	-6.37419	sp|P78406|RAE1L_HUMAN	RAE1L_HUMAN	sp|P78406|RAE1L_HUMAN	Color2 [DarkGray]	1	4	16	16	16	54.3	54.3	54.3	40.968	0	323.31	11347000000	187	23.1422	23.7605	23.3192	29.9664	29.7318	29.6463	29.823
+	3.05268	-6.10896	sp|Q15036|SNX17_HUMAN	SNX17_HUMAN	sp|Q15036|SNX17_HUMAN	Color2 [DarkGray]	1	4	20	20	20	45.5	45.5	45.5	52.901	0	323.31	6341100000	166	24.1359	22.0537	22.9581	29.4132	29.5585	28.5028	28.4689
	2.79933	-6.08299	sp|Q9UNE7|CHIP_HUMAN	CHIP_HUMAN	sp|Q9UNE7|CHIP_HUMAN	Color2 [DarkGray]	1	4	21	21	21	61.7	61.7	61.7	34.856	0	323.31	11591000000	150	22.8421	23.201	21.9875	27.339	29.3938	29.5468	29.391
+	4.5491	-6.05321	sp|P53350|PLK1_HUMAN	PLK1_HUMAN	sp|P53350|PLK1_HUMAN	Color2 [DarkGray]	1	4	33	33	33	61.5	61.5	61.5	68.254	0	323.31	17415000000	228	22.798	22.0509	22.7724	28.5071	28.403	28.8709	27.2925
+	3.18999	-5.86274	sp|Q9Y4C2|TCAF1_HUMAN	TCAF1_HUMAN	sp|Q9Y4C2|TCAF1_HUMAN	Color2 [DarkGray]	1	4	23	23	23	30.3	30.3	30.3	102.12	0	86.935	1531300000	93	22.6197	23.5227	21.4345	28.2885	28.3784	28.4982	27.1712
	2.90739	-5.49892	sp|Q7L592|NDUF7_HUMAN	NDUF7_HUMAN	sp|Q7L592|NDUF7_HUMAN	Color2 [DarkGray]	1	4	16	16	16	46	46	46	49.237	0	103.55	3130700000	55	23.9915	23.2083	21.7846	28.8873	28.3099	28.2839	27.6395
+	3.43454	-5.48012	sp|P28482|MK01_HUMAN	MK01_HUMAN	sp|P28482|MK01_HUMAN	Color2 [DarkGray]	1	4	20	20	16	62.2	62.2	53.6	41.389	0	271.65	5933400000	123	23.7658	23.7092	23.2923	29.799	28.1965	29.2122	27.708
	2.58232	-5.36332	sp|P49757|NUMB_HUMAN	NUMB_HUMAN	sp|P49757|NUMB_HUMAN	Color2 [DarkGray]	1	4	21	21	18	41.3	41.3	36.7	70.803	0	291.35	7289700000	169	22.8064	25.3881	24.2326	29.4141	30.0588	29.0442	26.9917
	2.97909	-5.30894	sp|Q8IVL6|P3H3_HUMAN	P3H3_HUMAN	sp|Q8IVL6|P3H3_HUMAN	Color2 [DarkGray]	1	4	25	25	25	44.3	44.3	44.3	81.836	0	313.3	3575100000	109	23.8897	22.4034	24.4108	28.6255	29.1952	28.81	28.8957
	2.80372	-5.22539	sp|O75436|VP26A_HUMAN	VP26A_HUMAN	sp|O75436|VP26A_HUMAN	Color2 [DarkGray]	1	4	15	15	14	52.6	52.6	50.5	38.169	0	98.587	3434700000	64	22.2964	23.2229	22.6635	28.7784	26.7204	28.3602	27.8642
+	6.35205	-5.19033	sp|Q9Y6R0|NUMBL_HUMAN	NUMBL_HUMAN	sp|Q9Y6R0|NUMBL_HUMAN	Color2 [DarkGray]	1	4	18	15	15	31.9	26.9	26.9	64.891	0	94.626	2166300000	70	22.817	22.7778	22.9896	28.0437	28.1521	27.9595	23.672
+	3.4142	-5.1238	sp|Q8TAF3|WDR48_HUMAN	WDR48_HUMAN	sp|Q8TAF3|WDR48_HUMAN	Color2 [DarkGray]	1	4	22	22	22	34.3	34.3	34.3	76.21	0	204.89	3174100000	89	24.0561	22.977	22.6279	28.668	28.058	28.3065	27.1329
	1.76749	-5.00315	sp|O14874|BCKD_HUMAN	BCKD_HUMAN	sp|O14874|BCKD_HUMAN	Color2 [DarkGray]	1	4	19	19	19	60.4	60.4	60.4	46.36	0	323.31	26067000000	211	22.1596	21.8785	25.8117	28.4766	28.3204	28.0623	25.8306
	2.97243	-4.8315	sp|Q96HY7|DHTK1_HUMAN	DHTK1_HUMAN	sp|Q96HY7|DHTK1_HUMAN	Color2 [DarkGray]	1	4	14	14	14	25.5	25.5	25.5	103.08	0	122.84	998220000	54	21.3621	22.7841	22.6964	27.6986	27.1085	26.5299	25.072
+	3.2486	-4.80793	sp|Q9UKK9|NUDT5_HUMAN	NUDT5_HUMAN	sp|Q9UKK9|NUDT5_HUMAN	Color2 [DarkGray]	1	4	10	10	10	46.6	46.6	46.6	24.327	0	178.77	4494700000	56	23.3481	22.6755	22.6507	26.8545	28.0681	28.1756	26.9053
+	3.1598	-4.79672	sp|P62899|RL31_HUMAN	RL31_HUMAN	sp|P62899|RL31_HUMAN	Color2 [DarkGray]	1	4	8	8	8	56	56	56	14.463	0	37.636	12197000000	67	22.3007	23.8606	23.7386	28.2427	28.0384	28.009	27.5515
	2.11048	-4.65813	sp|O94979|SC31A_HUMAN	SC31A_HUMAN	sp|O94979|SC31A_HUMAN	Color2 [DarkGray]	1	4	26	26	26	24.1	24.1	24.1	133.01	0	129.45	2665500000	107	25.2463	23.1225	23.2932	29.7295	27.4937	28.4132	28.7554
+	4.72438	-4.49258	sp|Q03426|KIME_HUMAN	KIME_HUMAN	sp|Q03426|KIME_HUMAN	Color2 [DarkGray]	1	4	10	10	10	39.4	39.4	39.4	42.45	0	265.22	2143100000	43	23.6206	23.1725	23.6817	28.1777	27.9383	27.8365	22.1672
	1.12103	-4.4177	sp|P05067|A4_HUMAN	A4_HUMAN	sp|P05067|A4_HUMAN	Color2 [DarkGray]	1	4	5	5	5	5.5	5.5	5.5	86.942	0	323.31	824670000000	5454	29.1054	29.4519	29.7748	30.1762	35.765	35.6441	36.5551
	2.359	-4.18389	sp|Q96EE3|SEH1_HUMAN	SEH1_HUMAN	sp|Q96EE3|SEH1_HUMAN	Color2 [DarkGray]	1	4	13	13	13	51.4	51.4	51.4	39.648	0	123.96	1955000000	82	23.7302	22.0917	23.2951	27.5557	26.1882	27.9248	26.6584
	1.96447	-4.14437	sp|Q12933|TRAF2_HUMAN	TRAF2_HUMAN	sp|Q12933|TRAF2_HUMAN	Color2 [DarkGray]	1	4	17	17	17	38.9	38.9	38.9	55.859	0	92.236	1895900000	91	22.6133	23.2369	22.4839	28.1608	27.4151	25.1913	26.8875
	2.85506	-4.06607	sp|Q15436|SC23A_HUMAN	SC23A_HUMAN	sp|Q15436|SC23A_HUMAN	Color2 [DarkGray]	1	4	19	19	16	32.7	32.7	28	86.16	0	107.45	2827600000	125	22.6323	23.9242	22.3957	27.3331	26.6636	27.1536	25.7906
	2.44298	-3.8337	sp|P12532|KCRU_HUMAN;sp|P17540|KCRS_HUMAN	KCRS_HUMAN	sp|P12532|KCRU_HUMAN	Color2 [DarkGray]	1	4	22	22	22	61.4	61.4	61.4	47.036	0	323.31	19216000000	240	27.7786	25.8431	26.5653	31.0955	30.2133	30.3793	29.3915
	2.65968	-3.82729	sp|Q13356|PPIL2_HUMAN	PPIL2_HUMAN	sp|Q13356|PPIL2_HUMAN	Color2 [DarkGray]	1	4	27	27	27	61.2	61.2	61.2	58.823	0	203.14	3600600000	93	23.1975	23.1855	23.9882	28.0535	27.3906	26.409	26.6099
	1.99795	-3.75602	sp|O14965|AURKA_HUMAN	AURKA_HUMAN	sp|O14965|AURKA_HUMAN	Color2 [DarkGray]	1	4	19	19	18	54.6	54.6	52.6	45.809	0	134.48	6697400000	104	22.9702	22.6511	23.9114	27.4878	27.8151	25.4979	26.9711
	2.5814	-3.62842	sp|P53992|SC24C_HUMAN	SC24C_HUMAN	sp|P53992|SC24C_HUMAN	Color2 [DarkGray]	1	4	16	16	15	19.5	19.5	18.2	118.32	0	59.221	715590000	60	24.1301	22.5641	23.5862	27.4933	27.1694	26.503	25.2458
	1.50814	-3.60538	sp|Q9BTE3|MCMBP_HUMAN	MCMBP_HUMAN	sp|Q9BTE3|MCMBP_HUMAN	Color2 [DarkGray]	1	4	20	20	20	38.5	38.5	38.5	72.979	0	169.23	2055300000	61	23.1497	23.1773	22.8927	28.5732	26.7057	24.757	26.8598
	1.29241	-3.58224	sp|Q14315|FLNC_HUMAN	FLNC_HUMAN	sp|Q14315|FLNC_HUMAN	Color2 [DarkGray]	1	4	57	49	49	24.9	21.7	21.7	291.02	0	136.98	628840000	109	25.2793	23.2051	22.5663	25.8309	26.7551	29.2114	28.8718
	1.34153	-3.57992	sp|P54886|P5CS_HUMAN	P5CS_HUMAN	sp|P54886|P5CS_HUMAN	Color2 [DarkGray]	1	4	27	27	27	41.9	41.9	41.9	87.301	0	182.71	6632600000	178	26.5738	22.6445	24.2034	29.0227	27.336	27.8027	26.1269
	1.31425	-3.57215	sp|Q92900|RENT1_HUMAN	RENT1_HUMAN	sp|Q92900|RENT1_HUMAN	Color2 [DarkGray]	1	4	33	33	33	35	35	35	124.34	0	126.24	2970900000	130	24.8042	22.8777	21.9143	28.3148	25.046	26.9518	26.5173
	2.67674	-3.50082	sp|Q15599|NHRF2_HUMAN	NHRF2_HUMAN	sp|Q15599|NHRF2_HUMAN	Color2 [DarkGray]	1	4	11	11	11	37.4	37.4	37.4	37.413	0	34.381	1008600000	36	23.4371	23.4535	22.5442	25.8609	27.0782	26.9982	25.2897
	2.35628	-3.46572	sp|O43663|PRC1_HUMAN	PRC1_HUMAN	sp|O43663|PRC1_HUMAN	Color2 [DarkGray]	1	4	39	39	39	61.9	61.9	61.9	71.606	0	323.31	28076000000	375	25.4966	27.3642	26.0532	29.9513	30.0381	29.3217	29.9631
	1.94043	-3.40951	sp|Q9H857|NT5D2_HUMAN	NT5D2_HUMAN	sp|Q9H857|NT5D2_HUMAN	Color2 [DarkGray]	1	4	24	24	24	61.3	61.3	61.3	60.718	0	323.31	7346200000	143	24.2979	23.4843	23.2407	28.2416	25.8197	27.1901	24.1257
	1.14734	-3.33919	sp|P07237|PDIA1_HUMAN	PDIA1_HUMAN	sp|P07237|PDIA1_HUMAN	Color2 [DarkGray]	1	4	25	25	25	55.9	55.9	55.9	57.116	0	323.31	6792100000	143	25.9119	23.273	21.5104	27.75	26.0617	26.9013	24.8778
	1.40836	-3.33042	sp|Q9H078|CLPB_HUMAN	CLPB_HUMAN	sp|Q9H078|CLPB_HUMAN	Color2 [DarkGray]	1	4	23	23	23	36.1	36.1	36.1	78.728	0	121.86	3537200000	75	24.9569	22.4183	22.448	28.0142	26.0683	25.732	25.3082
	2.17704	-3.19054	sp|Q14011|CIRBP_HUMAN	CIRBP_HUMAN	sp|Q14011|CIRBP_HUMAN	Color2 [DarkGray]	1	4	8	8	8	49.4	49.4	49.4	18.648	0	146.23	3731100000	51	22.4688	22.5376	21.6067	24.3654	26.1899	25.6294	23.7224
	1.98373	-3.1651	sp|P63151|2ABA_HUMAN;sp|Q66LE6|2ABD_HUMAN;sp|Q9Y2T4|2ABG_HUMAN	2ABG_HUMAN	sp|P63151|2ABA_HUMAN	Color2 [DarkGray]	1	4	14	14	10	44.7	44.7	33.3	51.691	0	246.34	3843100000	86	24.3065	24.1424	23.0736	27.6497	27.5146	25.8535	27.0616
	0.803968	-3.14934	sp|Q04837|SSBP_HUMAN	SSBP_HUMAN	sp|Q04837|SSBP_HUMAN	Color2 [DarkGray]	1	4	7	7	7	52.7	52.7	52.7	17.259	0	244.56	6577700000	63	22.583	21.871	23.7269	28.5183	26.4864	22.6242	22.7218
+	3.84647	-3.07841	sp|P51659|DHB4_HUMAN	DHB4_HUMAN	sp|P51659|DHB4_HUMAN	Color2 [DarkGray]	1	4	25	25	25	40.9	40.9	40.9	79.685	0	259.93	3199700000	164	25.2852	24.8287	25.0981	28.3367	27.8068	28.3037	25.8458
	0.752654	-3.02192	sp|Q9UBQ0|VPS29_HUMAN	VPS29_HUMAN	sp|Q9UBQ0|VPS29_HUMAN	Color2 [DarkGray]	1	4	5	5	5	29.1	29.1	29.1	20.505	0	77.487	2511800000	25	22.426	22.5339	23.4879	28.3924	26.7908	22.3303	22.5013
	0.906362	-3.00805	sp|Q6UB35|C1TM_HUMAN	C1TM_HUMAN	sp|Q6UB35|C1TM_HUMAN	Color2 [DarkGray]	1	4	16	16	16	18.6	18.6	18.6	105.79	0	34.482	838220000	44	25.8959	21.2864	22.4816	27.5171	25.1056	26.0654	24.5699
	1.02618	-2.94517	sp|O76003|GLRX3_HUMAN	GLRX3_HUMAN	sp|O76003|GLRX3_HUMAN	Color2 [DarkGray]	1	4	14	14	14	43.3	43.3	43.3	37.432	0	123.11	4955200000	106	26.8748	22.6099	24.1274	28.4951	26.906	27.0465	27.1817
	2.19747	-2.92357	sp|Q9Y265|RUVB1_HUMAN	RUVB1_HUMAN	sp|Q9Y265|RUVB1_HUMAN	Color2 [DarkGray]	1	4	29	29	29	74.1	74.1	74.1	50.227	0	323.31	44554000000	502	28.1583	28.1022	28.6148	32.0566	31.3644	30.225	31.6485
	0.936027	-2.9131	sp|P17812|PYRG1_HUMAN	PYRG1_HUMAN	sp|P17812|PYRG1_HUMAN	Color2 [DarkGray]	1	4	21	21	19	42.8	42.8	38.4	66.69	0	173.19	5162800000	132	23.6683	21.1669	23.0503	28.0283	24.1661	24.4304	22.898
	2.63481	-2.87394	sp|Q16531|DDB1_HUMAN	DDB1_HUMAN	sp|Q16531|DDB1_HUMAN	Color2 [DarkGray]	1	4	48	48	48	45.5	45.5	45.5	126.97	0	323.31	11864000000	350	28.184	26.893	27.6228	30.105	30.476	30.7406	30.8107
	1.99853	-2.87166	sp|P15104|GLNA_HUMAN	GLNA_HUMAN	sp|P15104|GLNA_HUMAN	Color2 [DarkGray]	1	4	8	8	8	26.3	26.3	26.3	42.064	0	52.135	740490000	25	22.6137	22.7141	22.8334	26.8223	25.1261	24.8278	24.1191
	0.848316	-2.86286	sp|P32119|PRDX2_HUMAN	PRDX2_HUMAN	sp|P32119|PRDX2_HUMAN	Color2 [DarkGray]	1	4	10	9	9	55.1	49.5	49.5	21.892	0	89.764	5235400000	58	22.5049	22.3487	22.9436	27.3072	26.7121	22.3664	23.2841
	1.16818	-2.835	sp|P62266|RS23_HUMAN	RS23_HUMAN	sp|P62266|RS23_HUMAN	Color2 [DarkGray]	1	4	8	8	8	49.7	49.7	49.7	15.807	0	68.696	11755000000	128	27.2018	23.8707	23.7118	27.9007	27.7882	27.6005	27.6062
	1.48269	-2.77341	sp|Q92791|SC65_HUMAN	SC65_HUMAN	sp|Q92791|SC65_HUMAN	Color2 [DarkGray]	1	4	12	12	12	30.7	30.7	30.7	50.381	0	34.545	1107900000	41	24.3695	22.2378	23.5935	26.3455	27.121	25.0544	26.6531
	0.652289	-2.7595	sp|P33991|MCM4_HUMAN	MCM4_HUMAN	sp|P33991|MCM4_HUMAN	Color2 [DarkGray]	1	4	31	31	31	45.5	45.5	45.5	96.557	0	268.12	8756900000	197	28.6625	22.6407	23.6226	28.5023	27.6721	27.03	27.58
	2.75374	-2.73528	sp|Q4G0F5|VP26B_HUMAN	VP26B_HUMAN	sp|Q4G0F5|VP26B_HUMAN	Color2 [DarkGray]	1	4	10	9	9	27.4	25.3	25.3	39.154	0	28.338	638070000	36	23.2556	22.4304	23.5052	25.5907	26.1461	25.6602	25.1976
	1.76303	-2.72837	sp|Q9Y230|RUVB2_HUMAN	RUVB2_HUMAN	sp|Q9Y230|RUVB2_HUMAN	Color2 [DarkGray]	1	4	34	34	34	71.5	71.5	71.5	51.156	0	323.31	48438000000	518	28.9108	28.5828	27.9551	31.8717	31.8249	29.9372	32.0325
+	5.20874	-2.70149	sp|Q99767|APBA2_HUMAN;sp|Q02410|APBA1_HUMAN	APBA1_HUMAN	sp|Q99767|APBA2_HUMAN	Color2 [DarkGray]	1	4	10	10	10	19.4	19.4	19.4	82.511	0	26.008	288800000	18	23.394	23.3906	23.4005	25.9596	26.2556	26.0743	22.4903
	2.18181	-2.70002	sp|Q07020|RL18_HUMAN	RL18_HUMAN	sp|Q07020|RL18_HUMAN	Color2 [DarkGray]	1	4	9	9	9	43.1	43.1	43.1	21.634	0	57.385	8734100000	77	22.3104	23.9613	22.6366	25.4373	25.6939	25.8772	26.2318
	1.25987	-2.65515	sp|Q96BR5|COA7_HUMAN	COA7_HUMAN	sp|Q96BR5|COA7_HUMAN	Color2 [DarkGray]	1	4	7	7	7	46.8	46.8	46.8	25.709	0	323.31	1405700000	29	23.4266	23.4435	22.4265	24.278	27.4727	25.5114	22.9105
	2.22254	-2.63382	sp|Q13247|SRSF6_HUMAN	SRSF6_HUMAN	sp|Q13247|SRSF6_HUMAN	Color2 [DarkGray]	1	4	6	5	3	17.2	14.5	11	39.586	0	18.995	2083900000	45	23.0164	23.1401	21.8357	25.3988	24.7911	25.7037	22.9241
+	4.82244	-2.59587	sp|Q7Z4V5|HDGR2_HUMAN	HDGR2_HUMAN	sp|Q7Z4V5|HDGR2_HUMAN	Color2 [DarkGray]	1	4	12	12	11	23.4	23.4	20.9	74.316	0	40.92	1325700000	37	23.0577	22.8105	22.7604	25.4019	25.4509	25.5634	23.6274
	0.93368	-2.57661	sp|Q8IYB3|SRRM1_HUMAN	SRRM1_HUMAN	sp|Q8IYB3|SRRM1_HUMAN	Color2 [DarkGray]	1	4	19	19	19	24.2	24.2	24.2	102.33	0	323.31	12490000000	204	22.0127	23.6591	26.1161	25.5199	27.0116	26.9862	26.1643
	1.44987	-2.56735	sp|Q9BW92|SYTM_HUMAN	SYTM_HUMAN	sp|Q9BW92|SYTM_HUMAN	Color2 [DarkGray]	1	4	16	16	16	26.6	26.6	26.6	81.035	0	51.162	709170000	49	23.1136	21.4734	22.479	26.2618	24.2854	24.2209	21.2462
	1.84254	-2.52197	sp|P55010|IF5_HUMAN	IF5_HUMAN	sp|P55010|IF5_HUMAN	Color2 [DarkGray]	1	4	15	15	15	41.5	41.5	41.5	49.222	0	115.81	6555200000	77	24.7842	23.0866	23.9958	26.2682	25.9835	27.1808	25.4151
	0.83176	-2.51406	sp|Q58WW2|DCAF6_HUMAN	DCAF6_HUMAN	sp|Q58WW2|DCAF6_HUMAN	Color2 [DarkGray]	1	4	16	16	16	23.8	23.8	23.8	96.291	0	46.307	500650000	29	23.095	23.0807	21.9366	26.2074	22.5515	26.8956	26.2231
	0.783467	-2.51325	sp|Q10567|AP1B1_HUMAN	AP1B1_HUMAN	sp|Q10567|AP1B1_HUMAN	Color2 [DarkGray]	1	4	29	13	13	36	18.2	18.2	104.64	0	114.65	1339600000	59	26.3177	21.8498	22.674	27.1343	26.0165	25.2305	25.567
	0.676679	-2.49511	sp|Q13573|SNW1_HUMAN	SNW1_HUMAN	sp|Q13573|SNW1_HUMAN	Color2 [DarkGray]	1	4	53	53	53	77.1	77.1	77.1	61.494	0	323.31	239200000000	1014	26.3541	27.1041	27.2405	27.4537	28.0496	32.6808	26.8771
	1.28315	-2.43932	sp|P23921|RIR1_HUMAN;sp|P32984|RIR1_VAR67	RIR1_HUMAN	sp|P23921|RIR1_HUMAN	Color2 [DarkGray]	1	4	18	18	18	26.8	26.8	26.8	90.069	0	67.672	1292500000	73	26.0515	23.6494	23.6279	27.641	26.3954	26.6103	26.8065
	0.839498	-2.4173	sp|O00410|IPO5_HUMAN	IPO5_HUMAN	sp|O00410|IPO5_HUMAN	Color2 [DarkGray]	1	4	39	39	37	47	47	46.4	123.63	0	323.31	7606700000	212	27.6679	23.2457	25.0416	28.3624	27.7626	27.0821	27.1562
	1.8253	-2.38866	sp|P31040|SDHA_HUMAN	SDHA_HUMAN	sp|P31040|SDHA_HUMAN	Color2 [DarkGray]	1	4	23	23	23	47.4	47.4	47.4	72.691	0	323.31	8284100000	149	26.6931	26.2642	25.6624	29.4299	28.6593	27.6965	28.7912
	0.966445	-2.3807	sp|Q9Y2A7|NCKP1_HUMAN	NCKP1_HUMAN	sp|Q9Y2A7|NCKP1_HUMAN	Color2 [DarkGray]	1	4	17	17	17	18.6	18.6	18.6	128.79	0	206.91	1083800000	57	25.1538	21.9966	21.6173	25.843	24.9612	25.1055	25.4422
	0.703333	-2.34174	sp|Q9Y224|RTRAF_HUMAN	RTRAF_HUMAN	sp|Q9Y224|RTRAF_HUMAN	Color2 [DarkGray]	1	4	20	20	20	72.5	72.5	72.5	28.068	0	323.31	17505000000	164	21.4084	25.0836	25.1126	24.437	26.9361	27.2566	20.9574
	0.894208	-2.32332	sp|Q9Y678|COPG1_HUMAN	COPG1_HUMAN	sp|Q9Y678|COPG1_HUMAN	Color2 [DarkGray]	1	4	25	25	21	38.9	38.9	33.2	97.717	0	192.62	2812400000	140	26.6832	22.7914	23.4836	26.9885	26.5167	26.423	26.7887
	1.24744	-2.31992	sp|Q9Y223|GLCNE_HUMAN	GLCNE_HUMAN	sp|Q9Y223|GLCNE_HUMAN	Color2 [DarkGray]	1	4	12	12	12	21.5	21.5	21.5	79.274	0	51.515	395050000	21	23.2344	22.528	22.6976	26.7356	23.8506	24.8336	23.2098
	0.997734	-2.30519	sp|Q13685|AAMP_HUMAN	AAMP_HUMAN	sp|Q13685|AAMP_HUMAN	Color2 [DarkGray]	1	4	7	7	7	21.7	21.7	21.7	46.75	0	48.571	411420000	17	21.4387	21.9063	24.3279	25.9385	24.8252	23.8249	21.914
	0.835994	-2.27552	sp|P68133|ACTS_HUMAN;sp|P68032|ACTC_HUMAN;sp|P63267|ACTH_HUMAN;sp|P62736|ACTA_HUMAN	ACTH_HUMAN	sp|P68133|ACTS_HUMAN;sp|P68032|ACTC_HUMAN;sp|P63267|ACTH_HUMAN;sp|P62736|ACTA_HUMAN	Color2 [DarkGray]	1	4	13	1	1	31.6	4.2	4.2	42.051	0	51.666	3843800000	27	26.2079	22.0579	23.6835	26.8531	26.3428	25.58	26.491
	0.768074	-2.27552	sp|Q96SW2|CRBN_HUMAN	CRBN_HUMAN	sp|Q96SW2|CRBN_HUMAN	Color2 [DarkGray]	1	4	8	8	8	25.1	25.1	25.1	50.545	0	38.399	672050000	25	22.9093	23.1035	21.6916	26.1252	26.1429	22.2628	26.363
	0.771556	-2.27357	sp|P14314|GLU2B_HUMAN	GLU2B_HUMAN	sp|P14314|GLU2B_HUMAN	Color2 [DarkGray]	1	4	14	14	14	29.2	29.2	29.2	59.425	0	213.5	7254600000	109	26.2458	22.9098	22.3839	27.3523	25.5323	25.4755	25.9842
	0.745332	-2.2663	sp|P34897|GLYM_HUMAN;sp|P34896|GLYC_HUMAN	GLYC_HUMAN	sp|P34897|GLYM_HUMAN	Color2 [DarkGray]	1	4	27	27	27	68.7	68.7	68.7	55.992	0	323.31	10465000000	144	26.2172	24.618	22.7139	28.4124	25.087	26.8486	21.7432
	0.424049	-2.25547	sp|O60343|TBCD4_HUMAN	TBCD4_HUMAN	sp|O60343|TBCD4_HUMAN	Color2 [DarkGray]	1	4	39	39	39	34	34	34	146.56	0	214.49	4008700000	191	26.3279	23.2916	23.2984	28.9861	22.5236	28.1746	22.2818
	1.99124	-2.24452	sp|Q9Y697|NFS1_HUMAN	NFS1_HUMAN	sp|Q9Y697|NFS1_HUMAN	Color2 [DarkGray]	1	4	13	13	13	36.8	36.8	36.8	50.195	0	323.31	3032600000	94	24.0902	25.4016	23.896	26.5425	26.9634	26.6155	26.4248
	0.710513	-2.21528	sp|P27361|MK03_HUMAN;sp|Q16659|MK06_HUMAN	MK06_HUMAN	sp|P27361|MK03_HUMAN	Color2 [DarkGray]	1	4	14	10	10	40.6	28.5	28.5	43.135	0	65.015	876860000	33	22.9811	22.5145	22.7115	27.5174	22.6247	24.7107	23.3811
	0.671958	-2.21375	sp|P05023|AT1A1_HUMAN;sp|P13637|AT1A3_HUMAN;sp|P50993|AT1A2_HUMAN;sp|P20648|ATP4A_HUMAN	ATP4A_HUMAN	sp|P05023|AT1A1_HUMAN	Color2 [DarkGray]	1	4	39	39	30	43	43	32.9	112.89	0	323.31	6695200000	244	28.1664	24.9083	23.2294	28.3803	27.346	27.2192	27.0025
	1.86516	-2.20864	sp|Q8IWR0|Z3H7A_HUMAN	Z3H7A_HUMAN	sp|Q8IWR0|Z3H7A_HUMAN	Color2 [DarkGray]	1	4	21	19	19	28.6	26.9	26.9	110.54	0	120.02	1481400000	74	23.3621	24.6829	25.09	26.4755	26.6907	26.5948	26.3855
	0.467052	-2.1811	sp|Q86VP6|CAND1_HUMAN	CAND1_HUMAN	sp|Q86VP6|CAND1_HUMAN	Color2 [DarkGray]	1	4	47	47	43	47.2	47.2	43.7	136.37	0	305.77	8291400000	209	28.2121	22.2579	24.0679	28.9623	25.7085	26.4104	27.2499
	0.88568	-2.17842	sp|Q9Y266|NUDC_HUMAN	NUDC_HUMAN	sp|Q9Y266|NUDC_HUMAN	Color2 [DarkGray]	1	4	11	11	11	37.5	37.5	37.5	38.242	0	47.956	3244300000	61	26.7838	23.2596	24.9416	28.1377	27.0598	26.3228	26.6291
	2.80253	-2.1662	sp|Q5R372|RBG1L_HUMAN	RBG1L_HUMAN	sp|Q5R372|RBG1L_HUMAN	Color2 [DarkGray]	1	4	12	11	11	17.2	16.1	16.1	92.512	0	33.49	197380000	21	23.6915	23.3414	23.4428	25.8003	25.1471	26.0269	22.4441
	0.895742	-2.15317	sp|Q99880|H2B1L_HUMAN;sp|Q99879|H2B1M_HUMAN;sp|Q99877|H2B1N_HUMAN;sp|Q93079|H2B1H_HUMAN;sp|Q5QNW6|H2B2F_HUMAN;sp|P62807|H2B1C_HUMAN;sp|P58876|H2B1D_HUMAN;sp|O60814|H2B1K_HUMAN;sp|P57053|H2BFS_HUMAN;sp|Q96A08|H2B1A_HUMAN	H2B1A_HUMAN	sp|Q99880|H2B1L_HUMAN;sp|Q99879|H2B1M_HUMAN;sp|Q99877|H2B1N_HUMAN;sp|Q93079|H2B1H_HUMAN;sp|Q5QNW6|H2B2F_HUMAN;sp|P62807|H2B1C_HUMAN;sp|P58876|H2B1D_HUMAN;sp|O60814|H2B1K_HUMAN;sp|P57053|H2BFS_HUMAN;sp|Q96A08|H2B1A_HUMAN	Color2 [DarkGray]	1	4	6	1	1	46.8	7.9	7.9	13.952	0.0099159	3.1326	1599400000	18	22.1622	22.8501	21.4126	25.9572	24.5496	22.3775	24.2169
	1.99127	-2.14365	sp|P23588|IF4B_HUMAN	IF4B_HUMAN	sp|P23588|IF4B_HUMAN	Color2 [DarkGray]	1	4	11	11	11	22.1	22.1	22.1	69.15	0	97.744	3275100000	65	24.0293	22.5509	23.4223	25.8518	25.2619	25.3198	22.7122
	0.610888	-2.13541	sp|Q8IWX8|CHERP_HUMAN	CHERP_HUMAN	sp|Q8IWX8|CHERP_HUMAN	Color2 [DarkGray]	1	4	26	26	26	35.6	35.6	35.6	103.7	0	323.31	10870000000	174	22.0406	26.3826	26.7843	26.4581	27.3746	27.7811	27.2863
	2.19048	-2.12723	sp|P49841|GSK3B_HUMAN	GSK3B_HUMAN	sp|P49841|GSK3B_HUMAN	Color2 [DarkGray]	1	4	19	19	13	61.2	61.2	49.8	46.744	0	323.31	12377000000	105	23.082	22.5443	23.5608	25.661	25.2258	24.6821	25.0315
	0.643482	-2.07865	sp|Q9BPW8|NIPS1_HUMAN	NIPS1_HUMAN	sp|Q9BPW8|NIPS1_HUMAN	Color2 [DarkGray]	1	4	6	6	6	30.3	30.3	30.3	33.31	0	70.13	2722100000	37	23.0823	23.6667	22.6937	22.3664	26.7514	26.5608	25.681
	0.948706	-2.07511	sp|P28340|DPOD1_HUMAN	DPOD1_HUMAN	sp|P28340|DPOD1_HUMAN	Color2 [DarkGray]	1	4	38	38	38	43.7	43.7	43.7	123.63	0	179.43	3117800000	109	23.7159	21.9	23.425	26.7213	23.8338	24.711	23.8159
	1.58566	-2.04609	sp|Q86WA8|LONP2_HUMAN	LONP2_HUMAN	sp|Q86WA8|LONP2_HUMAN	Color2 [DarkGray]	1	4	17	17	17	24.6	24.6	24.6	94.615	0	102.54	1285700000	60	24.1873	22.3239	22.8549	25.0987	25.5601	24.8456	24.3924
	0.942492	-2.0319	sp|P60842|IF4A1_HUMAN	IF4A1_HUMAN	sp|P60842|IF4A1_HUMAN	Color2 [DarkGray]	1	4	25	25	14	66.7	66.7	40.1	46.153	0	323.31	14606000000	243	28.3113	25.9177	26.0607	29.6451	29.2108	27.5295	28.5254
	1.97799	-2.02584	sp|Q9NWT6|HIF1N_HUMAN	HIF1N_HUMAN	sp|Q9NWT6|HIF1N_HUMAN	Color2 [DarkGray]	1	4	7	7	7	28.7	28.7	28.7	40.285	0	73.222	380150000	18	24.1598	22.7595	23.519	25.617	25.1374	25.7614	22.6469
	0.867517	-2.01938	sp|Q9Y2L1|RRP44_HUMAN	RRP44_HUMAN	sp|Q9Y2L1|RRP44_HUMAN	Color2 [DarkGray]	1	4	15	15	15	18.8	18.8	18.8	109	0	42.51	801330000	64	26.0841	22.6777	24.0012	27.1445	25.8095	25.8671	24.9909
	1.06592	-2.0048	sp|Q6P1N0|C2D1A_HUMAN	C2D1A_HUMAN	sp|Q6P1N0|C2D1A_HUMAN	Color2 [DarkGray]	1	4	27	27	27	34.9	34.9	34.9	104.06	0	182.07	3557600000	122	23.0571	25.4171	25.7047	27.267	26.3281	26.5982	26.1954
	0.450626	-1.99822	sp|O14980|XPO1_HUMAN	XPO1_HUMAN	sp|O14980|XPO1_HUMAN	Color2 [DarkGray]	1	4	31	31	31	40.4	40.4	40.4	123.38	0	286.8	6865100000	220	28.2775	22.0814	24.2495	27.5436	27.3687	25.6906	27.1987
	0.723076	-1.99498	sp|P84103|SRSF3_HUMAN	SRSF3_HUMAN	sp|P84103|SRSF3_HUMAN	Color2 [DarkGray]	1	4	10	10	9	47.6	47.6	47.6	19.329	0	213.73	9573400000	98	23.4462	25.0575	22.974	26.9737	26.8542	23.6347	22.5992
	2.18933	-1.99385	sp|Q13574|DGKZ_HUMAN;sp|O75912|DGKI_HUMAN	DGKZ_HUMAN	sp|Q13574|DGKZ_HUMAN	Color2 [DarkGray]	1	4	17	17	17	21.8	21.8	21.8	124.13	0	58.324	546740000	37	22.2007	22.6416	22.7313	25.1846	24.3454	24.0251	24.1201
	0.322359	-1.98514	sp|P37108|SRP14_HUMAN	SRP14_HUMAN	sp|P37108|SRP14_HUMAN	Color2 [DarkGray]	1	4	9	9	9	44.9	44.9	44.9	14.57	0	192.81	16977000000	115	27.2055	22.3056	22.3018	28.6098	26.9734	22.1849	27.0241
	0.641227	-1.98393	sp|Q1ED39|KNOP1_HUMAN	KNOP1_HUMAN	sp|Q1ED39|KNOP1_HUMAN	Color2 [DarkGray]	1	4	32	32	32	63.3	63.3	63.3	51.588	0	323.31	8442400000	107	22.8109	23.8256	22.2572	24.6456	22.8309	27.369	22.5102
	0.582973	-1.97444	sp|Q14157|UBP2L_HUMAN	UBP2L_HUMAN	sp|Q14157|UBP2L_HUMAN	Color2 [DarkGray]	1	4	18	18	18	25.5	25.5	25.5	114.53	0	279.56	3797100000	100	25.5064	25.0855	21.3263	26.7321	24.5128	26.5966	26.0272
	0.365882	-1.96833	sp|O43707|ACTN4_HUMAN	ACTN4_HUMAN	sp|O43707|ACTN4_HUMAN	Color2 [DarkGray]	1	4	41	41	25	55.2	55.2	35.3	104.85	0	284.89	6972300000	193	28.78	23.9395	21.9766	28.559	26.8862	25.1558	26.6615
	1.04463	-1.95786	sp|O43824|GTPB6_HUMAN	GTPB6_HUMAN	sp|O43824|GTPB6_HUMAN	Color2 [DarkGray]	1	4	16	16	16	39.1	39.1	39.1	56.897	0	147.62	4343100000	80	23.8351	21.9177	24.2952	25.5311	24.3599	26.0305	21.646
	0.760154	-1.95152	sp|Q01518|CAP1_HUMAN	CAP1_HUMAN	sp|Q01518|CAP1_HUMAN	Color2 [DarkGray]	1	4	19	19	19	48.2	48.2	48.2	51.901	0	193.93	2089200000	76	24.8228	21.6585	23.7828	26.5104	24.0226	25.5856	24.0939
	0.808311	-1.91957	sp|O00203|AP3B1_HUMAN;sp|Q13367|AP3B2_HUMAN	AP3B1_HUMAN	sp|O00203|AP3B1_HUMAN	Color2 [DarkGray]	1	4	21	21	21	20.8	20.8	20.8	121.32	0	49.217	1775500000	94	25.5716	22.551	23.882	27.1374	24.8449	25.7809	24.9744
	0.770559	-1.91747	sp|P31689|DNJA1_HUMAN	DNJA1_HUMAN	sp|P31689|DNJA1_HUMAN	Color2 [DarkGray]	1	4	19	19	19	61.7	61.7	61.7	44.868	0	242.99	5017600000	100	22.5442	26.2673	25.092	26.7005	27.0264	25.929	27.0158
	0.63145	-1.8973	sp|Q7KZI7|MARK2_HUMAN	MARK2_HUMAN	sp|Q7KZI7|MARK2_HUMAN	Color2 [DarkGray]	1	4	59	59	45	69.7	69.7	54.6	87.91	0	323.31	141310000000	725	23.3498	27.3588	27.3425	27.9974	27.4779	28.2677	27.6898
	1.17719	-1.89575	sp|O95400|CD2B2_HUMAN	CD2B2_HUMAN	sp|O95400|CD2B2_HUMAN	Color2 [DarkGray]	1	4	11	11	11	37.8	37.8	37.8	37.646	0	124.21	4056100000	72	22.9368	25.4521	23.9317	25.6638	26.0018	26.3423	25.4871
	0.433641	-1.89125	sp|P27824|CALX_HUMAN	CALX_HUMAN	sp|P27824|CALX_HUMAN	Color2 [DarkGray]	1	4	23	23	23	38.2	38.2	38.2	67.567	0	323.31	17446000000	185	28.7758	25.7849	22.7482	28.9997	27.1737	26.8093	27.7754
	1.60464	-1.87832	sp|Q8NAV1|PR38A_HUMAN	PR38A_HUMAN	sp|Q8NAV1|PR38A_HUMAN	Color2 [DarkGray]	1	4	10	10	10	30.4	30.4	30.4	37.476	0	53.956	1554800000	43	23.6411	22.2483	23.9345	25.4056	25.0872	24.9661	24.5037
	0.688474	-1.8771	sp|P62861|RS30_HUMAN	RS30_HUMAN	sp|P62861|RS30_HUMAN	Color2 [DarkGray]	1	4	4	4	4	20.3	20.3	20.3	6.6478	0	10.829	11377000000	38	22.6697	23.0239	21.1768	26.3228	23.5058	22.673	22.101
	0.585022	-1.8621	sp|Q5T3I0|GPTC4_HUMAN	GPTC4_HUMAN	sp|Q5T3I0|GPTC4_HUMAN	Color2 [DarkGray]	1	4	20	20	20	46.6	46.6	46.6	50.381	0	323.31	12337000000	124	23.4208	22.8002	22.4309	23.1654	23.5547	27.518	23.5814
	0.662045	-1.86137	sp|P11586|C1TC_HUMAN	C1TC_HUMAN	sp|P11586|C1TC_HUMAN	Color2 [DarkGray]	1	4	42	42	42	52.7	52.7	52.7	101.56	0	242.98	12241000000	298	29.4317	26.1668	25.511	29.6056	28.8301	28.2579	28.0505
	0.81944	-1.85092	sp|P68400|CSK21_HUMAN;sp|Q8NEV1|CSK23_HUMAN	CSK21_HUMAN	sp|P68400|CSK21_HUMAN;sp|Q8NEV1|CSK23_HUMAN	Color2 [DarkGray]	1	4	12	12	12	38.1	38.1	38.1	45.143	0	55.34	1285000000	41	25.3909	22.2773	22.4456	25.6991	25.1984	24.7691	25.257
	1.72437	-1.83025	sp|P35606|COPB2_HUMAN	COPB2_HUMAN	sp|P35606|COPB2_HUMAN	Color2 [DarkGray]	1	4	27	27	26	37.6	37.6	36.8	102.49	0	232.36	3668300000	198	26.9802	25.5934	25.8412	28.1138	28.2533	27.5385	27.0539
	1.95257	-1.82756	sp|Q32P28|P3H1_HUMAN	P3H1_HUMAN	sp|Q32P28|P3H1_HUMAN	Color2 [DarkGray]	1	4	7	7	7	11.3	11.3	11.3	83.393	0	18.77	338030000	31	23.0682	22.5836	23.9209	25.2132	24.7916	25.0506	24.7143
	0.327521	-1.81896	sp|P07195|LDHB_HUMAN;sp|Q6ZMR3|LDH6A_HUMAN;sp|P07864|LDHC_HUMAN	LDHB_HUMAN	sp|P07195|LDHB_HUMAN	Color2 [DarkGray]	1	4	14	14	13	52.1	52.1	48.5	36.638	0	123.83	8234800000	122	28.6	22.2237	22.997	28.2132	24.4613	26.6031	24.7421
	1.81389	-1.80219	sp|Q9BWU0|NADAP_HUMAN	NADAP_HUMAN	sp|Q9BWU0|NADAP_HUMAN	Color2 [DarkGray]	1	4	9	9	9	14.7	14.7	14.7	88.813	0	18.087	224320000	24	22.3634	23.6012	23.0322	25.1193	24.2796	25.0044	25.0611
	0.426413	-1.78729	sp|P14618|KPYM_HUMAN;sp|P30613|KPYR_HUMAN	KPYM_HUMAN	sp|P14618|KPYM_HUMAN	Color2 [DarkGray]	1	4	36	36	36	76.6	76.6	76.6	57.936	0	323.31	24029000000	291	28.7694	23.1441	26.4209	29.2193	26.6687	27.8083	26.9299
	1.44371	-1.78092	sp|O95757|HS74L_HUMAN	HS74L_HUMAN	sp|O95757|HS74L_HUMAN	Color2 [DarkGray]	1	4	47	42	42	68.3	61.7	61.7	94.511	0	323.31	10661000000	339	29.1221	27.8858	27.5152	30.1663	30.3445	29.3551	30.2379
	0.79963	-1.77692	sp|Q15637|SF01_HUMAN	SF01_HUMAN	sp|Q15637|SF01_HUMAN	Color2 [DarkGray]	1	4	10	10	10	21.4	21.4	21.4	68.329	0	92.494	3645500000	76	25.6116	22.3019	24.7807	26.4814	25.9483	25.5952	25.2321
	0.659775	-1.74678	sp|Q6IQ26|DEN5A_HUMAN	DEN5A_HUMAN	sp|Q6IQ26|DEN5A_HUMAN	Color2 [DarkGray]	1	4	1	1	1	0.9	0.9	0.9	147.09	0.003603	4.2476	1157800000	23	22.9802	26.1883	22.987	24.7914	26.6611	25.9434	21.6032
	0.930303	-1.74363	sp|Q9P2B7|CFA97_HUMAN	CFA97_HUMAN	sp|Q9P2B7|CFA97_HUMAN	Color2 [DarkGray]	1	4	7	7	7	17.9	17.9	17.9	59.474	0	44.881	1220200000	22	21.7825	23.0005	21.7413	24.5489	22.3815	24.8247	21.6196
	1.70558	-1.74159	sp|O75127|PTCD1_HUMAN	PTCD1_HUMAN	sp|O75127|PTCD1_HUMAN	Color2 [DarkGray]	1	4	19	19	19	32	32	32	78.855	0	109.77	2584500000	75	23.3425	23.4246	23.6783	24.3294	25.7798	25.561	26.1691
	0.944939	-1.7381	sp|Q96A33|CCD47_HUMAN	CCD47_HUMAN	sp|Q96A33|CCD47_HUMAN	Color2 [DarkGray]	1	4	12	12	12	33.1	33.1	33.1	55.873	0	120.83	1766100000	49	24.4536	22.6209	21.7251	24.2549	24.4831	25.2758	24.2759
	1.14222	-1.73589	sp|Q8TED0|UTP15_HUMAN	UTP15_HUMAN	sp|Q8TED0|UTP15_HUMAN	Color2 [DarkGray]	1	4	22	22	22	53.9	53.9	53.9	58.414	0	187.07	3838400000	84	23.5244	22.7184	22.9278	24.7316	23.6594	25.9872	24.6483
	0.549974	-1.72617	sp|Q9BRJ2|RM45_HUMAN	RM45_HUMAN	sp|Q9BRJ2|RM45_HUMAN	Color2 [DarkGray]	1	4	7	7	7	35.9	35.9	35.9	35.351	0	45.212	1113400000	17	23.6112	22.8583	21.8205	21.9168	25.9026	25.6492	26.417
	0.470133	-1.71899	sp|P55735|SEC13_HUMAN	SEC13_HUMAN	sp|P55735|SEC13_HUMAN	Color2 [DarkGray]	1	4	8	8	8	37.6	37.6	37.6	35.54	0	235.35	666580000	19	23.0389	22.3799	22.3659	25.5015	21.2066	26.2335	22.9105
	1.95422	-1.71644	sp|Q96I51|RCC1L_HUMAN	RCC1L_HUMAN	sp|Q96I51|RCC1L_HUMAN	Color2 [DarkGray]	1	4	12	12	12	36.4	36.4	36.4	49.996	0	275.49	3315200000	50	23.1153	22.3568	23.63	24.9555	24.6865	24.6095	21.1693
	0.352874	-1.70328	sp|Q9Y4U1|MMAC_HUMAN	MMAC_HUMAN	sp|Q9Y4U1|MMAC_HUMAN	Color2 [DarkGray]	1	4	10	10	10	50	50	50	31.728	0	126.96	3504600000	59	24.79	22.0598	22.3295	21.1585	26.3038	26.8269	26.9119
	0.608925	-1.6842	sp|P30048|PRDX3_HUMAN	PRDX3_HUMAN	sp|P30048|PRDX3_HUMAN	Color2 [DarkGray]	1	4	8	8	8	43	43	43	27.692	0	87.226	4511800000	55	23.8439	22.9286	21.7605	22.8169	26.5368	24.2319	25.8265
	0.474785	-1.67606	sp|Q9UQ84|EXO1_HUMAN	EXO1_HUMAN	sp|Q9UQ84|EXO1_HUMAN	Color2 [DarkGray]	1	4	48	48	48	61.5	61.5	61.5	94.102	0	323.31	15823000000	214	21.179	25.4658	25.9498	25.4625	26.1783	25.982	25.4223
	1.64374	-1.66076	sp|Q8IUD2|RB6I2_HUMAN	RB6I2_HUMAN	sp|Q8IUD2|RB6I2_HUMAN	Color2 [DarkGray]	1	4	20	20	16	20.8	20.8	17.5	128.08	0	122.65	644860000	43	22.0489	22.4239	23.3439	24.6223	23.7742	24.4024	24.7826
	0.322673	-1.65104	sp|P62841|RS15_HUMAN	RS15_HUMAN	sp|P62841|RS15_HUMAN	Color2 [DarkGray]	1	4	5	5	5	55.9	55.9	55.9	17.04	0	97.984	8349200000	59	27.2931	22.5429	23.1374	27.6321	27.262	23.0323	22.5507
	0.707259	-1.65051	sp|Q9HAV4|XPO5_HUMAN	XPO5_HUMAN	sp|Q9HAV4|XPO5_HUMAN	Color2 [DarkGray]	1	4	33	33	33	34.6	34.6	34.6	136.31	0	323.31	2091900000	111	24.309	22.6023	22.154	26.1584	23.2547	24.6037	25.235
	0.427576	-1.64809	sp|Q9UJV9|DDX41_HUMAN	DDX41_HUMAN	sp|Q9UJV9|DDX41_HUMAN	Color2 [DarkGray]	1	4	46	46	46	79.7	79.7	79.7	69.837	0	323.31	21283000000	243	23.527	26.3501	24.942	24.0559	26.6974	29.0101	26.8647
	0.432418	-1.6286	sp|P62316|SMD2_HUMAN	SMD2_HUMAN	sp|P62316|SMD2_HUMAN	Color2 [DarkGray]	1	4	8	8	8	55.1	55.1	55.1	13.527	0	131.31	4335500000	51	25.5535	21.8671	22.0049	26.4854	25.0183	22.8076	25.7557
	1.96996	-1.62346	sp|O75880|SCO1_HUMAN	SCO1_HUMAN	sp|O75880|SCO1_HUMAN	Color2 [DarkGray]	1	4	8	8	8	32.2	32.2	32.2	33.814	0	143.55	2761200000	25	21.8397	22.471	21.9221	23.1006	24.0095	23.9931	23.3875
	0.536732	-1.62316	sp|O00116|ADAS_HUMAN	ADAS_HUMAN	sp|O00116|ADAS_HUMAN	Color2 [DarkGray]	1	4	14	14	14	30.5	30.5	30.5	72.911	0	94.227	794730000	29	22.3016	23.3374	23.6539	27.2606	23.4738	23.428	23.1614
	0.516211	-1.62113	sp|Q7Z628|ARHG8_HUMAN;sp|Q9NR81|ARHG3_HUMAN	ARHG8_HUMAN	sp|Q7Z628|ARHG8_HUMAN	Color2 [DarkGray]	1	4	28	28	28	58.9	58.9	58.9	67.739	0	323.31	7684800000	113	23.391	23.6092	23.5312	24.8422	22.9053	27.6472	23.7285
	0.267517	-1.61123	sp|Q9Y4L1|HYOU1_HUMAN	HYOU1_HUMAN	sp|Q9Y4L1|HYOU1_HUMAN	Color2 [DarkGray]	1	4	33	33	33	41.1	41.1	41.1	111.33	0	323.31	6858000000	165	28.1754	22.1361	23.051	28.8944	23.7549	25.5469	23.8938
	1.40706	-1.60143	sp|Q9UKV8|AGO2_HUMAN	AGO2_HUMAN	sp|Q9UKV8|AGO2_HUMAN	Color2 [DarkGray]	1	4	15	15	9	21	21	12.6	97.207	0	40.674	580930000	49	22.3871	24.124	22.8666	24.5144	24.9048	24.7628	24.5404
	0.818283	-1.594	sp|Q9UL03|INT6_HUMAN;sp|Q5JSJ4|INT6L_HUMAN	INT6_HUMAN	sp|Q9UL03|INT6_HUMAN	Color2 [DarkGray]	1	4	62	62	62	74.4	74.4	74.4	100.39	0	323.31	29189000000	381	22.2096	23.1662	24.0202	23.5495	26.0775	24.5512	22.6591
	0.387938	-1.58592	sp|P49736|MCM2_HUMAN	MCM2_HUMAN	sp|P49736|MCM2_HUMAN	Color2 [DarkGray]	1	4	34	34	34	47	47	47	101.89	0	323.31	7168900000	192	28.147	24.3682	23.9812	28.8428	25.0715	27.3399	27.6278
	1.1738	-1.58023	sp|P27448|MARK3_HUMAN	MARK3_HUMAN	sp|P27448|MARK3_HUMAN	Color2 [DarkGray]	1	4	49	37	32	60	50.7	47.5	84.428	0	323.31	53889000000	362	22.8371	24.3047	24.6961	25.6449	24.9863	25.9475	23.5582
	0.340411	-1.57926	sp|Q3ZCM7|TBB8_HUMAN	TBB8_HUMAN	sp|Q3ZCM7|TBB8_HUMAN	Color2 [DarkGray]	1	4	11	2	2	24.5	7.4	7.4	49.775	0	323.31	7348800000	54	23.2018	26.4093	21.9155	22.7007	26.4156	27.148	27.7209
	0.812231	-1.57775	sp|P25685|DNJB1_HUMAN	DNJB1_HUMAN	sp|P25685|DNJB1_HUMAN	Color2 [DarkGray]	1	4	7	7	6	22.9	22.9	19.4	38.044	0	44.781	408260000	25	22.4258	23.4916	21.802	25.5176	22.9259	24.0092	23.6923
	0.611961	-1.57336	sp|Q13895|BYST_HUMAN	BYST_HUMAN	sp|Q13895|BYST_HUMAN	Color2 [DarkGray]	1	4	15	15	15	47.1	47.1	47.1	49.601	0	145.93	2887000000	77	21.9985	25.3956	25.4063	26.0377	26.0658	25.417	25.5836
	0.836616	-1.57227	sp|Q14807|KIF22_HUMAN	KIF22_HUMAN	sp|Q14807|KIF22_HUMAN	Color2 [DarkGray]	1	4	17	17	17	37.4	37.4	37.4	73.261	0	128.25	3458700000	65	22.9528	22.0884	22.9273	23.3714	23.4373	25.8767	24.2157
	1.68497	-1.56593	sp|Q92598|HS105_HUMAN	HS105_HUMAN	sp|Q92598|HS105_HUMAN	Color2 [DarkGray]	1	4	53	49	48	66.7	62.8	61.2	96.864	0	323.31	23707000000	576	30.2186	28.965	29.1665	31.2858	31.0445	30.7176	30.6774
	1.24421	-1.56084	sp|P13674|P4HA1_HUMAN	P4HA1_HUMAN	sp|P13674|P4HA1_HUMAN	Color2 [DarkGray]	1	4	13	13	13	31.8	31.8	31.8	61.049	0	94.127	866970000	54	24.2516	23.5831	22.3214	24.8065	25.2718	24.7603	24.8214
	0.852121	-1.54273	sp|O60216|RAD21_HUMAN;sp|Q9H4I0|RD21L_HUMAN	RAD21_HUMAN	sp|O60216|RAD21_HUMAN	Color2 [DarkGray]	1	4	11	11	11	19.8	19.8	19.8	71.689	0	49.63	926350000	52	22.2148	24.117	25.0413	25.1437	25.2927	25.5649	25.6983
	1.22173	-1.5418	sp|Q7L3T8|SYPM_HUMAN	SYPM_HUMAN	sp|Q7L3T8|SYPM_HUMAN	Color2 [DarkGray]	1	4	10	10	10	27.6	27.6	27.6	53.262	0	150.23	968590000	30	21.6239	22.4355	23.131	24.441	24.2318	23.143	21.3704
	0.97466	-1.53245	sp|Q8WVB6|CTF18_HUMAN	CTF18_HUMAN	sp|Q8WVB6|CTF18_HUMAN	Color2 [DarkGray]	1	4	30	30	29	42.6	42.6	41.8	107.38	0	323.31	3588700000	107	22.7914	22.5633	23.1198	22.9215	25.1379	25.0124	25.8308
	0.728508	-1.53243	sp|Q9BXS6|NUSAP_HUMAN	NUSAP_HUMAN	sp|Q9BXS6|NUSAP_HUMAN	Color2 [DarkGray]	1	4	21	21	21	51.5	51.5	51.5	49.451	0	281.57	7977600000	127	24.3928	22.6091	23.9027	24.8983	23.9306	26.673	23.2347
	0.879418	-1.52329	sp|P61313|RL15_HUMAN	RL15_HUMAN	sp|P61313|RL15_HUMAN	Color2 [DarkGray]	1	4	10	10	10	46.6	46.6	46.6	24.146	0	31.579	4600900000	48	22.5751	22.1458	23.6203	23.8739	25.6315	23.4057	22.9797
	0.487021	-1.51788	sp|Q8ND56|LS14A_HUMAN	LS14A_HUMAN	sp|Q8ND56|LS14A_HUMAN	Color2 [DarkGray]	1	4	16	16	16	30.9	30.9	30.9	50.529	0	251.6	6664000000	87	22.3266	25.8111	26.7575	26.7166	26.1796	26.5527	26.2691
	0.722833	-1.51656	sp|Q8N1G2|CMTR1_HUMAN	CMTR1_HUMAN	sp|Q8N1G2|CMTR1_HUMAN	Color2 [DarkGray]	1	4	17	17	17	23.2	23.2	23.2	95.32	0	67.625	889480000	78	24.3694	26.0176	22.7963	25.5306	26.3493	25.8531	26.2924
	1.08332	-1.51587	sp|Q96L92|SNX27_HUMAN	SNX27_HUMAN	sp|Q96L92|SNX27_HUMAN	Color2 [DarkGray]	1	4	30	30	30	67.7	67.7	67.7	61.264	0	323.31	13264000000	214	28.9402	28.0389	27.7431	30.3332	30.2807	28.6559	29.8656
	0.659827	-1.50492	sp|Q969V3|NCLN_HUMAN	NCLN_HUMAN	sp|Q969V3|NCLN_HUMAN	Color2 [DarkGray]	1	4	10	10	10	21.1	21.1	21.1	62.974	0	74.424	1587800000	35	23.396	22.368	22.9689	25.2811	22.4429	25.5236	22.9003
	2.01156	-1.50102	sp|O60884|DNJA2_HUMAN	DNJA2_HUMAN	sp|O60884|DNJA2_HUMAN	Color2 [DarkGray]	1	4	21	21	21	61.2	61.2	61.2	45.745	0	323.31	5404500000	135	25.0025	25.9103	26.0026	27.0744	27.2454	27.0986	27.1541
	0.583043	-1.50097	sp|O95373|IPO7_HUMAN	IPO7_HUMAN	sp|O95373|IPO7_HUMAN	Color2 [DarkGray]	1	4	31	31	30	35.7	35.7	34.8	119.52	0	200.28	4473600000	140	27.3101	23.8447	24.6027	27.6415	26.099	26.5199	26.6248
	0.492251	-1.49515	sp|P62314|SMD1_HUMAN		sp|P62314|SMD1_HUMAN	Color2 [DarkGray]	1	4	5	5	5	54.6	54.6	54.6	13.281	0	58.472	2341500000	47	23.2255	25.3722	23.4766	26.6188	26.6955	23.2454	23.7963
	0.477769	-1.48661	sp|Q6P1M0|S27A4_HUMAN		sp|Q6P1M0|S27A4_HUMAN	Color2 [DarkGray]	1	4	23	23	23	40.6	40.6	40.6	72.063	0	219.99	3687600000	112	22.7292	23.6583	22.2088	23.1091	23.0306	26.9165	23.8075
	0.396159	-1.48168	sp|Q6P5R6|RL22L_HUMAN		sp|Q6P5R6|RL22L_HUMAN	Color2 [DarkGray]	1	4	6	5	5	63.9	57.4	57.4	14.606	0	140.59	12486000000	93	27.2614	28.1588	23.0556	27.9313	27.592	27.3976	22.573
	0.451859	-1.48083	sp|P53618|COPB_HUMAN		sp|P53618|COPB_HUMAN	Color2 [DarkGray]	1	4	25	25	25	35.7	35.7	35.7	107.14	0	196.57	5195800000	182	27.9919	26.7036	23.271	27.5535	27.5549	27.3006	27.5452
	0.210938	-1.46638	sp|Q99878|H2A1J_HUMAN;sp|Q96KK5|H2A1H_HUMAN;sp|Q9BTM1|H2AJ_HUMAN;sp|P20671|H2A1D_HUMAN;sp|P0C0S8|H2A1_HUMAN;sp|Q93077|H2A1C_HUMAN;sp|Q7L7L0|H2A3_HUMAN;sp|P04908|H2A1B_HUMAN;sp|P16104|H2AX_HUMAN;sp|Q8IUE6|H2A2B_HUMAN		sp|Q99878|H2A1J_HUMAN;sp|Q96KK5|H2A1H_HUMAN;sp|Q9BTM1|H2AJ_HUMAN;sp|P20671|H2A1D_HUMAN;sp|P0C0S8|H2A1_HUMAN;sp|Q93077|H2A1C_HUMAN;sp|Q7L7L0|H2A3_HUMAN;sp|P04908|H2A1B_HUMAN;sp|P16104|H2AX_HUMAN	Color2 [DarkGray]	1	4	5	5	1	58.6	58.6	22.7	13.936	0	105.98	16511000000	60	28.8199	24.2594	22.0022	29.6124	26.4932	23.3751	21.9883
	0.747636	-1.46245	sp|Q29RF7|PDS5A_HUMAN		sp|Q29RF7|PDS5A_HUMAN	Color2 [DarkGray]	1	4	18	16	16	19.9	18.3	18.3	150.83	0	76.279	758260000	40	24.0974	23.3566	22.2921	25.808	24.9959	23.3295	24.4192
	1.15448	-1.44921	sp|Q96BK5|PINX1_HUMAN		sp|Q96BK5|PINX1_HUMAN	Color2 [DarkGray]	1	4	6	6	6	30.8	30.8	30.8	37.034	0	98.447	1271400000	26	21.8008	22.5714	23.2771	24.8076	23.4961	23.6932	24.1928
	1.29797	-1.43423	sp|Q9ULW0|TPX2_HUMAN		sp|Q9ULW0|TPX2_HUMAN	Color2 [DarkGray]	1	4	20	20	20	33.6	33.6	33.6	85.652	0	54.839	4495400000	86	24.746	23.2548	24.3406	25.0528	25.9572	25.6341	25.5615
	2.01438	-1.42935	sp|P30153|2AAA_HUMAN		sp|P30153|2AAA_HUMAN	Color2 [DarkGray]	1	4	35	35	28	62.5	62.5	48.9	65.308	0	323.31	17431000000	280	27.3271	26.4119	26.5031	28.2691	27.9785	28.2826	27.8909
	1.32078	-1.41182	sp|Q9UNY4|TTF2_HUMAN		sp|Q9UNY4|TTF2_HUMAN	Color2 [DarkGray]	1	4	13	13	13	13.3	13.3	13.3	129.59	0	25.922	324370000	24	23.2659	23.7915	22.5104	25.2548	24.4014	24.1471	22.7763
	0.68811	-1.39863	sp|Q9NUL7|DDX28_HUMAN		sp|Q9NUL7|DDX28_HUMAN	Color2 [DarkGray]	1	4	15	15	15	36.3	36.3	36.3	59.58	0	143.84	2118600000	59	22.2025	23.0483	23.1301	22.8487	23.8898	25.8384	23.4411
	1.37143	-1.39814	sp|P62750|RL23A_HUMAN		sp|P62750|RL23A_HUMAN	Color2 [DarkGray]	1	4	14	14	14	51.9	51.9	51.9	17.695	0	79.986	86029000000	342	30.4101	29.1186	29.2309	31.4567	30.7786	30.7187	30.9326
	0.869485	-1.39738	sp|Q9BZH6|WDR11_HUMAN		sp|Q9BZH6|WDR11_HUMAN	Color2 [DarkGray]	1	4	18	18	18	18.8	18.8	18.8	136.68	0	58.342	533630000	50	22.173	22.6905	22.3512	24.6897	22.3496	24.3675	24.158
	0.414963	-1.392	sp|Q96DF8|ESS2_HUMAN		sp|Q96DF8|ESS2_HUMAN	Color2 [DarkGray]	1	4	24	24	24	67.9	67.9	67.9	52.567	0	323.31	4252800000	62	22.0703	22.1219	23.1615	22.506	22.4165	26.6072	23.4964
	1.33799	-1.39152	sp|Q9UKN8|TF3C4_HUMAN		sp|Q9UKN8|TF3C4_HUMAN	Color2 [DarkGray]	1	4	17	17	17	27.7	27.7	27.7	91.981	0	231.29	1308800000	60	23.1782	24.6823	23.9485	25.7666	25.1103	25.1067	26.0084
	1.03523	-1.3913	sp|Q8WXX5|DNJC9_HUMAN		sp|Q8WXX5|DNJC9_HUMAN	Color2 [DarkGray]	1	4	11	11	11	47.3	47.3	47.3	29.909	0	256.62	2474300000	45	23.2107	21.9506	23.332	23.3263	24.7587	24.5821	24.7567
	1.57546	-1.38733	sp|Q92620|PRP16_HUMAN		sp|Q92620|PRP16_HUMAN	Color2 [DarkGray]	1	4	16	16	16	15.8	15.8	15.8	140.5	0	41.346	712710000	38	22.0983	22.1944	22.6011	23.5815	23.0953	24.379	22.4453
	0.373122	-1.369	sp|P27797|CALR_HUMAN		sp|P27797|CALR_HUMAN	Color2 [DarkGray]	1	4	16	16	16	56.8	56.8	56.8	48.141	0	323.31	6930800000	69	21.6928	22.4784	23.0931	26.7479	22.1175	22.5059	22.8408
	0.363563	-1.36768	sp|Q8NBS9|TXND5_HUMAN		sp|Q8NBS9|TXND5_HUMAN	Color2 [DarkGray]	1	4	13	13	13	35.6	35.6	35.6	47.628	0	129.61	4918600000	79	25.8007	24.4694	22.1578	27.0581	26.221	23.2519	25.6023
	1.05898	-1.36045	sp|Q9NXV6|CARF_HUMAN		sp|Q9NXV6|CARF_HUMAN	Color2 [DarkGray]	1	4	23	23	23	51.4	51.4	51.4	61.124	0	205.45	3026000000	71	24.1603	23.2984	22.3573	24.4879	24.1905	25.219	23.7743
	0.879064	-1.36036	sp|Q9NU22|MDN1_HUMAN		sp|Q9NU22|MDN1_HUMAN	Color2 [DarkGray]	1	4	70	70	70	15.5	15.5	15.5	632.81	0	214.46	780430000	113	22.4308	21.0252	21.4312	23.3015	21.8527	23.814	22.2712
	1.25986	-1.35243	sp|Q9UBS4|DJB11_HUMAN		sp|Q9UBS4|DJB11_HUMAN	Color2 [DarkGray]	1	4	6	6	6	22.6	22.6	22.6	40.513	0	62.38	1384200000	39	23.256	24.7689	24.7288	25.672	25.4486	25.6904	25.555
	0.717886	-1.35107	sp|O14579|COPE_HUMAN		sp|O14579|COPE_HUMAN	Color2 [DarkGray]	1	4	13	13	13	56.5	56.5	56.5	34.482	0	323.31	3878600000	58	23.3023	21.8869	22.5533	22.4716	25.0094	24.3147	24.699
	0.507879	-1.33521	sp|Q13162|PRDX4_HUMAN		sp|Q13162|PRDX4_HUMAN	Color2 [DarkGray]	1	4	13	10	10	61.6	54.6	54.6	30.54	0	183.34	5253400000	58	25.8407	23.0006	22.5078	24.1594	25.8179	25.3773	24.4098
	0.496853	-1.32729	sp|P49755|TMEDA_HUMAN		sp|P49755|TMEDA_HUMAN	Color2 [DarkGray]	1	4	6	6	6	28.8	28.8	28.8	24.976	0	39.867	1506900000	30	21.4326	21.9817	22.8602	25.4804	22.9981	21.7778	22.3254
	0.590379	-1.32204	sp|Q96GY0|ZC21A_HUMAN		sp|Q96GY0|ZC21A_HUMAN	Color2 [DarkGray]	1	4	7	7	7	19.7	19.7	19.7	35.092	0	18.559	2159200000	29	22.0253	23.3122	22.3934	22.9512	22.9985	25.7473	23.3569
	0.345502	-1.32123	sp|E9PRG8|CK098_HUMAN		sp|E9PRG8|CK098_HUMAN	Color2 [DarkGray]	1	4	5	5	5	35.8	35.8	35.8	14.234	0	38.826	3115200000	49	24.4744	21.6548	25.3313	25.873	22.9228	26.6283	25.561
	0.612572	-1.31955	sp|O00629|IMA3_HUMAN		sp|O00629|IMA3_HUMAN	Color2 [DarkGray]	1	4	11	11	8	31.5	31.5	25.7	57.886	0	108.43	1898800000	45	23.7302	22.3648	22.845	25.0152	22.5489	25.3346	23.4091
	0.239808	-1.31736	sp|P28074|PSB5_HUMAN		sp|P28074|PSB5_HUMAN	Color2 [DarkGray]	1	4	9	9	9	31.2	31.2	31.2	28.48	0	62.521	3539400000	72	26.7781	23.1747	21.806	27.4113	22.1707	26.129	26.2045
	0.746001	-1.30714	sp|O95785|WIZ_HUMAN		sp|O95785|WIZ_HUMAN	Color2 [DarkGray]	1	4	17	17	17	13.2	13.2	13.2	178.67	0	115.38	1640100000	58	22.7982	24.1518	23.1866	24.9085	23.3839	25.7655	24.5563
	0.222815	-1.29015	sp|O75694|NU155_HUMAN		sp|O75694|NU155_HUMAN	Color2 [DarkGray]	1	4	28	28	28	26.2	26.2	26.2	155.2	0	225.45	1247600000	76	26.6886	23.3508	22.4718	28.6219	22.1826	25.5772	25.8863
	0.26366	-1.28682	sp|P22314|UBA1_HUMAN		sp|P22314|UBA1_HUMAN	Color2 [DarkGray]	1	4	39	39	39	48	48	48	117.85	0	323.31	16259000000	272	28.8579	23.3173	25.0857	29.0722	25.4995	26.5496	26.3614
	0.431837	-1.28625	sp|P18206|VINC_HUMAN		sp|P18206|VINC_HUMAN	Color2 [DarkGray]	1	4	28	28	28	34.1	34.1	34.1	123.8	0	234.56	1964000000	51	22.443	23.2625	21.6878	26.1182	22.7889	22.3451	23.2327
	1.67913	-1.28561	sp|P34932|HSP74_HUMAN		sp|P34932|HSP74_HUMAN	Color2 [DarkGray]	1	4	66	66	61	77	77	71.2	94.33	0	323.31	43101000000	897	31.0575	30.0541	30.2447	32.0277	31.7202	31.4653	31.624
	0.430329	-1.28529	sp|O75306|NDUS2_HUMAN		sp|O75306|NDUS2_HUMAN	Color2 [DarkGray]	1	4	14	14	14	37.1	37.1	37.1	52.545	0	147.82	2173000000	50	26.0385	23.5203	22.48	26.2741	25.7231	23.8975	25.557
	0.305221	-1.2852	sp|O60763|USO1_HUMAN;REV__sp|Q5VZ89|DEN4C_HUMAN		sp|O60763|USO1_HUMAN	Color2 [DarkGray]	1	4	20	20	20	25.2	25.2	25.2	107.89	0	125.33	1304500000	67	26.9514	23.6567	21.6918	26.8573	24.2871	25.011	22.3329
	0.544114	-1.28043	sp|Q14978|NOLC1_HUMAN		sp|Q14978|NOLC1_HUMAN	Color2 [DarkGray]	1	4	22	22	22	33.8	33.8	33.8	73.602	0	230.34	5856700000	103	25.7636	22.6957	22.9561	25.0795	25.6811	24.4962	22.2211
	0.619862	-1.27694	sp|Q9ULJ3|ZBT21_HUMAN		sp|Q9ULJ3|ZBT21_HUMAN	Color2 [DarkGray]	1	4	15	15	15	19.5	19.5	19.5	118.87	0	45.612	352510000	39	23.3952	23.8734	22.5233	24.9613	22.9269	25.7347	25.2628
	0.213705	-1.2701	sp|P04075|ALDOA_HUMAN		sp|P04075|ALDOA_HUMAN	Color2 [DarkGray]	1	4	16	16	16	40.9	40.9	40.9	39.42	0	127.16	5457400000	86	28.5761	23.4316	23.0426	28.5005	23.518	26.8421	22.5584
	0.944043	-1.26863	sp|Q96T21|SEBP2_HUMAN		sp|Q96T21|SEBP2_HUMAN	Color2 [DarkGray]	1	4	5	5	5	9.1	9.1	9.1	95.461	0	32.892	119430000	9	22.9101	21.3135	23.079	23.1767	24.1361	23.7956	22.9159
	0.413285	-1.26548	sp|Q15464|SHB_HUMAN		sp|Q15464|SHB_HUMAN	Color2 [DarkGray]	1	4	14	14	14	37.1	37.1	37.1	55.042	0	222.68	2507300000	35	24.231	23.1137	21.6084	24.052	22.5255	26.172	23.2497
	1.54903	-1.25914	sp|P42166|LAP2A_HUMAN		sp|P42166|LAP2A_HUMAN	Color2 [DarkGray]	1	4	37	37	23	64.8	64.8	45.1	75.491	0	323.31	38307000000	528	29.4598	28.2631	28.8441	29.9575	29.9835	30.4033	29.5916
	0.625213	-1.25386	sp|P61353|RL27_HUMAN		sp|P61353|RL27_HUMAN	Color2 [DarkGray]	1	4	5	5	5	43.4	43.4	43.4	15.798	0	59.763	2667100000	29	22.15	23.0496	22.7279	25.5057	22.5508	23.6326	22.8784
	0.599257	-1.25111	sp|Q9NYP3|DONS_HUMAN		sp|Q9NYP3|DONS_HUMAN	Color2 [DarkGray]	1	4	13	13	13	34.5	34.5	34.5	62.746	0	147.97	2215900000	55	22.604	24.9191	22.5342	24.5531	23.7482	25.5093	23.4331
	0.265637	-1.2511	sp|Q14697|GANAB_HUMAN		sp|Q14697|GANAB_HUMAN	Color2 [DarkGray]	1	4	44	44	44	50.8	50.8	50.8	106.87	0	323.31	17652000000	290	29.7332	25.1339	24.5753	29.1329	28.0972	25.9656	28.2131
	2.52593	-1.24707	sp|P0DMV9|HS71B_HUMAN;sp|P0DMV8|HS71A_HUMAN		sp|P0DMV9|HS71B_HUMAN;sp|P0DMV8|HS71A_HUMAN	Color2 [DarkGray]	1	4	51	51	31	76.1	76.1	50.1	70.051	0	323.31	349680000000	1989	32.7304	32.8595	32.3807	33.9767	34.0842	33.651	34.2692
	0.889296	-1.24069	sp|Q96CU9|FXRD1_HUMAN		sp|Q96CU9|FXRD1_HUMAN	Color2 [DarkGray]	1	4	7	7	7	20	20	20	53.811	0	68.615	347260000	24	23.2668	22.819	22.8489	24.9447	24.7564	22.9556	24.2484
	0.887407	-1.24023	sp|Q9Y4W6|AFG32_HUMAN		sp|Q9Y4W6|AFG32_HUMAN	Color2 [DarkGray]	1	4	15	15	14	17.9	17.9	16.9	88.583	0	31.603	1155000000	37	23.0767	23.1633	23.6809	24.9012	25.4055	23.3349	21.7815
	0.27397	-1.23871	sp|Q8N7H5|PAF1_HUMAN		sp|Q8N7H5|PAF1_HUMAN	Color2 [DarkGray]	1	4	21	21	21	47.3	47.3	47.3	59.975	0	270.45	4791100000	144	21.9223	26.7808	27.4172	25.5625	27.0413	27.2325	26.4891
	0.256799	-1.23208	sp|P31948|STIP1_HUMAN		sp|P31948|STIP1_HUMAN	Color2 [DarkGray]	1	4	32	32	32	58.9	58.9	58.9	62.639	0	323.31	8329300000	114	27.1194	23.5475	23.2304	27.9333	23.0847	26.5756	24.3945
	1.30389	-1.23141	sp|P16615|AT2A2_HUMAN;sp|O14983|AT2A1_HUMAN;sp|Q93084|AT2A3_HUMAN		sp|P16615|AT2A2_HUMAN	Color2 [DarkGray]	1	4	30	30	30	33.2	33.2	33.2	114.76	0	200.9	4085800000	190	26.2629	25.2419	25.8873	27.5568	26.4307	27.0987	26.6818
	0.233412	-1.2307	sp|P48047|ATPO_HUMAN		sp|P48047|ATPO_HUMAN	Color2 [DarkGray]	1	4	10	10	10	62.4	62.4	62.4	23.277	0	160.79	18786000000	117	26.8897	22.2103	23.5965	27.7946	26.0308	22.5632	23.4805
	0.921954	-1.2298	sp|Q13616|CUL1_HUMAN		sp|Q13616|CUL1_HUMAN	Color2 [DarkGray]	1	4	19	19	19	27.3	27.3	27.3	89.677	0	75.584	718770000	40	22.8633	23.169	22.8918	24.9961	22.9923	24.625	24.4629
	1.42702	-1.22878	sp|Q8WUA2|PPIL4_HUMAN		sp|Q8WUA2|PPIL4_HUMAN	Color2 [DarkGray]	1	4	12	12	12	36.8	36.8	36.8	57.224	0	69.655	1392200000	30	22.7633	21.9977	22.0717	23.7755	23.8707	22.8728	24.2785
	0.392757	-1.22315	sp|Q12931|TRAP1_HUMAN		sp|Q12931|TRAP1_HUMAN	Color2 [DarkGray]	1	4	23	23	23	44	44	44	80.109	0	323.31	2776200000	61	22.0227	22.8398	22.784	25.8901	23.9822	21.4437	23.0369
	0.44244	-1.22141	sp|P62826|RAN_HUMAN		sp|P62826|RAN_HUMAN	Color2 [DarkGray]	1	4	11	11	11	40.7	40.7	40.7	24.423	0	40.377	7425600000	95	24.6286	24.5955	22.5413	25.7962	26.387	23.2464	25.3594
	0.354115	-1.22094	sp|P46459|NSF_HUMAN		sp|P46459|NSF_HUMAN	Color2 [DarkGray]	1	4	13	13	13	22.2	22.2	22.2	82.593	0	37.141	608450000	37	25.3798	21.5871	23.2255	25.9024	22.8305	25.1224	22.2944
	0.702188	-1.21383	sp|Q04323|UBXN1_HUMAN		sp|Q04323|UBXN1_HUMAN	Color2 [DarkGray]	1	4	4	4	4	25.6	25.6	25.6	33.325	0	58.979	124720000	10	21.811	21.3193	22.8445	21.9651	23.5012	24.15	23.2931
	0.895049	-1.21325	sp|P62910|RL32_HUMAN		sp|P62910|RL32_HUMAN	Color2 [DarkGray]	1	4	7	7	7	43.7	43.7	43.7	15.86	0	34.583	2342300000	49	23.3399	23.0158	22.8624	25.4646	23.3851	24.0081	25.559
	2.06318	-1.21301	sp|P61254|RL26_HUMAN		sp|P61254|RL26_HUMAN	Color2 [DarkGray]	1	4	15	15	4	60.7	60.7	15.2	17.258	0	39.41	21712000000	194	28.5393	27.8923	27.7165	29.2059	29.3282	29.2529	28.9974
	0.413985	-1.21073	sp|Q96P70|IPO9_HUMAN		sp|Q96P70|IPO9_HUMAN	Color2 [DarkGray]	1	4	15	15	15	21.8	21.8	21.8	115.96	0	185.38	1043000000	57	23.7575	22.8788	22.8251	26.695	22.6568	23.7418	22.2147
	1.56595	-1.2053	sp|Q9NRA8|4ET_HUMAN		sp|Q9NRA8|4ET_HUMAN	Color2 [DarkGray]	1	4	9	9	9	11.8	11.8	11.8	108.2	0	27.185	583560000	14	21.8358	22.3629	21.8472	22.7825	23.8158	23.0635	22.771
	1.20822	-1.19949	sp|Q15678|PTN14_HUMAN		sp|Q15678|PTN14_HUMAN	Color2 [DarkGray]	1	4	14	14	14	14.4	14.4	14.4	135.26	0	118.98	751180000	31	22.1227	21.5039	22.8324	23.7086	22.8339	23.515	21.6933
	0.337056	-1.1962	sp|O95202|LETM1_HUMAN		sp|O95202|LETM1_HUMAN	Color2 [DarkGray]	1	4	20	20	20	38.3	38.3	38.3	83.353	0	160.39	3141700000	64	23.6735	21.3787	23.689	26.3894	22.0874	23.853	22.7689
	0.848986	-1.1906	sp|Q9UNQ2|DIM1_HUMAN		sp|Q9UNQ2|DIM1_HUMAN	Color2 [DarkGray]	1	4	15	15	15	60.1	60.1	60.1	35.236	0	43.569	2353100000	49	22.9885	23.0414	24.3412	23.6944	25.1901	25.0584	25.0498
	0.709501	-1.18376	sp|Q9NQ29|LUC7L_HUMAN		sp|Q9NQ29|LUC7L_HUMAN	Color2 [DarkGray]	1	4	13	7	7	36.4	24.8	24.8	43.727	0	99.162	2542200000	33	23.9233	25.2431	22.8274	24.5847	25.5855	25.3749	25.4872
	0.675968	-1.18108	sp|P62318|SMD3_HUMAN		sp|P62318|SMD3_HUMAN	Color2 [DarkGray]	1	4	5	5	5	53.2	53.2	53.2	13.916	0	85.468	1775100000	26	22.4852	23.2241	22.2813	23.5435	25.2502	22.7402	22.7102
	0.183383	-1.1791	sp|P46783|RS10_HUMAN;sp|Q9NQ39|RS10L_HUMAN		sp|P46783|RS10_HUMAN	Color2 [DarkGray]	1	4	15	15	15	70.3	70.3	70.3	18.898	0	214.39	74291000000	527	27.4865	23.9998	22.969	28.6601	27.3304	22.0022	26.8671
	0.571586	-1.17561	sp|Q9NVU0|RPC5_HUMAN		sp|Q9NVU0|RPC5_HUMAN	Color2 [DarkGray]	1	4	14	14	14	23.7	23.7	23.7	79.897	0	37.074	741810000	44	22.7724	25.0489	22.8878	23.6831	25.133	25.4199	24.6652
	0.712142	-1.17092	sp|P53396|ACLY_HUMAN		sp|P53396|ACLY_HUMAN	Color2 [DarkGray]	1	4	53	53	53	51.4	51.4	51.4	120.84	0	323.31	17059000000	309	28.8588	26.8213	27.3452	29.7167	28.3438	28.4774	28.5143
	1.00333	-1.16894	sp|Q9Y285|SYFA_HUMAN		sp|Q9Y285|SYFA_HUMAN	Color2 [DarkGray]	1	4	10	10	10	25	25	25	57.563	0	277.8	1105000000	47	23.3476	22.3134	23.3964	24.9829	23.5709	24.0104	22.6355
	0.571683	-1.16195	sp|Q96DI7|SNR40_HUMAN		sp|Q96DI7|SNR40_HUMAN	Color2 [DarkGray]	1	4	13	13	13	62.7	62.7	62.7	39.31	0	306.57	2770300000	48	25.164	23.1752	22.8459	25.3974	23.8081	25.4655	24.797
	0.516364	-1.15496	sp|Q8NC56|LEMD2_HUMAN		sp|Q8NC56|LEMD2_HUMAN	Color2 [DarkGray]	1	4	17	17	17	43.9	43.9	43.9	56.974	0	223.98	2910200000	41	22.2464	22.3017	23.6902	23.1657	22.9215	25.616	22.3385
	0.644976	-1.14638	sp|P55036|PSMD4_HUMAN		sp|P55036|PSMD4_HUMAN	Color2 [DarkGray]	1	4	8	7	7	28.1	23.6	23.6	40.736	0	22.25	1088800000	37	22.7715	25.0036	25.2062	25.4991	25.7888	25.1326	25.4919
	0.715124	-1.13759	sp|O14773|TPP1_HUMAN		sp|O14773|TPP1_HUMAN	Color2 [DarkGray]	1	4	5	5	5	14.7	14.7	14.7	61.247	0	48.271	1061500000	22	22.9661	23.1597	22.7342	24.8916	24.7199	22.6613	22.1987
	0.364098	-1.13506	sp|P49915|GUAA_HUMAN		sp|P49915|GUAA_HUMAN	Color2 [DarkGray]	1	4	14	14	14	25	25	25	76.715	0	35.578	458420000	31	25.4102	22.3707	22.4219	26.075	23.2393	24.2937	23.2721
	1.56414	-1.135	sp|P33992|MCM5_HUMAN		sp|P33992|MCM5_HUMAN	Color2 [DarkGray]	1	4	48	48	48	64.7	64.7	64.7	82.285	0	323.31	33658000000	549	29.4244	28.5845	28.6623	30.3925	29.9756	29.7082	29.7809
	0.37217	-1.125	sp|P49792|RBP2_HUMAN		sp|P49792|RBP2_HUMAN	Color2 [DarkGray]	1	4	145	145	81	48.7	48.7	31.1	358.2	0	323.31	52993000000	884	25.6334	23.0033	24.7107	23.6477	26.0424	27.0323	24.8123
	0.356929	-1.12444	sp|P07900|HS90A_HUMAN;sp|Q14568|HS902_HUMAN;sp|Q58FG0|HS905_HUMAN;sp|Q58FG1|HS904_HUMAN		sp|P07900|HS90A_HUMAN	Color2 [DarkGray]	1	4	49	32	32	58.3	42.3	42.3	84.659	0	323.31	59824000000	555	31.0681	28.7173	26.8894	31.0291	29.5665	29.4526	29.9806
	1.5148	-1.12234	sp|Q66PJ3|AR6P4_HUMAN		sp|Q66PJ3|AR6P4_HUMAN	Color2 [DarkGray]	1	4	4	4	4	11.9	11.9	11.9	44.915	0	111.32	963760000	11	22.2221	22.3609	22.0726	23.5984	22.6818	23.7424	22.8381
	1.08491	-1.12102	sp|Q99728|BARD1_HUMAN		sp|Q99728|BARD1_HUMAN	Color2 [DarkGray]	1	4	6	6	6	10	10	10	86.647	0	15.637	622030000	11	22.1213	22.1979	22.9469	22.9504	23.3532	24.3257	21.4581
	0.842843	-1.11758	sp|P19367|HXK1_HUMAN;sp|Q2TB90|HKDC1_HUMAN		sp|P19367|HXK1_HUMAN	Color2 [DarkGray]	1	4	19	19	16	24.8	24.8	21.4	102.48	0	60.582	1049700000	36	22.5423	22.2366	22.8405	24.8047	22.8425	23.3249	22.3433
	0.641053	-1.11665	sp|P35520|CBS_HUMAN;sp|P0DN79|CBSL_HUMAN		sp|P35520|CBS_HUMAN;sp|P0DN79|CBSL_HUMAN	Color2 [DarkGray]	1	4	14	14	14	39.7	39.7	39.7	60.586	0	110.24	1615800000	41	25.7463	23.5754	23.28	25.5477	25.2246	25.1793	24.7905
	0.394387	-1.1146	sp|P09622|DLDH_HUMAN		sp|P09622|DLDH_HUMAN	Color2 [DarkGray]	1	4	12	12	12	28.7	28.7	28.7	54.177	0	171.18	1270600000	57	25.7057	22.6714	24.7753	27.0411	24.9992	24.4559	25.0868
	0.484288	-1.11344	sp|Q86VI3|IQGA3_HUMAN		sp|Q86VI3|IQGA3_HUMAN	Color2 [DarkGray]	1	4	86	86	83	59.8	59.8	58.8	184.7	0	323.31	25760000000	432	22.2154	23.8473	22.7426	22.7304	23.7061	25.709	23.1098
	0.578278	-1.11	sp|Q9UK99|FBX3_HUMAN		sp|Q9UK99|FBX3_HUMAN	Color2 [DarkGray]	1	4	11	11	11	29.1	29.1	29.1	54.56	0	54.053	1004500000	38	23.0069	25.6294	25.178	25.6142	26.2346	25.2955	26.2253
	0.632222	-1.10657	sp|Q9P2D0|IBTK_HUMAN		sp|Q9P2D0|IBTK_HUMAN	Color2 [DarkGray]	1	4	23	23	23	21.2	21.2	21.2	150.53	0	58.96	627530000	45	23.2927	21.1327	22.4875	23.1257	24.3365	22.7704	23.3633
	0.616817	-1.1017	sp|Q8N4C8|MINK1_HUMAN		sp|Q8N4C8|MINK1_HUMAN	Color2 [DarkGray]	1	4	31	17	17	24	16.1	16.1	149.82	0	91.864	687370000	52	22.0773	22.6302	22.9111	23.0441	22.7217	25.1579	26.1363
	1.77496	-1.10007	sp|Q12873|CHD3_HUMAN		sp|Q12873|CHD3_HUMAN	Color2 [DarkGray]	1	4	27	11	10	16.2	6.8	6.1	226.59	0	27.138	115160000	20	22.334	21.4561	21.8679	23.1882	22.7908	22.9792	23.8709
	0.280826	-1.09856	sp|Q92973|TNPO1_HUMAN;sp|O14787|TNPO2_HUMAN		sp|Q92973|TNPO1_HUMAN	Color2 [DarkGray]	1	4	18	18	18	30.2	30.2	30.2	102.35	0	117.73	3262500000	86	26.7473	23.4478	22.6801	27.2338	23.9997	24.9374	25.4991
	1.85716	-1.0957	sp|Q8IXK0|PHC2_HUMAN;sp|Q8NDX5|PHC3_HUMAN		sp|Q8IXK0|PHC2_HUMAN	Color2 [DarkGray]	1	4	9	9	9	13.6	13.6	13.6	90.712	0	129.84	1953700000	41	22.9097	22.9681	22.6394	23.8523	23.5636	24.3884	23.5946
	0.903281	-1.0936	sp|Q7L0Y3|TM10C_HUMAN		sp|Q7L0Y3|TM10C_HUMAN	Color2 [DarkGray]	1	4	14	14	14	41.2	41.2	41.2	47.346	0	138.44	2016700000	60	25.3563	25.2944	23.6341	25.8136	25.9147	25.8372	25.99
	0.634702	-1.09328	sp|O75165|DJC13_HUMAN		sp|O75165|DJC13_HUMAN	Color2 [DarkGray]	1	4	67	67	67	34.7	34.7	34.7	254.41	0	323.31	2464300000	155	22.9767	22.4653	21.8376	22.4332	23.29	24.8362	24.0159
	0.50922	-1.07947	sp|P10809|CH60_HUMAN		sp|P10809|CH60_HUMAN	Color2 [DarkGray]	1	4	51	51	51	80.5	80.5	80.5	61.054	0	323.31	111430000000	772	30.3096	27.7665	28.8615	30.1907	29.0203	30.965	29.1946
	0.376836	-1.07778	sp|P78344|IF4G2_HUMAN		sp|P78344|IF4G2_HUMAN	Color2 [DarkGray]	1	4	24	24	24	30.9	30.9	30.9	102.36	0	200.58	3164700000	78	22.0955	22.4777	24.1212	26.0195	22.7808	23.1274	22.2941
	1.43644	-1.06119	sp|P62913|RL11_HUMAN		sp|P62913|RL11_HUMAN	Color2 [DarkGray]	1	4	13	13	13	53.4	53.4	53.4	20.252	0	55.869	29325000000	144	28.0091	27.7407	26.8925	28.7463	28.5496	28.53	28.1128
	0.257946	-1.05918	sp|Q4VCS5|AMOT_HUMAN;sp|Q8IY63|AMOL1_HUMAN		sp|Q4VCS5|AMOT_HUMAN	Color2 [DarkGray]	1	4	14	14	14	16.3	16.3	16.3	118.08	0	71.213	521290000	52	26.2674	22.2009	24.605	27.2186	23.3355	25.6967	26.2703
	0.28066	-1.05912	sp|P23526|SAHH_HUMAN		sp|P23526|SAHH_HUMAN	Color2 [DarkGray]	1	4	13	13	13	32.9	32.9	32.9	47.716	0	153.29	5377700000	73	27.3854	24.3041	22.9144	27.3603	25.59	24.8309	24.2944
	0.424633	-1.0552	sp|P53999|TCP4_HUMAN		sp|P53999|TCP4_HUMAN	Color2 [DarkGray]	1	4	8	8	8	54.3	54.3	54.3	14.395	0	62.385	2665800000	38	23.8783	22.553	22.9854	26.1362	22.923	23.5232	23.6134
	0.909328	-1.05118	sp|Q9UI26|IPO11_HUMAN		sp|Q9UI26|IPO11_HUMAN	Color2 [DarkGray]	1	4	12	12	12	19.1	19.1	19.1	112.53	0	120.45	343950000	23	22.9081	22.7076	21.7301	24.1896	23.5003	22.8095	23.125
	0.227452	-1.04902	sp|P12236|ADT3_HUMAN		sp|P12236|ADT3_HUMAN	Color2 [DarkGray]	1	4	24	9	5	61.4	30.5	12.8	32.866	0	211.75	7024600000	204	22.867	23.1371	27.2634	23.2884	26.9221	26.2042	22.0962
	0.472684	-1.04481	sp|O75369|FLNB_HUMAN		sp|O75369|FLNB_HUMAN	Color2 [DarkGray]	1	4	78	74	71	37.7	36.7	34.9	278.16	0	303.25	2741000000	356	29.3355	26.5522	27.3493	28.3943	28.2262	29.751	29.2
	0.299098	-1.04475	sp|Q92804|RBP56_HUMAN		sp|Q92804|RBP56_HUMAN	Color2 [DarkGray]	1	4	11	9	9	25.8	23.5	23.5	61.829	0	215.76	2292700000	49	25.8983	22.2574	23.1978	26.0914	23.0721	25.3242	25.9735
	1.81605	-1.0446	sp|Q96PY6|NEK1_HUMAN		sp|Q96PY6|NEK1_HUMAN	Color2 [DarkGray]	1	4	31	31	31	30.1	30.1	30.1	142.83	0	189.56	3169400000	105	22.6821	22.0657	22.005	23.3473	23.0337	23.5056	23.227
	0.809708	-1.03126	sp|Q6PGN9|PSRC1_HUMAN		sp|Q6PGN9|PSRC1_HUMAN	Color2 [DarkGray]	1	4	14	14	14	43.3	43.3	43.3	38.796	0	97.854	2135800000	27	23.4422	22.774	22.8203	24.6742	22.9509	24.5052	23.2308
	0.344093	-1.02985	sp|P51665|PSMD7_HUMAN		sp|P51665|PSMD7_HUMAN	Color2 [DarkGray]	1	4	13	13	13	51.5	51.5	51.5	37.025	0	58.333	1247500000	50	26.2552	22.8555	23.1031	25.861	23.9568	25.4855	25.4373
	0.380326	-1.02941	sp|Q12834|CDC20_HUMAN		sp|Q12834|CDC20_HUMAN	Color2 [DarkGray]	1	4	17	17	17	53.9	53.9	53.9	54.722	0	312.09	4819500000	70	22.4754	23.6245	22.7314	23.5285	22.3604	26.0307	22.92
	0.668929	-1.02882	sp|Q9Y2T2|AP3M1_HUMAN;sp|P53677|AP3M2_HUMAN		sp|Q9Y2T2|AP3M1_HUMAN	Color2 [DarkGray]	1	4	9	9	9	30.9	30.9	30.9	46.939	0	26.094	962880000	26	24.0212	22.685	22.7256	23.4523	25.2353	23.8306	24.2693
	0.345597	-1.02437	sp|P33993|MCM7_HUMAN		sp|P33993|MCM7_HUMAN	Color2 [DarkGray]	1	4	35	35	35	57	57	57	81.307	0	323.31	20058000000	249	28.0291	24.2845	26.8523	28.3438	26.4891	27.406	27.5177
	0.392366	-1.02269	sp|P30050|RL12_HUMAN		sp|P30050|RL12_HUMAN	Color2 [DarkGray]	1	4	7	7	7	60	60	60	17.818	0	323.31	8483200000	86	25.3834	23.1722	23.5646	25.5871	26.2262	23.375	22.8131
	0.344906	-1.02258	sp|P63208|SKP1_HUMAN		sp|P63208|SKP1_HUMAN	Color2 [DarkGray]	1	4	4	4	4	21.5	21.5	21.5	18.658	0	15.751	854170000	16	21.6893	23.4674	23.0378	25.7794	23.5091	21.9737	23.0999
	0.954274	-1.01976	sp|P49674|KC1E_HUMAN		sp|P49674|KC1E_HUMAN	Color2 [DarkGray]	1	4	21	21	7	48.8	48.8	21.9	47.315	0	323.31	26250000000	282	26.0872	27.7328	26.9945	28.0924	28.1308	27.6506	27.5511
	0.608543	-1.01734	sp|Q5HYJ3|FA76B_HUMAN		sp|Q5HYJ3|FA76B_HUMAN	Color2 [DarkGray]	1	4	9	9	8	37.5	37.5	34.2	38.708	0	51.218	1279000000	38	23.5659	21.3156	21.882	23.7546	22.6547	23.4063	22.4417
	0.379267	-1.0152	sp|Q96I25|SPF45_HUMAN		sp|Q96I25|SPF45_HUMAN	Color2 [DarkGray]	1	4	22	22	22	52.4	52.4	52.4	44.961	0	323.31	7131800000	119	24.1343	22.6294	23.8503	22.697	26.235	24.7277	25.8812
	0.692262	-1.01412	sp|Q5M775|CYTSB_HUMAN		sp|Q5M775|CYTSB_HUMAN	Color2 [DarkGray]	1	4	34	34	34	38.9	38.9	38.9	118.58	0	274.29	4156200000	84	22.5691	22.3883	21.9162	23.3988	22.1563	24.3608	22.9996
	0.267145	-1.00648	sp|Q9BVI4|NOC4L_HUMAN		sp|Q9BVI4|NOC4L_HUMAN	Color2 [DarkGray]	1	4	32	32	32	81	81	81	58.467	0	323.31	16544000000	181	23.9514	24.7664	25.3484	24.4572	24.0418	28.5867	24.3533
	0.417218	-1.00471	sp|P17096|HMGA1_HUMAN		sp|P17096|HMGA1_HUMAN	Color2 [DarkGray]	1	4	4	4	4	41.1	41.1	41.1	11.676	0	135.17	1382800000	28	25.1211	22.4823	23.3088	25.554	25.0279	23.3444	23.0718
	0.42751	-1.0029	sp|Q9UPN3|MACF1_HUMAN		sp|Q9UPN3|MACF1_HUMAN	Color2 [DarkGray]	1	4	22	22	22	3.6	3.6	3.6	838.3	0	42.605	129290000	33	22.2801	22.5017	24.2619	22.458	24.6921	24.9022	23.4209
	0.598417	-1.00212	sp|Q9BU76|MMTA2_HUMAN		sp|Q9BU76|MMTA2_HUMAN	Color2 [DarkGray]	1	4	13	13	13	48.3	48.3	48.3	29.411	0	61.724	5200600000	54	22.406	23.9459	21.5708	24.1808	23.2475	23.5007	23.3195
	1.07414	-1.00105	sp|Q9H7Z7|PGES2_HUMAN		sp|Q9H7Z7|PGES2_HUMAN	Color2 [DarkGray]	1	4	9	9	9	31.8	31.8	31.8	41.943	0	57.189	854670000	20	21.8759	23.058	22.8338	23.7881	23.1013	23.8815	22.8644
	1.06288	-1.00093	sp|O00571|DDX3X_HUMAN		sp|O00571|DDX3X_HUMAN	Color2 [DarkGray]	1	4	71	70	28	83.1	83.1	41.4	73.243	0	323.31	719970000000	3140	31.6774	31.269	31.1827	32.1558	31.7946	33.1816	31.6988
	0.964018	-0.999783	sp|P62068|UBP46_HUMAN;sp|O75317|UBP12_HUMAN		sp|P62068|UBP46_HUMAN;sp|O75317|UBP12_HUMAN	Color2 [DarkGray]	1	4	4	4	4	12.8	12.8	12.8	42.442	0	19.327	127070000	11	22.7773	23.0439	23.6989	24.5317	23.3723	24.6155	22.4058
	0.273183	-0.994534	sp|Q9HCC0|MCCB_HUMAN		sp|Q9HCC0|MCCB_HUMAN	Color2 [DarkGray]	1	4	13	13	13	30.4	30.4	30.4	61.332	0	48.69	732360000	30	23.2807	22.0779	23.199	26.5644	23.1239	21.8528	23.7769
	0.551293	-0.994148	sp|Q9P215|POGK_HUMAN		sp|Q9P215|POGK_HUMAN	Color2 [DarkGray]	1	4	3	3	3	6.2	6.2	6.2	69.443	0	10.467	448940000	15	23.7105	23.5467	22.187	23.6923	23.3372	25.3971	25.2055
	0.948603	-0.983199	sp|Q9P2I0|CPSF2_HUMAN		sp|Q9P2I0|CPSF2_HUMAN	Color2 [DarkGray]	1	4	12	12	12	19.7	19.7	19.7	88.486	0	56.795	584800000	35	24.5992	23.1032	23.3018	24.743	24.8035	24.4073	24.7773
	0.699863	-0.978929	sp|Q92643|GPI8_HUMAN		sp|Q92643|GPI8_HUMAN	Color2 [DarkGray]	1	4	4	4	4	10.9	10.9	10.9	45.251	0.00038551	8.2634	247840000	11	22.9027	22.6594	22.3715	23.6481	22.5392	24.6831	22.5882
	0.201941	-0.976442	sp|Q15084|PDIA6_HUMAN		sp|Q15084|PDIA6_HUMAN	Color2 [DarkGray]	1	4	12	12	12	43.6	43.6	43.6	48.121	0	136.53	2795200000	43	26.1259	23.9438	21.7807	27.2359	25.0788	22.465	22.7196
	0.525681	-0.973009	sp|Q9NW64|RBM22_HUMAN		sp|Q9NW64|RBM22_HUMAN	Color2 [DarkGray]	1	4	10	10	10	25	25	25	46.895	0	139.39	1695800000	31	22.2262	23.1387	22.4356	24.8402	22.1938	23.6854	22.4442
	0.557083	-0.970413	sp|P23458|JAK1_HUMAN		sp|P23458|JAK1_HUMAN	Color2 [DarkGray]	1	4	12	11	11	12.9	12.1	12.1	133.28	0	25.258	128190000	21	22.6651	23.234	22.148	24.5075	22.2527	24.1981	22.5855
	0.454232	-0.970397	sp|O43719|HTSF1_HUMAN		sp|O43719|HTSF1_HUMAN	Color2 [DarkGray]	1	4	15	15	15	27.4	27.4	27.4	85.852	0	107.78	616730000	45	22.8119	25.1611	25.5085	26.0382	24.7971	25.5574	26.3079
	0.625961	-0.968409	sp|Q9NQT4|EXOS5_HUMAN		sp|Q9NQT4|EXOS5_HUMAN	Color2 [DarkGray]	1	4	3	3	3	21.3	21.3	21.3	25.249	0	77.45	482710000	8	22.955	23.8222	22.3582	22.9704	24.8453	24.2249	22.4637
	0.24286	-0.96373	sp|P22392|NDKB_HUMAN;sp|O60361|NDK8_HUMAN		sp|P22392|NDKB_HUMAN;sp|O60361|NDK8_HUMAN	Color2 [DarkGray]	1	4	7	7	4	59.9	59.9	35.5	17.298	0	142.22	6928600000	49	23.4296	21.8636	23.9701	26.894	22.3082	22.9522	23.4388
	0.261674	-0.963422	sp|Q8N5A5|ZGPAT_HUMAN		sp|Q8N5A5|ZGPAT_HUMAN	Color2 [DarkGray]	1	4	16	16	16	30.3	30.3	30.3	57.358	0	119	3050800000	64	21.6759	24.766	25.3027	23.0634	25.3841	26.1874	24.7512
	0.919191	-0.960034	sp|Q9Y2Q9|RT28_HUMAN		sp|Q9Y2Q9|RT28_HUMAN	Color2 [DarkGray]	1	4	4	4	4	21.4	21.4	21.4	20.843	0.00037864	7.5568	287520000	13	22.0533	22.2911	23.0068	24.1929	23.111	22.9274	23.0673
	0.587049	-0.957617	sp|O60568|PLOD3_HUMAN		sp|O60568|PLOD3_HUMAN	Color2 [DarkGray]	1	4	9	9	9	14.8	14.8	14.8	84.784	0	27.75	646700000	28	22.6438	23.3124	23.619	25.0182	24.5957	22.8341	22.5647
	0.36562	-0.955846	sp|Q5ST30|SYVM_HUMAN		sp|Q5ST30|SYVM_HUMAN	Color2 [DarkGray]	1	4	10	10	10	13.4	13.4	13.4	118.49	0	42.959	881610000	29	23.6978	23.3354	21.1712	22.8099	23.0677	25.1943	22.4026
	0.353921	-0.952678	sp|Q14566|MCM6_HUMAN		sp|Q14566|MCM6_HUMAN	Color2 [DarkGray]	1	4	31	31	31	40.2	40.2	40.2	92.888	0	323.31	9184800000	245	29.0534	26.2349	26.1254	29.1057	28.0637	27.1022	27.8949
	0.617619	-0.952419	sp|P24539|AT5F1_HUMAN		sp|P24539|AT5F1_HUMAN	Color2 [DarkGray]	1	4	9	9	9	40.2	40.2	40.2	28.908	0	323.31	3381000000	55	24.1516	23.473	22.5944	25.3959	23.994	23.6863	23.1217
	0.778732	-0.951379	sp|O60271|JIP4_HUMAN;sp|Q9UPT6|JIP3_HUMAN		sp|O60271|JIP4_HUMAN	Color2 [DarkGray]	1	4	11	11	11	11.9	11.9	11.9	146.2	0	62.694	225280000	23	22.3191	22.8089	22.8085	22.8432	23.3061	24.6413	22.1126
	0.338577	-0.946762	sp|P55072|TERA_HUMAN		sp|P55072|TERA_HUMAN	Color2 [DarkGray]	1	4	44	44	44	63.9	63.9	63.9	89.321	0	323.31	27270000000	456	30.1684	28.5993	26.5358	30.2713	29.2397	28.6329	29.5078
	0.434066	-0.946169	sp|Q9Y4A5|TRRAP_HUMAN		sp|Q9Y4A5|TRRAP_HUMAN	Color2 [DarkGray]	1	4	52	52	52	16.1	16.1	16.1	437.6	0	132.86	424460000	86	22.2483	22.5574	24.5098	22.8987	24.2905	24.9648	22.405
	0.614208	-0.942917	sp|P57088|TMM33_HUMAN		sp|P57088|TMM33_HUMAN	Color2 [DarkGray]	1	4	7	7	7	29.1	29.1	29.1	27.978	0	22.112	783130000	26	21.581	23.2612	22.1395	22.6837	24.2229	22.904	21.7891
	0.433703	-0.929413	sp|Q6NUQ4|TM214_HUMAN		sp|Q6NUQ4|TM214_HUMAN	Color2 [DarkGray]	1	4	15	15	15	28.3	28.3	28.3	77.15	0	54.802	1124400000	49	22.3253	25.2066	24.7457	25.1794	25.2773	24.6092	25.0167
	0.338949	-0.927464	sp|Q15003|CND2_HUMAN		sp|Q15003|CND2_HUMAN	Color2 [DarkGray]	1	4	10	10	10	19.7	19.7	19.7	82.562	0	45.795	592650000	41	25.715	24.9948	22.062	25.4599	25.2361	24.8582	25.5058
	1.05788	-0.926495	sp|O60502|OGA_HUMAN		sp|O60502|OGA_HUMAN	Color2 [DarkGray]	1	4	9	9	9	14.1	14.1	14.1	102.91	0	20.893	592450000	22	22.4088	22.4545	22.2039	24.0415	23.1432	22.6619	22.8997
	0.397805	-0.921246	sp|Q8IZL8|PELP1_HUMAN		sp|Q8IZL8|PELP1_HUMAN	Color2 [DarkGray]	1	4	5	5	5	5.6	5.6	5.6	119.7	0	18.863	84811000	9	23.8852	21.4148	21.568	24.3362	22.5422	22.7534	22.7018
	1.97905	-0.917497	sp|Q96RL1|UIMC1_HUMAN		sp|Q96RL1|UIMC1_HUMAN	Color2 [DarkGray]	1	4	13	13	13	24.2	24.2	24.2	79.727	0	60.547	1084000000	48	22.9289	23.1732	22.7776	24.209	23.7263	23.697	23.421
	0.592566	-0.917322	sp|Q9GZR2|REXO4_HUMAN		sp|Q9GZR2|REXO4_HUMAN	Color2 [DarkGray]	1	4	6	6	6	16.1	16.1	16.1	46.671	0	15.467	469440000	13	22.8262	23.9633	21.6122	23.6006	23.5685	23.9845	22.6092
	1.19009	-0.91651	sp|Q96GD4|AURKB_HUMAN;sp|Q9UQB9|AURKC_HUMAN		sp|Q96GD4|AURKB_HUMAN	Color2 [DarkGray]	1	4	17	16	16	57.3	54.9	54.9	39.31	0	142.21	6225700000	73	22.701	22.9537	23.356	23.873	23.4122	24.4751	22.7517
	0.311601	-0.912816	sp|Q9Y2R4|DDX52_HUMAN		sp|Q9Y2R4|DDX52_HUMAN	Color2 [DarkGray]	1	4	32	32	32	64.9	64.9	64.9	67.497	0	323.31	20489000000	246	26.0196	24.9718	25.7309	25.8215	24.9042	28.735	25.8977
	0.138297	-0.912198	sp|P39019|RS19_HUMAN		sp|P39019|RS19_HUMAN	Color2 [DarkGray]	1	4	13	13	13	64.8	64.8	64.8	16.06	0	86.818	44768000000	130	27.6548	22.0738	26.0442	29.4288	25.8113	23.2692	23.6292
	1.48137	-0.911558	sp|Q9H0I2|ENKD1_HUMAN		sp|Q9H0I2|ENKD1_HUMAN	Color2 [DarkGray]	1	4	8	8	8	32.1	32.1	32.1	38.759	0	57.395	1024600000	19	22.5217	22.5633	22.5287	23.067	24.0064	23.275	23.721
	1.1828	-0.907382	sp|Q6PI48|SYDM_HUMAN		sp|Q6PI48|SYDM_HUMAN	Color2 [DarkGray]	1	4	33	33	33	57.5	57.5	57.5	73.562	0	323.31	12239000000	189	26.2137	27.4023	27.0137	27.785	27.9348	27.632	27.2924
	0.854903	-0.907166	sp|P26196|DDX6_HUMAN		sp|P26196|DDX6_HUMAN	Color2 [DarkGray]	1	4	25	25	25	74.7	74.7	74.7	54.416	0	323.31	31348000000	459	27.9141	29.3365	29.2434	29.9916	29.8319	29.3921	29.2394
	0.157565	-0.906443	sp|P22102|PUR2_HUMAN		sp|P22102|PUR2_HUMAN	Color2 [DarkGray]	1	4	31	31	31	41.2	41.2	41.2	107.77	0	164.03	3898500000	120	27.7378	22.8203	23.2454	27.9067	25.7908	22.8253	25.0178
	0.517525	-0.905229	sp|Q15370|ELOB_HUMAN		sp|Q15370|ELOB_HUMAN	Color2 [DarkGray]	1	4	8	8	8	53.4	53.4	53.4	13.133	0	98.536	3177500000	46	23.8039	22.8411	22.7106	24.3352	25.0252	22.7108	22.6499
	0.506808	-0.90272	sp|Q9HAV7|GRPE1_HUMAN		sp|Q9HAV7|GRPE1_HUMAN	Color2 [DarkGray]	1	4	15	15	15	63.1	63.1	63.1	24.279	0	323.31	31135000000	225	27.8287	28.5526	29.9107	29.2353	30.635	29.1299	30.2215
	0.279347	-0.90182	sp|P49589|SYCC_HUMAN		sp|P49589|SYCC_HUMAN	Color2 [DarkGray]	1	4	16	16	16	25.5	25.5	25.5	85.472	0	51.856	1131500000	60	25.8332	23.0518	25.0548	26.8198	23.5759	26.2495	26.1599
	2.01066	-0.898434	sp|P11142|HSP7C_HUMAN;sp|P54652|HSP72_HUMAN		sp|P11142|HSP7C_HUMAN	Color2 [DarkGray]	1	4	49	44	41	74.5	70	68	70.897	0	323.31	347450000000	1897	32.9861	33.1056	32.5218	33.6437	33.9076	33.7575	33.9959
	0.354948	-0.896852	sp|P62633|CNBP_HUMAN		sp|P62633|CNBP_HUMAN	Color2 [DarkGray]	1	4	6	6	6	43.5	43.5	43.5	19.463	0	84.404	1229300000	37	22.8891	23.942	24.0921	25.6113	25.4228	22.5797	24.9809
	0.291304	-0.895932	sp|P08559|ODPA_HUMAN;sp|P29803|ODPAT_HUMAN		sp|P08559|ODPA_HUMAN	Color2 [DarkGray]	1	4	8	8	8	22.6	22.6	22.6	43.295	0	20.626	626250000	32	26.1439	22.195	24.5314	26.0865	24.4287	25.0429	24.5821
	0.299341	-0.895757	sp|Q15758|AAAT_HUMAN		sp|Q15758|AAAT_HUMAN	Color2 [DarkGray]	1	4	7	7	7	14.2	14.2	14.2	56.598	0	62.732	1295900000	48	24.5808	21.9676	23.6548	25.7168	22.5086	24.6651	24.3354
	0.122305	-0.894204	sp|P49321|NASP_HUMAN		sp|P49321|NASP_HUMAN	Color2 [DarkGray]	1	4	25	25	25	42	42	42	85.237	0	323.31	7502800000	159	29.37	24.0447	22.1015	28.6562	23.2872	26.2553	25.3374
	0.262747	-0.893347	sp|Q5JTV8|TOIP1_HUMAN		sp|Q5JTV8|TOIP1_HUMAN	Color2 [DarkGray]	1	4	13	13	12	28.3	28.3	26.6	66.248	0	285.59	2662100000	45	23.054	23.3281	22.557	22.7188	22.3606	26.5397	23.9325
	0.374414	-0.892602	sp|O00469|PLOD2_HUMAN		sp|O00469|PLOD2_HUMAN	Color2 [DarkGray]	1	4	13	13	13	22.9	22.9	22.9	84.685	0	31.977	636020000	28	22.8641	22.2661	22.6843	25.4521	22.3285	22.7117	22.6721
	0.43392	-0.890941	sp|P51648|AL3A2_HUMAN;sp|P48448|AL3B2_HUMAN;sp|P30838|AL3A1_HUMAN;sp|P43353|AL3B1_HUMAN		sp|P51648|AL3A2_HUMAN	Color2 [DarkGray]	1	4	11	11	11	27.4	27.4	27.4	54.847	0	44.689	1348100000	32	22.9274	23.416	22.2209	25.3535	22.8032	23.0805	23.2449
	0.264598	-0.888372	sp|Q9UBQ5|EIF3K_HUMAN		sp|Q9UBQ5|EIF3K_HUMAN	Color2 [DarkGray]	1	4	7	7	7	36.7	36.7	36.7	25.059	0	43.409	1250500000	27	23.1638	22.421	23.0717	21.7062	26.2291	23.3863	23.296
	0.530343	-0.886196	sp|P42167|LAP2B_HUMAN		sp|P42167|LAP2B_HUMAN	Color2 [DarkGray]	1	4	29	15	15	60.6	30.4	30.4	50.67	0	316.5	11547000000	156	27.1701	25.7427	26.1348	28.2204	26.1486	27.3372	25.7318
	0.598186	-0.879982	sp|Q9NRF8|PYRG2_HUMAN		sp|Q9NRF8|PYRG2_HUMAN	Color2 [DarkGray]	1	4	16	14	14	29.4	24.9	24.9	65.677	0	51.891	1424300000	27	22.8027	22.4545	22.2397	22.4741	23.0535	24.6092	21.9561
	0.22384	-0.878531	sp|P12268|IMDH2_HUMAN;sp|P20839|IMDH1_HUMAN		sp|P12268|IMDH2_HUMAN	Color2 [DarkGray]	1	4	18	18	18	37.5	37.5	37.5	55.804	0	87.434	1998400000	65	26.8656	23.2855	24.5129	27.9479	25.0895	24.2622	23.6751
	0.608013	-0.873231	sp|Q05519|SRS11_HUMAN		sp|Q05519|SRS11_HUMAN	Color2 [DarkGray]	1	4	10	10	10	24.6	24.6	24.6	53.542	0	108.14	7051900000	121	25.1865	27.0801	25.8639	26.2964	27.0401	27.4138	27.1516
	0.423011	-0.868233	sp|Q96AE4|FUBP1_HUMAN		sp|Q96AE4|FUBP1_HUMAN	Color2 [DarkGray]	1	4	20	18	18	31.1	29.8	29.8	67.56	0	232.31	5300600000	116	26.8911	26.5822	24.4374	27.6519	26.5662	26.2973	25.5897
	0.614081	-0.867072	sp|P46939|UTRO_HUMAN		sp|P46939|UTRO_HUMAN	Color2 [DarkGray]	1	4	14	14	14	5.2	5.2	5.2	394.46	0	28.703	80802000	30	24.3998	22.7178	23.3084	23.5828	24.5112	24.9332	24.5908
	0.238763	-0.863478	sp|Q71U36|TBA1A_HUMAN;sp|P0DPH8|TBA3D_HUMAN;sp|P0DPH7|TBA3C_HUMAN;sp|Q6PEY2|TBA3E_HUMAN		sp|Q71U36|TBA1A_HUMAN;sp|P0DPH8|TBA3D_HUMAN;sp|P0DPH7|TBA3C_HUMAN	Color2 [DarkGray]	1	4	35	3	1	82.5	6.2	3.1	50.135	0	26.096	2529500000	34	22.3902	23.6624	22.4398	26.4031	22.0878	22.592	22.2095
	0.586012	-0.863102	sp|Q96F86|EDC3_HUMAN		sp|Q96F86|EDC3_HUMAN	Color2 [DarkGray]	1	4	21	21	21	56.3	56.3	56.3	56.077	0	323.31	5714200000	124	24.7173	25.1823	26.103	25.3792	26.0616	27.1511	25.9833
	0.698942	-0.86241	sp|Q8WWK9|CKAP2_HUMAN		sp|Q8WWK9|CKAP2_HUMAN	Color2 [DarkGray]	1	4	23	23	23	46.1	46.1	46.1	76.986	0	323.31	19226000000	226	24.9731	26.8213	26.3933	26.8547	26.8625	27.0577	26.2828
	1.27347	-0.862275	sp|B2RTY4|MYO9A_HUMAN		sp|B2RTY4|MYO9A_HUMAN	Color2 [DarkGray]	1	4	14	14	14	5.6	5.6	5.6	292.7	0	36.376	252130000	35	22.7468	22.8342	21.8965	23.5639	23.2109	23.2895	22.0772
	0.624069	-0.862214	sp|Q96CM3|RUSD4_HUMAN		sp|Q96CM3|RUSD4_HUMAN	Color2 [DarkGray]	1	4	6	6	6	19.6	19.6	19.6	42.205	0	28.444	285530000	10	23.4541	21.5761	22.4165	23.944	22.9794	23.1099	22.848
	0.151239	-0.855217	sp|O14662|STX16_HUMAN		sp|O14662|STX16_HUMAN	Color2 [DarkGray]	1	4	41	41	41	77.8	77.8	77.8	37.031	0	323.31	4890700000000	19597	30.9111	31.9163	33.7754	30.2591	32.1371	36.7723	30.6315
	1.17348	-0.854341	sp|Q9H2W6|RM46_HUMAN		sp|Q9H2W6|RM46_HUMAN	Color2 [DarkGray]	1	4	9	9	9	44.4	44.4	44.4	31.705	0	86.341	3034300000	34	21.5131	22.5331	22.4717	22.8975	23.2002	22.9831	22.9589
	0.316191	-0.852556	sp|P55769|NH2L1_HUMAN		sp|P55769|NH2L1_HUMAN	Color2 [DarkGray]	1	4	8	8	8	47.7	47.7	47.7	14.173	0	206.43	2023900000	25	23.4462	21.7657	22.6658	25.2068	23.4539	21.7747	23.187
	0.432664	-0.8524	sp|Q9UPT8|ZC3H4_HUMAN		sp|Q9UPT8|ZC3H4_HUMAN	Color2 [DarkGray]	1	4	11	11	11	14	14	14	140.26	0	43.262	464000000	35	23.4323	23.22	23.2124	24.2045	22.6546	25.5628	22.754
	0.28176	-0.851098	sp|Q5JSZ5|PRC2B_HUMAN		sp|Q5JSZ5|PRC2B_HUMAN	Color2 [DarkGray]	1	4	85	82	82	44.8	43.9	43.9	242.96	0	323.31	13604000000	378	22.113	24.1979	21.8562	22.7403	22.4838	25.4964	24.7036
	0.501933	-0.850384	sp|O43175|SERA_HUMAN		sp|O43175|SERA_HUMAN	Color2 [DarkGray]	1	4	26	26	26	60	60	60	56.65	0	323.31	30607000000	282	28.8395	27.1309	28.1735	29.6707	27.8368	29.1876	27.8124
	0.211026	-0.850327	sp|P12277|KCRB_HUMAN;sp|P06732|KCRM_HUMAN		sp|P12277|KCRB_HUMAN	Color2 [DarkGray]	1	4	18	18	18	62.7	62.7	62.7	42.644	0	323.31	13090000000	141	26.3083	22.7814	24.1305	27.5947	24.3242	23.8522	23.7902
	0.598673	-0.849792	sp|Q16543|CDC37_HUMAN		sp|Q16543|CDC37_HUMAN	Color2 [DarkGray]	1	4	6	6	6	21.2	21.2	21.2	44.468	0	48.564	988630000	31	23.871	23.4429	22.7854	25.1335	24.2871	23.228	23.8675
	0.865952	-0.844674	sp|Q9Y5J1|UTP18_HUMAN		sp|Q9Y5J1|UTP18_HUMAN	Color2 [DarkGray]	1	4	14	14	14	36.9	36.9	36.9	62.003	0	231.55	3639000000	57	23.8281	23.4285	23.3557	24.0613	23.8528	25.2323	22.7397
	0.759895	-0.84282	sp|P46782|RS5_HUMAN		sp|P46782|RS5_HUMAN	Color2 [DarkGray]	1	4	15	15	15	55.4	55.4	55.4	22.876	0	323.31	112200000000	514	28.6329	28.5957	27.331	29.3894	29.2155	28.4832	29.4429
	0.604457	-0.838776	sp|P29966|MARCS_HUMAN		sp|P29966|MARCS_HUMAN	Color2 [DarkGray]	1	4	6	6	6	30.7	30.7	30.7	31.554	0	231.81	2318400000	59	25.5279	23.4908	25.1042	25.5369	25.4865	25.6158	24.8365
	0.19081	-0.835804	sp|Q9BXJ9|NAA15_HUMAN;sp|Q6N069|NAA16_HUMAN		sp|Q9BXJ9|NAA15_HUMAN	Color2 [DarkGray]	1	4	14	14	14	17.9	17.9	17.9	101.27	0	33.637	1038600000	39	25.7785	22.4326	22.3646	25.8912	25.292	21.9	24.7176
	0.571319	-0.834489	sp|Q96EY1|DNJA3_HUMAN		sp|Q96EY1|DNJA3_HUMAN	Color2 [DarkGray]	1	4	22	22	22	46.5	46.5	46.5	52.488	0	323.31	18855000000	169	24.7619	25.0015	26.3536	26.1453	25.5117	26.9636	26.3893
	0.539814	-0.827452	sp|P33176|KINH_HUMAN;sp|Q12840|KIF5A_HUMAN		sp|P33176|KINH_HUMAN	Color2 [DarkGray]	1	4	22	22	16	26.8	26.8	19.6	109.68	0	123.16	1280800000	77	25.577	23.6246	24.7334	26.1604	24.8835	25.3735	25.4532
	1.36222	-0.823563	sp|P68371|TBB4B_HUMAN		sp|P68371|TBB4B_HUMAN	Color2 [DarkGray]	1	4	34	34	1	76.6	76.6	2.7	49.83	0	323.31	168630000000	1283	31.0233	30.8711	30.585	32.0548	31.7065	31.1888	31.7564
	1.79084	-0.821035	sp|Q9UK61|TASOR_HUMAN		sp|Q9UK61|TASOR_HUMAN	Color2 [DarkGray]	1	4	38	38	38	25.4	25.4	25.4	189.03	0	137.41	1710300000	85	22.5387	22.0396	22.487	22.9148	23.3173	23.2964	23.52
	0.551852	-0.815952	sp|Q8NCN4|RN169_HUMAN		sp|Q8NCN4|RN169_HUMAN	Color2 [DarkGray]	1	4	7	7	7	13.7	13.7	13.7	77.193	0	21.793	472270000	19	22.7996	22.9729	21.5668	24.0277	23.3883	22.3711	22.4549
	0.508138	-0.814038	sp|Q9NZ01|TECR_HUMAN		sp|Q9NZ01|TECR_HUMAN	Color2 [DarkGray]	1	4	11	11	11	27.6	27.6	27.6	36.034	0	39.598	3019000000	61	23.3644	22.9234	22.2161	23.5555	24.7601	22.6304	23.9304
	1.18078	-0.813368	sp|Q15072|OZF_HUMAN;sp|Q3ZCT1|ZN260_HUMAN		sp|Q15072|OZF_HUMAN	Color2 [DarkGray]	1	4	6	6	6	28.8	28.8	28.8	33.307	0	13.933	203980000	11	22.2296	22.9077	22.356	23.7008	23.3823	22.8504	23.2581
	1.25211	-0.809625	sp|Q7Z333|SETX_HUMAN		sp|Q7Z333|SETX_HUMAN	Color2 [DarkGray]	1	4	13	13	13	5.9	5.9	5.9	302.88	0	48.26	380810000	25	22.6546	21.6253	22.0811	23.0474	22.8761	22.8664	22.0201
	0.284683	-0.809607	sp|Q96TA2|YMEL1_HUMAN		sp|Q96TA2|YMEL1_HUMAN	Color2 [DarkGray]	1	4	25	25	25	35.1	35.1	35.1	86.454	0	323.31	6996500000	110	24.5176	24.3003	26.1736	24.4413	25.2657	27.7133	25.6214
	0.858846	-0.806488	sp|O60231|DHX16_HUMAN		sp|O60231|DHX16_HUMAN	Color2 [DarkGray]	1	4	41	40	40	42.2	41.3	41.3	119.26	0	323.31	7654800000	267	26.8489	26.3168	27.648	27.8551	27.352	28.026	27.3508
	0.219699	-0.806354	sp|P46776|RL27A_HUMAN		sp|P46776|RL27A_HUMAN	Color2 [DarkGray]	1	4	4	4	4	31.1	31.1	31.1	16.561	0	13.419	2616600000	27	22.8992	22.7669	24.2817	26.7244	22.2267	23.4157	23.0194
	0.849858	-0.806305	sp|O75564|JERKY_HUMAN		sp|O75564|JERKY_HUMAN	Color2 [DarkGray]	1	4	11	11	11	28.4	28.4	28.4	61.815	0	141.81	1304000000	25	23.0645	22.6546	22.8313	23.0958	23.3847	24.4887	21.4999
	1.10206	-0.804572	sp|Q06830|PRDX1_HUMAN		sp|Q06830|PRDX1_HUMAN	Color2 [DarkGray]	1	4	19	19	15	87.9	87.9	72.9	22.11	0	184.9	21371000000	135	28.2028	27.4569	27.117	28.5581	28.476	28.1563	28.4932
	1.1104	-0.804228	sp|P07437|TBB5_HUMAN;sp|A6NNZ2|TBB8L_HUMAN;sp|Q9H4B7|TBB1_HUMAN;CON__ENSEMBL:ENSBTAP00000025008		sp|P07437|TBB5_HUMAN	Color2 [DarkGray]	1	4	32	6	5	72.5	19.6	16.2	49.67	0	323.31	52835000000	357	29.5484	29.2185	28.9626	30.6115	29.9173	29.6134	30.0864
	0.220131	-0.800998	sp|P17480|UBF1_HUMAN		sp|P17480|UBF1_HUMAN	Color2 [DarkGray]	1	4	22	22	22	29.3	29.3	29.3	89.405	0	135.7	5279800000	119	22.9455	26.9162	26.3585	24.9322	27.2844	26.4065	27.1217
	0.542542	-0.799571	sp|O76094|SRP72_HUMAN		sp|O76094|SRP72_HUMAN	Color2 [DarkGray]	1	4	18	18	18	36.7	36.7	36.7	74.605	0	241.89	2441100000	76	25.9288	23.8283	24.3984	25.8658	25.3128	25.3755	25.0625
	0.652569	-0.797765	sp|Q96IJ6|GMPPA_HUMAN		sp|Q96IJ6|GMPPA_HUMAN	Color2 [DarkGray]	1	4	7	7	7	19	19	19	46.291	0	23.073	481520000	17	22.0011	23.5592	23.5561	24.1975	23.5469	23.7653	23.1585
	0.315511	-0.792889	sp|P55060|XPO2_HUMAN		sp|P55060|XPO2_HUMAN	Color2 [DarkGray]	1	4	45	45	45	52	52	52	110.42	0	323.31	13486000000	316	29.0078	26.4959	25.8956	28.4475	28.156	27.1745	27.7879
	1.27304	-0.792172	sp|Q8NDT2|RB15B_HUMAN		sp|Q8NDT2|RB15B_HUMAN	Color2 [DarkGray]	1	4	22	20	20	33.1	31.2	31.2	97.204	0	169.79	1867500000	51	22.6935	22.6069	23.4481	23.523	23.6755	23.9266	22.5517
	0.728869	-0.787971	sp|P40222|TXLNA_HUMAN;sp|Q8N3L3|TXLNB_HUMAN		sp|P40222|TXLNA_HUMAN	Color2 [DarkGray]	1	4	20	20	19	44.7	44.7	43.2	61.89	0	323.31	4927100000	110	25.333	25.6731	26.1274	25.6239	26.8925	26.981	26.6911
	0.36077	-0.783451	sp|P57772|SELB_HUMAN		sp|P57772|SELB_HUMAN	Color2 [DarkGray]	1	4	32	32	32	68.6	68.6	68.6	65.304	0	255.81	10470000000	253	25.7132	28.5447	27.4654	27.2982	28.5366	28.239	28.5614
	1.29558	-0.781077	sp|P35637|FUS_HUMAN		sp|P35637|FUS_HUMAN	Color2 [DarkGray]	1	4	21	21	19	28.5	28.5	28.5	53.425	0	323.31	304640000000	1026	31.8639	31.3428	30.9205	32.017	32.1873	32.2662	32.1868
	0.389933	-0.779554	sp|Q96KR1|ZFR_HUMAN		sp|Q96KR1|ZFR_HUMAN	Color2 [DarkGray]	1	4	10	10	10	11.7	11.7	11.7	117.01	0	45.342	146700000	20	23.519	22.9775	23.4364	24.9546	22.4391	24.8779	24.0359
	1.22411	-0.775576	sp|Q8NBJ5|GT251_HUMAN		sp|Q8NBJ5|GT251_HUMAN	Color2 [DarkGray]	1	4	6	6	6	10	10	10	71.635	0	12.047	376180000	25	22.1301	22.677	22.5336	22.7502	23.593	23.3243	22.9976
	0.583043	-0.769984	sp|O75489|NDUS3_HUMAN		sp|O75489|NDUS3_HUMAN	Color2 [DarkGray]	1	4	12	12	12	55.3	55.3	55.3	30.241	0	61.488	2113600000	41	23.0434	22.8161	23.353	22.9757	24.9111	23.6356	22.726
	0.15384	-0.761679	sp|Q9NUY8|TBC23_HUMAN		sp|Q9NUY8|TBC23_HUMAN	Color2 [DarkGray]	1	4	35	35	35	66	66	66	78.321	0	323.31	23463000000	201	24.0594	23.0153	22.3107	21.8766	22.3558	27.438	23.3839
	0.471089	-0.759638	sp|Q9NYF8|BCLF1_HUMAN		sp|Q9NYF8|BCLF1_HUMAN	Color2 [DarkGray]	1	4	14	14	14	19.8	19.8	19.8	106.12	0	189.59	3002900000	70	23.7196	23.6802	22.6351	22.9396	24.4269	24.9474	22.9734
	1.14855	-0.755509	sp|O43684|BUB3_HUMAN		sp|O43684|BUB3_HUMAN	Color2 [DarkGray]	1	4	12	12	12	40.9	40.9	40.9	37.154	0	269.01	6869400000	112	27.7151	27.1771	27.7307	28.7164	27.851	28.3221	27.9119
	0.427777	-0.748578	sp|P48730|KC1D_HUMAN		sp|P48730|KC1D_HUMAN	Color2 [DarkGray]	1	4	20	6	6	47.2	20.2	20.2	47.33	0	136.06	2791400000	32	22.0164	23.5459	22.5839	24.0882	22.2645	24.0392	22.3922
	0.162727	-0.73998	sp|Q8TEM1|PO210_HUMAN		sp|Q8TEM1|PO210_HUMAN	Color2 [DarkGray]	1	4	19	19	19	13.9	13.9	13.9	205.11	0	42.228	334150000	54	27.3177	22.2064	24.3047	25.1276	24	26.9212	25.9761
	0.242199	-0.739906	sp|Q96G46|DUS3L_HUMAN		sp|Q96G46|DUS3L_HUMAN	Color2 [DarkGray]	1	4	21	21	21	42.5	42.5	42.5	72.593	0	160.54	3314200000	130	23.4568	26.834	26.8395	25.6088	26.7278	27.0134	26.5851
	0.408199	-0.73852	sp|Q16342|PDCD2_HUMAN		sp|Q16342|PDCD2_HUMAN	Color2 [DarkGray]	1	4	7	7	7	20.9	20.9	20.9	38.592	0	22.888	594810000	13	21.7495	22.5803	22.5413	21.806	24.2944	22.9863	22.525
	0.2293	-0.737168	sp|Q9UPW5|CBPC1_HUMAN;sp|Q96MI9|CBPC4_HUMAN		sp|Q9UPW5|CBPC1_HUMAN	Color2 [DarkGray]	1	4	23	23	23	23.6	23.6	23.6	138.45	0	87.603	1545700000	90	22.891	26.8115	26.1561	26.3248	25.3425	26.4027	26.4028
	0.140358	-0.736483	sp|P00367|DHE3_HUMAN;sp|P49448|DHE4_HUMAN		sp|P00367|DHE3_HUMAN;sp|P49448|DHE4_HUMAN	Color2 [DarkGray]	1	4	21	21	21	44.8	44.8	44.8	61.397	0	144.12	5453500000	92	26.2347	22.9619	22.5277	27.6619	22.5164	23.7555	24.6357
	0.430463	-0.730375	sp|Q9NQH7|XPP3_HUMAN		sp|Q9NQH7|XPP3_HUMAN	Color2 [DarkGray]	1	4	7	7	7	20.7	20.7	20.7	57.033	0	53.044	934580000	17	22.7437	21.7515	22.7242	22.1282	22.9376	24.3447	22.0024
	0.794854	-0.730045	sp|Q9BUH6|PAXX_HUMAN		sp|Q9BUH6|PAXX_HUMAN	Color2 [DarkGray]	1	4	14	14	14	87.3	87.3	87.3	21.639	0	282.16	25063000000	209	29.8882	28.6043	29.4078	29.9885	30.3943	29.7077	30.304
	0.472009	-0.726487	sp|O43852|CALU_HUMAN		sp|O43852|CALU_HUMAN	Color2 [DarkGray]	1	4	11	11	11	44.8	44.8	44.8	37.106	0	113.32	1228300000	35	23.2707	22.9739	21.9373	24.3023	22.4777	23.5813	23.7268
	0.529862	-0.723448	sp|Q96BZ8|LENG1_HUMAN		sp|Q96BZ8|LENG1_HUMAN	Color2 [DarkGray]	1	4	3	3	3	14.8	14.8	14.8	30.529	0	9.9862	179300000	6	22.0263	22.2949	23.4237	23.6505	23.7995	22.4652	23.0765
	0.198753	-0.723375	sp|Q13561|DCTN2_HUMAN		sp|Q13561|DCTN2_HUMAN	Color2 [DarkGray]	1	4	11	11	11	36.9	36.9	36.9	44.23	0	111.75	669410000	35	25.8093	22.5228	23.7108	25.6309	25.8777	22.7044	25.9471
	0.578977	-0.722977	sp|Q86UK7|ZN598_HUMAN		sp|Q86UK7|ZN598_HUMAN	Color2 [DarkGray]	1	4	24	24	24	31.1	31.1	31.1	98.636	0	177.25	2336400000	95	24.321	24.9187	25.1459	25.3545	26.4527	24.7473	25.5032
	0.56248	-0.721924	sp|P78362|SRPK2_HUMAN		sp|P78362|SRPK2_HUMAN	Color2 [DarkGray]	1	4	13	11	11	27.8	24.7	24.7	77.526	0	24.645	508360000	31	22.6944	24.3447	24.3638	24.6965	24.2552	24.6171	24.2879
	0.319612	-0.719468	sp|Q86TI0|TBCD1_HUMAN		sp|Q86TI0|TBCD1_HUMAN	Color2 [DarkGray]	1	4	7	7	7	6.5	6.5	6.5	133.08	0	18.602	99510000	13	22.7714	23.3615	23.192	25.5603	22.5033	23.4196	23.9638
	0.776422	-0.718976	sp|P62136|PP1A_HUMAN		sp|P62136|PP1A_HUMAN	Color2 [DarkGray]	1	4	20	20	6	64.8	64.8	16.1	37.512	0	323.31	15194000000	159	25.0705	25.1894	24.9837	25.39	25.3654	26.6453	25.387
	0.487791	-0.718893	sp|Q9UII4|HERC5_HUMAN		sp|Q9UII4|HERC5_HUMAN	Color2 [DarkGray]	1	4	14	14	14	16.5	16.5	16.5	116.85	0	61.085	744960000	44	21.4404	22.7871	22.8778	22.3506	23.0313	23.8799	23.6894
	0.458244	-0.718367	sp|Q13952|NFYC_HUMAN		sp|Q13952|NFYC_HUMAN	Color2 [DarkGray]	1	4	4	4	4	9.8	9.8	9.8	50.302	0	15.133	731310000	29	22.7983	23.1277	21.7481	23.2129	22.3858	24.2305	23.2284
	0.256905	-0.715024	sp|P14625|ENPL_HUMAN;sp|Q58FF3|ENPLL_HUMAN		sp|P14625|ENPL_HUMAN	Color2 [DarkGray]	1	4	51	49	49	55.8	54	54	92.468	0	323.31	42538000000	478	30.7392	28.4189	27.4646	30.613	29.3078	28.8469	29.5313
	0.259917	-0.711276	sp|Q15014|MO4L2_HUMAN		sp|Q15014|MO4L2_HUMAN	Color2 [DarkGray]	1	4	15	15	12	56.2	56.2	46.9	32.307	0	116.49	3041600000	54	22.5569	23.4059	21.6109	23.8007	24.5405	21.3664	23.0325
	0.351688	-0.708602	sp|O15269|SPTC1_HUMAN		sp|O15269|SPTC1_HUMAN	Color2 [DarkGray]	1	4	7	7	7	20.3	20.3	20.3	52.743	0	28.053	804330000	19	23.5201	24.4755	21.7156	24.3717	23.6907	23.7745	23.5687
	0.219977	-0.704874	sp|Q96T88|UHRF1_HUMAN		sp|Q96T88|UHRF1_HUMAN	Color2 [DarkGray]	1	4	29	29	28	47.8	47.8	46.5	89.813	0	191.18	3554600000	106	22.7877	25.7781	26.4112	25.1501	26.8124	25.1292	26.33
	0.638663	-0.704316	sp|Q9P2E5|CHPF2_HUMAN		sp|Q9P2E5|CHPF2_HUMAN	Color2 [DarkGray]	1	4	13	13	13	21	21	21	85.947	0	79.838	722900000	29	22.9087	22.7615	22.9553	23.6174	22.7054	24.4157	23.3572
	0.585745	-0.704219	sp|P25205|MCM3_HUMAN		sp|P25205|MCM3_HUMAN	Color2 [DarkGray]	1	4	61	61	61	78.8	78.8	78.8	90.98	0	323.31	44481000000	642	29.8922	28.6616	28.5462	30.2383	29.832	29.1423	29.3242
	0.650931	-0.702666	sp|O43264|ZW10_HUMAN		sp|O43264|ZW10_HUMAN	Color2 [DarkGray]	1	4	10	10	10	16.6	16.6	16.6	88.828	0	33.559	309490000	25	23.5621	22.6131	23.9847	23.6988	23.9575	24.6116	22.2731
	0.808052	-0.702609	sp|Q14527|HLTF_HUMAN		sp|Q14527|HLTF_HUMAN	Color2 [DarkGray]	1	4	59	59	59	70.6	70.6	70.6	113.93	0	323.31	17117000000	347	27.7396	28.3973	28.5329	28.3202	29.055	29.4024	29.4004
	0.485247	-0.700994	sp|Q13601|KRR1_HUMAN		sp|Q13601|KRR1_HUMAN	Color2 [DarkGray]	1	4	6	6	6	17.3	17.3	17.3	43.664	0	14.173	262290000	14	23.579	22.1062	21.7901	22.5984	23.5815	23.3985	22.8228
	0.522131	-0.696529	sp|P29597|TYK2_HUMAN		sp|P29597|TYK2_HUMAN	Color2 [DarkGray]	1	4	26	26	25	27.1	27.1	26.4	133.65	0	67.93	1190300000	51	23.8306	23.2135	22.6913	23.9476	23.0986	24.7788	24.1755
	0.74236	-0.692184	sp|P52292|IMA1_HUMAN		sp|P52292|IMA1_HUMAN	Color2 [DarkGray]	1	4	22	22	22	64.3	64.3	64.3	57.861	0	323.31	12950000000	198	26.3598	26.9709	27.6677	27.6717	27.3545	28.0488	26.7538
	0.303039	-0.692082	sp|Q9BT78|CSN4_HUMAN		sp|Q9BT78|CSN4_HUMAN	Color2 [DarkGray]	1	4	12	12	12	39.4	39.4	39.4	46.268	0	51.205	1252000000	42	25.3844	22.4756	24.7713	25.3876	24.9083	24.4117	24.8945
	0.779903	-0.691036	sp|Q2V2M9|FHOD3_HUMAN		sp|Q2V2M9|FHOD3_HUMAN	Color2 [DarkGray]	1	4	41	41	41	37.7	37.7	37.7	158.61	0	323.31	4293300000	125	22.5524	22.4593	22.1359	22.4954	23.8123	22.913	22.724
	0.203032	-0.68269	sp|Q9NVI7|ATD3A_HUMAN		sp|Q9NVI7|ATD3A_HUMAN	Color2 [DarkGray]	1	4	55	23	16	63.4	33.1	28.2	71.368	0	323.31	44723000000	286	26.4956	26.8867	27.7392	25.7925	27.3287	30.0484	27.6679
	0.402595	-0.679195	sp|O60563|CCNT1_HUMAN		sp|O60563|CCNT1_HUMAN	Color2 [DarkGray]	1	4	7	7	7	14.7	14.7	14.7	80.684	0	42.989	443440000	22	22.0019	21.3422	22.8645	23.1212	21.6431	23.4819	22.077
	0.29709	-0.678939	sp|Q14241|ELOA1_HUMAN		sp|Q14241|ELOA1_HUMAN	Color2 [DarkGray]	1	4	30	30	30	39.8	39.8	39.8	89.908	0	323.31	22333000000	218	24.4304	25.4534	25.246	25.1666	24.5667	27.4333	25.8178
	0.174811	-0.677767	sp|O60716|CTND1_HUMAN		sp|O60716|CTND1_HUMAN	Color2 [DarkGray]	1	4	23	23	23	31.4	31.4	31.4	108.17	0	295.38	5100200000	98	25.1189	22.7042	22.2144	26.3457	22.7296	22.9954	22.3974
	0.317164	-0.67481	sp|Q13200|PSMD2_HUMAN		sp|Q13200|PSMD2_HUMAN	Color2 [DarkGray]	1	4	30	30	30	43.6	43.6	43.6	100.2	0	218	6181400000	213	29.0911	27.6061	26.2082	28.7992	28.2006	27.93	28.5421
	0.388054	-0.674063	sp|Q9BYJ9|YTHD1_HUMAN		sp|Q9BYJ9|YTHD1_HUMAN	Color2 [DarkGray]	1	4	20	10	10	36.5	22.2	22.2	60.873	0	118.62	993250000	55	22.875	24.2482	25.1982	24.5138	24.4798	25.3501	24.1157
	0.422672	-0.672989	sp|Q12788|TBL3_HUMAN		sp|Q12788|TBL3_HUMAN	Color2 [DarkGray]	1	4	14	14	14	27.7	27.7	27.7	89.034	0	70.919	663970000	49	22.2377	23.2431	22.606	23.3055	22.3408	24.4595	23.7304
	0.0926892	-0.669428	sp|P06733|ENOA_HUMAN		sp|P06733|ENOA_HUMAN	Color2 [DarkGray]	1	4	22	22	20	53.5	53.5	45.9	47.168	0	323.31	19706000000	175	28.021	23.2481	22.8818	28.9022	25.1842	22.0728	24.7359
	0.248473	-0.667301	sp|Q86W92|LIPB1_HUMAN		sp|Q86W92|LIPB1_HUMAN	Color2 [DarkGray]	1	4	34	34	32	42.9	42.9	40.7	114.02	0	320.77	3581100000	102	24.6231	22.6281	25.769	24.0596	25.0436	25.919	25.7411
	0.37361	-0.664579	sp|O43293|DAPK3_HUMAN;sp|Q9UIK4|DAPK2_HUMAN		sp|O43293|DAPK3_HUMAN	Color2 [DarkGray]	1	4	8	8	8	23.8	23.8	23.8	52.535	0	27.194	795040000	16	23.3493	21.4987	23.4711	23.1956	22.9249	24.1923	23.1959
	0.603365	-0.66387	sp|Q9UJS0|CMC2_HUMAN		sp|Q9UJS0|CMC2_HUMAN	Color2 [DarkGray]	1	4	22	22	18	44.1	44.1	39	74.175	0	188.83	3295300000	95	25.8846	24.5919	25.2932	26.5007	25.8703	25.3905	25.9587
	0.424284	-0.663827	sp|Q9UFC0|LRWD1_HUMAN		sp|Q9UFC0|LRWD1_HUMAN	Color2 [DarkGray]	1	4	7	7	7	13.1	13.1	13.1	70.86	0	21.361	471660000	39	23.1574	23.1347	22.2596	23.6709	24.4644	22.4078	24.5328
	0.835957	-0.660549	sp|P33240|CSTF2_HUMAN;sp|Q9H0L4|CSTFT_HUMAN		sp|P33240|CSTF2_HUMAN;sp|Q9H0L4|CSTFT_HUMAN	Color2 [DarkGray]	1	4	6	6	6	17	17	17	60.959	0	134.39	487890000	20	22.3863	22.899	22.5552	22.7618	23.1586	23.9017	23.3938
	0.359762	-0.655478	sp|Q9BZE4|NOG1_HUMAN		sp|Q9BZE4|NOG1_HUMAN	Color2 [DarkGray]	1	4	31	31	31	49.5	49.5	49.5	73.964	0	289.66	12725000000	209	27.321	27.4658	25.12	27.341	27.2508	27.2815	26.9586
	0.644984	-0.655026	sp|Q02040|AK17A_HUMAN		sp|Q02040|AK17A_HUMAN	Color2 [DarkGray]	1	4	7	7	7	12.4	12.4	12.4	80.735	0	75.405	469880000	22	22.5211	21.8645	22.0212	22.0814	23.5146	22.7758	22.1853
	0.438097	-0.652711	sp|O15294|OGT1_HUMAN		sp|O15294|OGT1_HUMAN	Color2 [DarkGray]	1	4	12	12	12	15.1	15.1	15.1	116.92	0	44.154	325260000	34	25.0731	24.8501	23.0976	24.7761	24.9657	25.2371	24.7978
	0.253131	-0.649288	sp|P00403|COX2_HUMAN		sp|P00403|COX2_HUMAN	Color2 [DarkGray]	1	4	5	5	5	27.8	27.8	27.8	25.565	0	82.758	1453100000	20	23.3316	24.3886	22.4779	25.7034	23.5947	22.8477	23.0155
	0.111855	-0.639493	sp|Q9Y3B7|RM11_HUMAN		sp|Q9Y3B7|RM11_HUMAN	Color2 [DarkGray]	1	4	10	10	10	51	51	51	20.683	0	179.46	6047200000	80	27.2935	23.9734	22.9289	28.136	25.3839	22.5943	26.3512
	0.294456	-0.638343	sp|Q9Y2J2|E41L3_HUMAN		sp|Q9Y2J2|E41L3_HUMAN	Color2 [DarkGray]	1	4	16	13	13	19.9	17.4	17.4	120.68	0	64.399	858640000	49	25.3061	22.9548	25.6756	25.3741	24.8775	25.5999	22.3862
	0.456319	-0.633523	sp|O95487|SC24B_HUMAN		sp|O95487|SC24B_HUMAN	Color2 [DarkGray]	1	4	12	12	11	14.1	14.1	13.5	137.42	0	83.204	530890000	42	22.3359	23.5021	22.6349	24.4237	23.0689	22.8808	22.4518
	0.172047	-0.630021	sp|Q9BSJ8|ESYT1_HUMAN		sp|Q9BSJ8|ESYT1_HUMAN	Color2 [DarkGray]	1	4	21	21	21	27.9	27.9	27.9	122.85	0	117.46	1383600000	63	25.3478	23.6342	22.187	26.3239	22.7823	23.953	24.4093
	0.41908	-0.617819	sp|Q69YN4|VIR_HUMAN		sp|Q69YN4|VIR_HUMAN	Color2 [DarkGray]	1	4	23	23	23	15.9	15.9	15.9	202.02	0	66.838	486420000	46	22.1155	22.7335	22.1974	22.2148	22.5382	24.1469	23.0236
	0.390797	-0.614967	sp|P60468|SC61B_HUMAN		sp|P60468|SC61B_HUMAN	Color2 [DarkGray]	1	4	3	3	3	37.5	37.5	37.5	9.9743	0	12.003	1329500000	14	23.0003	22.9373	22.0789	24.3076	22.2518	23.302	22.5576
	0.512264	-0.614126	sp|Q14676|MDC1_HUMAN		sp|Q14676|MDC1_HUMAN	Color2 [DarkGray]	1	4	27	27	27	23.9	23.9	23.9	226.66	0	323.31	772130000	64	22.5751	23.2701	23.5501	23.6101	23.0637	24.5638	23.6119
	0.350483	-0.612212	sp|P40425|PBX2_HUMAN;sp|Q9BYU1|PBX4_HUMAN		sp|P40425|PBX2_HUMAN	Color2 [DarkGray]	1	4	7	7	5	27.4	27.4	20.9	45.881	0	95.057	403210000	18	22.8909	21.6108	22.1283	22.5729	24.0038	21.8899	22.9363
	0.173022	-0.610778	sp|O60749|SNX2_HUMAN		sp|O60749|SNX2_HUMAN	Color2 [DarkGray]	1	4	14	14	13	30.3	30.3	28.1	58.47	0	61.101	1604400000	40	23.6579	23.0677	23.3643	26.5725	22.2187	23.1312	21.3495
	0.285082	-0.608914	sp|Q96ST2|IWS1_HUMAN		sp|Q96ST2|IWS1_HUMAN	Color2 [DarkGray]	1	4	9	9	9	14.9	14.9	14.9	91.954	0	42.343	484050000	28	22.5894	23.6489	22.2746	24.5302	21.995	23.8144	24.0344
	0.250028	-0.607696	sp|P47813|IF1AX_HUMAN;sp|O14602|IF1AY_HUMAN		sp|P47813|IF1AX_HUMAN;sp|O14602|IF1AY_HUMAN	Color2 [DarkGray]	1	4	7	7	7	43.8	43.8	43.8	16.46	0	137.34	2019000000	35	22.9575	22.7959	23.8759	25.6015	22.6884	23.1625	22.7157
	0.232793	-0.605359	sp|Q86W56|PARG_HUMAN		sp|Q86W56|PARG_HUMAN	Color2 [DarkGray]	1	4	23	23	23	31	31	31	111.11	0	118.38	1324000000	73	22.7308	23.8808	24.9662	22.8995	25.0494	25.445	24.3435
	1.78483	-0.604054	sp|O95831|AIFM1_HUMAN		sp|O95831|AIFM1_HUMAN	Color2 [DarkGray]	1	4	28	28	28	55.3	55.3	55.3	66.9	0	323.31	11545000000	228	27.5554	27.2417	27.3371	28.2222	27.87	27.8542	27.7126
	0.242743	-0.60208	sp|Q14CB8|RHG19_HUMAN		sp|Q14CB8|RHG19_HUMAN	Color2 [DarkGray]	1	4	27	27	27	63.2	63.2	63.2	55.756	0	285.11	8276200000	135	23.795	25.7585	26.4833	24.9963	25.9118	26.9351	24.775
	0.281169	-0.595808	sp|P29084|T2EB_HUMAN		sp|P29084|T2EB_HUMAN	Color2 [DarkGray]	1	4	12	12	12	47.1	47.1	47.1	33.043	0	119.07	1640100000	31	21.9579	21.9059	24.2268	23.8062	22.557	23.5147	22.4654
	0.178616	-0.5948	sp|Q9UQ13|SHOC2_HUMAN		sp|Q9UQ13|SHOC2_HUMAN	Color2 [DarkGray]	1	4	20	20	20	63.4	63.4	63.4	64.887	0	323.31	3601700000	58	24.1465	23.3192	23.2105	22.9813	22.8659	26.6134	23.9253
	0.185466	-0.591809	sp|Q9NRX1|PNO1_HUMAN		sp|Q9NRX1|PNO1_HUMAN	Color2 [DarkGray]	1	4	15	15	15	65.9	65.9	65.9	27.924	0	247.4	8086200000	92	22.7851	25.998	22.5142	23.3999	24.7572	24.9157	25.2317
	0.255152	-0.59156	sp|P36776|LONM_HUMAN		sp|P36776|LONM_HUMAN	Color2 [DarkGray]	1	4	20	20	20	30.8	30.8	30.8	106.49	0	280.85	908540000	68	25.7977	23.6934	23.0392	25.4045	24.8559	24.0446	24.9253
	0.716829	-0.590854	sp|Q15366|PCBP2_HUMAN		sp|Q15366|PCBP2_HUMAN	Color2 [DarkGray]	1	4	9	7	6	38.1	29.6	25.8	38.58	0	57.12	1692300000	42	26.2471	25.2539	25.8443	26.7876	25.9477	26.3826	26.055
	0.184191	-0.587768	sp|Q9Y3A4|RRP7A_HUMAN;sp|Q9NSQ0|RRP7B_HUMAN		sp|Q9Y3A4|RRP7A_HUMAN	Color2 [DarkGray]	1	4	12	12	12	52.1	52.1	52.1	32.334	0	230.35	3323700000	50	25.444	22.123	24.2682	25.3187	23.0702	25.2096	21.7393
	0.244531	-0.586999	sp|Q9UHB9|SRP68_HUMAN		sp|Q9UHB9|SRP68_HUMAN	Color2 [DarkGray]	1	4	21	21	21	37.6	37.6	37.6	70.729	0	199.02	1933200000	83	26.6845	25.0985	23.6736	26.4933	25.4207	25.3035	25.4387
	0.276764	-0.586135	sp|Q9NXL9|MCM9_HUMAN		sp|Q9NXL9|MCM9_HUMAN	Color2 [DarkGray]	1	4	22	22	22	26.2	26.2	26.2	127.31	0	141.2	1892000000	91	22.1072	22.4491	24.0523	23.1629	22.5878	24.6163	23.7672
	0.466935	-0.585935	sp|P98179|RBM3_HUMAN		sp|P98179|RBM3_HUMAN	Color2 [DarkGray]	1	4	4	4	4	35	35	35	17.17	0	211.14	2098600000	31	22.0469	22.3117	23.6856	23.6393	23.1642	22.9985	21.8666
	0.99854	-0.58563	sp|O75330|HMMR_HUMAN		sp|O75330|HMMR_HUMAN	Color2 [DarkGray]	1	4	20	20	20	36	36	36	84.099	0	260.94	2602100000	58	22.7987	22.1954	22.9022	23.3529	22.8901	23.4103	25.97
	0.334791	-0.585586	sp|Q9NXC5|MIO_HUMAN		sp|Q9NXC5|MIO_HUMAN	Color2 [DarkGray]	1	4	24	24	24	36.2	36.2	36.2	98.583	0	177.72	2679800000	67	21.4114	23.1091	23.8177	23.1996	23.5598	23.3355	25.4084
	0.409716	-0.584592	sp|P49917|DNLI4_HUMAN		sp|P49917|DNLI4_HUMAN	Color2 [DarkGray]	1	4	18	18	18	26.1	26.1	26.1	103.97	0	149.54	1034200000	80	26.4008	26.0036	25.1258	26.443	27.2425	25.5986	27.172
	0.351494	-0.582652	sp|Q8NHQ9|DDX55_HUMAN		sp|Q8NHQ9|DDX55_HUMAN	Color2 [DarkGray]	1	4	11	11	11	25.7	25.7	25.7	68.546	0	80.31	1158100000	44	24.5455	24.0158	22.408	24.1297	23.8758	24.7117	23.6025
	0.432753	-0.581059	sp|Q7L590|MCM10_HUMAN		sp|Q7L590|MCM10_HUMAN	Color2 [DarkGray]	1	4	31	31	31	42.9	42.9	42.9	98.182	0	323.31	6414700000	100	22.0153	23.5875	22.2747	22.6191	23.6466	23.355	21.7418
	0.18891	-0.579847	sp|Q9UGN5|PARP2_HUMAN		sp|Q9UGN5|PARP2_HUMAN	Color2 [DarkGray]	1	4	13	13	13	27.4	27.4	27.4	66.205	0	131.42	2156300000	59	22.3923	25.5227	24.9986	23.5672	25.3913	25.6946	25.3255
	0.948053	-0.57907	sp|Q02809|PLOD1_HUMAN		sp|Q02809|PLOD1_HUMAN	Color2 [DarkGray]	1	4	20	20	20	34.4	34.4	34.4	83.549	0	93.064	4416400000	152	26.4445	26.764	27.2479	27.0917	27.4453	27.6566	27.0338
	0.314456	-0.578048	sp|Q9NRZ9|HELLS_HUMAN		sp|Q9NRZ9|HELLS_HUMAN	Color2 [DarkGray]	1	4	21	21	21	26.8	26.8	26.8	97.073	0	45.64	1078800000	74	25.0981	25.1805	24.0852	26.2061	25.8367	24.0551	24.6326
	0.304295	-0.578014	sp|P52434|RPAB3_HUMAN		sp|P52434|RPAB3_HUMAN	Color2 [DarkGray]	1	4	5	5	5	43.3	43.3	43.3	17.143	0	21.594	515550000	23	24.0248	23.6455	22.0534	23.9594	24.5765	22.9218	23.3769
	0.44093	-0.576682	sp|P23284|PPIB_HUMAN		sp|P23284|PPIB_HUMAN	Color2 [DarkGray]	1	4	13	13	13	54.6	54.6	54.6	23.742	0	323.31	91052000000	386	32.2409	31.0344	30.9076	32.6914	31.731	31.4906	31.3828
	1.05134	-0.574491	sp|Q86TB9|PATL1_HUMAN		sp|Q86TB9|PATL1_HUMAN	Color2 [DarkGray]	1	4	12	12	12	17.7	17.7	17.7	86.849	0	90.005	1207200000	64	25.4956	25.3346	24.7477	25.6807	26.0031	25.6175	25.4769
	0.326662	-0.574081	sp|P41250|GARS_HUMAN		sp|P41250|GARS_HUMAN	Color2 [DarkGray]	1	4	19	19	19	31.5	31.5	31.5	83.165	0	148.72	2384000000	61	24.1972	23.0561	22.5447	24.8928	23.1751	23.4524	22.4963
	0.299367	-0.573889	sp|Q9NRW7|VPS45_HUMAN		sp|Q9NRW7|VPS45_HUMAN	Color2 [DarkGray]	1	4	24	24	24	38.8	38.8	38.8	65.076	0	73.676	2920400000	100	24.4938	26.1885	25.9	25.0412	27.0227	26.2401	26.6921
	0.450891	-0.567565	sp|P50991|TCPD_HUMAN		sp|P50991|TCPD_HUMAN	Color2 [DarkGray]	1	4	34	34	34	70.9	70.9	70.9	57.924	0	323.31	31312000000	431	29.5268	28.1864	28.7971	29.7923	28.6465	29.7741	29.328
	0.302572	-0.565534	sp|Q9NQS7|INCE_HUMAN		sp|Q9NQS7|INCE_HUMAN	Color2 [DarkGray]	1	4	18	18	18	23.4	23.4	23.4	105.43	0	210.2	2081100000	52	22.9818	23.5798	23.9019	23.1694	23.5313	25.4595	23.7054
	0.314541	-0.564727	sp|Q9BW19|KIFC1_HUMAN		sp|Q9BW19|KIFC1_HUMAN	Color2 [DarkGray]	1	4	40	40	40	67.2	67.2	67.2	73.747	0	323.31	10180000000	177	24.9285	26.9114	27.0277	26.3143	27.0413	27.2061	26.8455
	0.872973	-0.562291	sp|Q9H583|HEAT1_HUMAN		sp|Q9H583|HEAT1_HUMAN	Color2 [DarkGray]	1	4	3	3	3	1.6	1.6	1.6	242.37	0.0020942	5.4827	35000000	9	22.6886	22.4071	22.2482	22.4954	23.4129	23.1224	23.6482
	0.19943	-0.556058	sp|Q9NYB0|TE2IP_HUMAN		sp|Q9NYB0|TE2IP_HUMAN	Color2 [DarkGray]	1	4	17	17	17	64.2	64.2	64.2	44.259	0	323.31	3204700000	71	23.7492	24.9313	26.0951	23.8282	26.1294	26.4861	26.0985
	0.143998	-0.553434	sp|P15927|RFA2_HUMAN		sp|P15927|RFA2_HUMAN	Color2 [DarkGray]	1	4	7	7	7	44.8	44.8	44.8	29.247	0	159.31	3808500000	55	23.4497	25.8676	22.5534	22.4607	25.414	25.6563	25.4215
	0.162888	-0.550933	sp|Q07021|C1QBP_HUMAN		sp|Q07021|C1QBP_HUMAN	Color2 [DarkGray]	1	4	8	8	8	51.4	51.4	51.4	31.362	0	273.3	4556800000	56	25.8008	23.2001	24.7559	23.1051	25.9378	26.3666	26.4807
	0.275245	-0.550832	sp|P49721|PSB2_HUMAN		sp|P49721|PSB2_HUMAN	Color2 [DarkGray]	1	4	5	5	5	23.9	23.9	23.9	22.836	0	25.225	710700000	25	21.8955	23.6738	22.7407	24.5507	22.6049	22.8068	21.8997
	0.425844	-0.550779	sp|Q9Y5B6|PAXB1_HUMAN		sp|Q9Y5B6|PAXB1_HUMAN	Color2 [DarkGray]	1	4	11	11	11	16.7	16.7	16.7	104.8	0	34.821	394480000	34	22.4382	23.2385	23.852	23.9406	23.005	24.2353	24.0662
	0.231597	-0.55071	sp|P08238|HS90B_HUMAN;sp|Q58FF7|H90B3_HUMAN		sp|P08238|HS90B_HUMAN	Color2 [DarkGray]	1	4	52	52	28	63.1	63.1	39.4	83.263	0	323.31	180800000000	1341	32.6263	30.349	30.4572	32.8261	31.1426	31.1159	31.5355
	0.188291	-0.550368	sp|Q16698|DECR_HUMAN		sp|Q16698|DECR_HUMAN	Color2 [DarkGray]	1	4	8	8	8	28.4	28.4	28.4	36.067	0	36.939	1417600000	30	23.2314	23.0302	24.9588	22.4873	24.7626	25.6215	24.903
	0.294216	-0.550332	sp|Q96S19|MTL26_HUMAN		sp|Q96S19|MTL26_HUMAN	Color2 [DarkGray]	1	4	13	13	13	72.5	72.5	72.5	22.578	0	323.31	12107000000	130	28.7146	26.7981	28.1623	27.5857	29.3169	28.4234	29.3782
	0.584591	-0.549884	sp|Q709F0|ACD11_HUMAN		sp|Q709F0|ACD11_HUMAN	Color2 [DarkGray]	1	4	26	26	26	46	46	46	87.263	0	323.31	7133300000	172	26.3624	27.7414	27.3256	27.7911	27.5001	27.7879	27.9005
	0.0765485	-0.546992	sp|Q9Y3C6|PPIL1_HUMAN		sp|Q9Y3C6|PPIL1_HUMAN	Color2 [DarkGray]	1	4	7	7	7	42.2	42.2	42.2	18.237	0	232.76	21954000000	104	26.8696	21.7842	22.6999	28.2662	22.3753	22.3531	22.7138
	0.970385	-0.544582	sp|Q8N6T7|SIR6_HUMAN		sp|Q8N6T7|SIR6_HUMAN	Color2 [DarkGray]	1	4	22	22	22	62.3	62.3	62.3	39.118	0	217.74	6733900000	133	27.6647	28.3683	28.2074	28.3165	28.7657	28.7919	29.091
	0.382142	-0.543808	sp|Q9BZI7|REN3B_HUMAN		sp|Q9BZI7|REN3B_HUMAN	Color2 [DarkGray]	1	4	34	34	34	54.5	54.5	54.5	57.761	0	323.31	29472000000	288	27.4188	28.0165	28.1162	27.4381	28.3765	29.3683	28.2861
	0.165865	-0.540737	sp|P51970|NDUA8_HUMAN		sp|P51970|NDUA8_HUMAN	Color2 [DarkGray]	1	4	8	8	8	50.6	50.6	50.6	20.105	0	38.144	2146200000	29	22.3058	23.8417	22.7082	25.7307	22.0044	22.7429	21.6062
	0.233149	-0.537727	sp|Q8IWC1|MA7D3_HUMAN		sp|Q8IWC1|MA7D3_HUMAN	Color2 [DarkGray]	1	4	65	65	65	64.8	64.8	64.8	98.428	0	323.31	77637000000	537	23.4333	25.3502	26.1178	26.0161	24.6557	25.8427	25.8731
	0.264848	-0.535542	sp|P60866|RS20_HUMAN		sp|P60866|RS20_HUMAN	Color2 [DarkGray]	1	4	6	6	6	36.1	36.1	36.1	13.373	0	62.584	49661000000	177	29.545	28.2933	28.29	30.5995	28.805	28.3305	27.8996
	0.128032	-0.535133	sp|P20585|MSH3_HUMAN		sp|P20585|MSH3_HUMAN	Color2 [DarkGray]	1	4	40	40	40	44.6	44.6	44.6	127.41	0	173.41	4338900000	166	23.1241	27.2669	27.3167	25.3801	26.3156	27.6173	27.2996
	0.59974	-0.534819	sp|O75400|PR40A_HUMAN		sp|O75400|PR40A_HUMAN	Color2 [DarkGray]	1	4	25	25	25	26.8	26.8	26.8	108.8	0	199.27	4172900000	123	26.1077	26.3779	27.1888	27.1104	26.6827	27.4857	27.1457
	0.16911	-0.534803	sp|Q9NX74|DUS2L_HUMAN		sp|Q9NX74|DUS2L_HUMAN	Color2 [DarkGray]	1	4	13	13	13	30.6	30.6	30.6	55.05	0	86.116	313800000	32	22.7278	24.5139	22.3467	24.6827	24.7586	21.7515	24.5533
	0.222551	-0.530529	sp|Q9UHN1|DPOG2_HUMAN		sp|Q9UHN1|DPOG2_HUMAN	Color2 [DarkGray]	1	4	17	17	17	46.4	46.4	46.4	54.91	0	188.35	4685300000	115	24.4024	27.2747	26.7871	26.5692	27.2169	26.2696	26.451
	0.489467	-0.528845	sp|Q5F1R6|DJC21_HUMAN		sp|Q5F1R6|DJC21_HUMAN	Color2 [DarkGray]	1	4	12	12	12	29.8	29.8	29.8	62.027	0	323.31	2290600000	61	24.1349	25.1029	25.2447	24.8127	25.3489	25.9074	24.9749
	0.59692	-0.528088	sp|Q99832|TCPH_HUMAN		sp|Q99832|TCPH_HUMAN	Color2 [DarkGray]	1	4	39	39	39	77.2	77.2	77.2	59.366	0	323.31	24282000000	389	29.2157	27.9403	28.5315	29.2464	28.8024	29.2231	28.8938
	0.259164	-0.527425	sp|Q8N5C6|SRBD1_HUMAN		sp|Q8N5C6|SRBD1_HUMAN	Color2 [DarkGray]	1	4	32	32	32	39.1	39.1	39.1	111.77	0	198.7	3701400000	138	24.876	23.3857	25.179	26.1861	24.3369	24.5	25.1548
	0.865516	-0.526964	sp|Q14498|RBM39_HUMAN;sp|Q86U06|RBM23_HUMAN		sp|Q14498|RBM39_HUMAN	Color2 [DarkGray]	1	4	23	23	23	46.8	46.8	46.8	59.379	0	323.31	21638000000	348	27.8743	28.5852	28.6438	28.6188	29.0262	29.0391	28.8112
	0.564485	-0.521622	sp|P51955|NEK2_HUMAN		sp|P51955|NEK2_HUMAN	Color2 [DarkGray]	1	4	10	10	9	27.6	27.6	25.6	51.763	0	25.01	687360000	20	23.1157	23.3563	22.3118	23.0703	23.3258	23.9526	21.933
	0.183299	-0.5206	sp|Q16576|RBBP7_HUMAN		sp|Q16576|RBBP7_HUMAN	Color2 [DarkGray]	1	4	17	8	8	48.9	38.6	38.6	47.82	0	303.71	4539700000	55	26.0549	26.8361	23.3878	26.1587	26.3022	25.3796	26.7852
	0.325077	-0.51962	sp|P08865|RSSA_HUMAN		sp|P08865|RSSA_HUMAN	Color2 [DarkGray]	1	4	17	17	17	63.7	63.7	63.7	32.854	0	323.31	16199000000	201	29.5301	27.8521	28.3367	29.9256	28.5102	28.8419	28.5928
	0.164722	-0.518705	sp|P51116|FXR2_HUMAN		sp|P51116|FXR2_HUMAN	Color2 [DarkGray]	1	4	20	17	16	39.7	36.6	33.7	74.222	0	308.52	3222700000	67	22.4709	26.41	25.1568	24.7999	25.6169	25.1771	25.8897
	0.314831	-0.516852	sp|P28331|NDUS1_HUMAN		sp|P28331|NDUS1_HUMAN	Color2 [DarkGray]	1	4	20	20	20	37.6	37.6	37.6	79.467	0	72.027	1281400000	75	26.3959	24.3867	25.2802	26.5354	25.4485	25.6294	25.7477
	0.0990821	-0.515431	sp|Q00537|CDK17_HUMAN		sp|Q00537|CDK17_HUMAN	Color2 [DarkGray]	1	4	30	30	21	52.2	52.2	40.7	59.582	0	318.41	7483600000	96	22.8227	23.7317	23.6846	22.2839	21.8959	27.6055	22.7606
	0.356373	-0.515208	sp|Q5T8P6|RBM26_HUMAN		sp|Q5T8P6|RBM26_HUMAN	Color2 [DarkGray]	1	4	48	48	46	38.5	38.5	37.2	113.6	0	323.31	25665000000	459	27.6366	29.0425	29.2452	28.9319	28.7389	29.7992	29.4423
	0.298403	-0.513391	sp|P35269|T2FA_HUMAN		sp|P35269|T2FA_HUMAN	Color2 [DarkGray]	1	4	22	22	22	42.4	42.4	42.4	58.24	0	323.31	15364000000	217	26.3684	28.387	28.0008	27.4526	28.4658	28.3779	28.0932
	0.402059	-0.51244	sp|Q9BSJ6|PIMRE_HUMAN		sp|Q9BSJ6|PIMRE_HUMAN	Color2 [DarkGray]	1	4	9	9	9	52.8	52.8	52.8	27.48	0	195.3	1967500000	23	21.9749	23.4794	22.5642	22.6923	23.0894	23.7741	23.8447
	0.247442	-0.51115	sp|P21333|FLNA_HUMAN		sp|P21333|FLNA_HUMAN	Color2 [DarkGray]	1	4	80	80	75	40	40	38.5	280.74	0	304.12	3741600000	365	29.992	28.6679	28.2973	28.5629	29.2178	30.7099	30.4718
	0.276301	-0.511082	sp|Q9BQ70|TCF25_HUMAN		sp|Q9BQ70|TCF25_HUMAN	Color2 [DarkGray]	1	4	18	18	18	36.5	36.5	36.5	76.666	0	220.08	4897800000	111	24.3327	26.3937	25.7925	25.1897	26.2947	26.5677	25.8921
	0.822442	-0.509764	sp|P35268|RL22_HUMAN		sp|P35268|RL22_HUMAN	Color2 [DarkGray]	1	4	9	9	8	68.8	68.8	62.5	14.787	0	201.39	40294000000	197	28.8614	29.3033	29.3529	29.3791	29.5095	30.1582	29.2736
	0.186635	-0.509733	sp|Q96H79|ZCCHL_HUMAN		sp|Q96H79|ZCCHL_HUMAN	Color2 [DarkGray]	1	4	7	7	7	36.7	36.7	36.7	32.962	0	28.572	514480000	23	25.6928	23.4195	23.8371	25.3935	23.294	25.7912	23.0643
	0.185683	-0.509539	sp|Q3ZCQ8|TIM50_HUMAN		sp|Q3ZCQ8|TIM50_HUMAN	Color2 [DarkGray]	1	4	8	8	8	29.7	29.7	29.7	39.646	0	95.314	2179200000	42	24.9546	24.3644	22.1358	25.1557	23.1606	24.6672	23.2826
	0.213561	-0.508321	sp|Q7Z4Q2|HEAT3_HUMAN		sp|Q7Z4Q2|HEAT3_HUMAN	Color2 [DarkGray]	1	4	13	13	13	21.2	21.2	21.2	74.582	0	45.337	921230000	52	22.1197	24.8163	24.8546	24.1166	24.7596	24.4392	23.0425
	0.604248	-0.507966	sp|Q8IXB1|DJC10_HUMAN		sp|Q8IXB1|DJC10_HUMAN	Color2 [DarkGray]	1	4	27	27	27	41.5	41.5	41.5	91.079	0	323.31	8316300000	190	26.6479	25.9484	27.0058	26.9871	26.7033	27.4356	27.5933
	0.733612	-0.507629	sp|P68363|TBA1B_HUMAN;sp|P68366|TBA4A_HUMAN;sp|Q9H853|TBA4B_HUMAN		sp|P68363|TBA1B_HUMAN;sp|P68366|TBA4A_HUMAN	Color2 [DarkGray]	1	4	35	35	2	82.5	82.5	3.1	50.151	0	323.31	141270000000	1003	30.8243	30.6324	30.5423	31.7532	31.0556	30.7132	31.0362
	0.659922	-0.506828	sp|P38646|GRP75_HUMAN		sp|P38646|GRP75_HUMAN	Color2 [DarkGray]	1	4	53	53	53	68	68	68	73.68	0	323.31	183010000000	1507	32.154	33.1129	32.6482	32.7756	33.5049	33.1551	33.3927
	0.148117	-0.506477	sp|Q7Z6Z7|HUWE1_HUMAN		sp|Q7Z6Z7|HUWE1_HUMAN	Color2 [DarkGray]	1	4	51	51	51	15.4	15.4	15.4	481.89	0	193.62	667320000	112	25.338	23.2584	22.7376	22.5162	24.3797	25.9575	23.2584
	0.418429	-0.506429	sp|Q8TBB5|KLDC4_HUMAN		sp|Q8TBB5|KLDC4_HUMAN	Color2 [DarkGray]	1	4	4	4	4	8.7	8.7	8.7	57.891	0	17.723	520920000	17	21.8551	22.2488	22.2663	23.1942	21.6374	23.0579	23.2339
	0.565466	-0.503888	sp|Q92615|LAR4B_HUMAN		sp|Q92615|LAR4B_HUMAN	Color2 [DarkGray]	1	4	20	20	20	32	32	32	80.551	0	257.72	4421000000	121	25.8224	25.6436	25.6508	26.1924	26.896	25.5401	26.6705
	0.16589	-0.500222	sp|Q9H1I8|ASCC2_HUMAN		sp|Q9H1I8|ASCC2_HUMAN	Color2 [DarkGray]	1	4	25	25	25	42.5	42.5	42.5	86.359	0	323.31	9620300000	194	25.4133	27.6758	24.924	25.1203	27.7268	26.6667	27.5867
	0.492	-0.499733	sp|Q99598|TSNAX_HUMAN		sp|Q99598|TSNAX_HUMAN	Color2 [DarkGray]	1	4	10	10	10	49	49	49	33.112	0	84.933	1902000000	38	24.0937	23.1699	23.8948	23.7112	24.0758	24.8707	24.462
	0.143293	-0.497641	sp|Q5T9A4|ATD3B_HUMAN		sp|Q5T9A4|ATD3B_HUMAN	Color2 [DarkGray]	1	4	60	60	22	74.4	74.4	35.3	72.572	0	323.31	101860000000	653	28.3382	28.9224	28.8173	27.3672	28.5559	31.6477	28.299
	0.174216	-0.496993	sp|Q13395|TARB1_HUMAN		sp|Q13395|TARB1_HUMAN	Color2 [DarkGray]	1	4	25	25	25	18	18	18	181.67	0	147.35	1304100000	75	24.5291	20.9585	23.1868	23.1759	23.0272	23.9623	21.8111
	0.356894	-0.495165	sp|Q14974|IMB1_HUMAN		sp|Q14974|IMB1_HUMAN	Color2 [DarkGray]	1	4	45	45	45	63.4	63.4	63.4	97.169	0	323.31	35504000000	439	29.5408	28.0345	27.8349	29.3802	28.8024	28.7131	29.2699
	0.330186	-0.493841	sp|Q9H3N1|TMX1_HUMAN		sp|Q9H3N1|TMX1_HUMAN	Color2 [DarkGray]	1	4	5	5	5	20.7	20.7	20.7	31.791	0	17.341	990560000	15	22.743	23.3972	22.3288	22.2735	23.662	24.015	23.0437
	0.673139	-0.492942	sp|O75663|TIPRL_HUMAN		sp|O75663|TIPRL_HUMAN	Color2 [DarkGray]	1	4	7	7	7	40.8	40.8	40.8	31.444	0	41.952	401280000	21	23.8582	24.1886	24.2108	24.0034	25.0768	24.6562	22.9735
	0.739408	-0.492001	sp|Q9BRP1|PDD2L_HUMAN		sp|Q9BRP1|PDD2L_HUMAN	Color2 [DarkGray]	1	4	9	9	9	34.9	34.9	34.9	39.416	0	127.39	1991600000	54	25.6971	25.0186	25.2879	26.2912	25.5666	25.6218	25.2806
	0.280575	-0.490814	sp|Q7L2K0|TEDC2_HUMAN		sp|Q7L2K0|TEDC2_HUMAN	Color2 [DarkGray]	1	4	10	10	10	36.3	36.3	36.3	46.402	0	45.512	889910000	28	22.2268	21.3412	23.2461	23.1077	21.8902	23.2886	22.7871
	0.762778	-0.488621	sp|Q92499|DDX1_HUMAN		sp|Q92499|DDX1_HUMAN	Color2 [DarkGray]	1	4	51	51	51	68.4	68.4	68.4	82.431	0	323.31	120650000000	1167	30.3776	31.0969	30.9505	31.1546	31.0505	31.6857	31.4577
	0.20241	-0.48862	sp|P55081|MFAP1_HUMAN		sp|P55081|MFAP1_HUMAN	Color2 [DarkGray]	1	4	11	11	11	33.3	33.3	33.3	51.958	0	323.31	2661300000	47	24.7789	22.721	25.0081	23.5506	25.5192	24.9042	24.6885
	0.280636	-0.486325	sp|Q07955|SRSF1_HUMAN		sp|Q07955|SRSF1_HUMAN	Color2 [DarkGray]	1	4	11	11	11	41.1	41.1	41.1	27.744	0	50.104	7226900000	83	24.7122	23.6207	22.4669	23.5727	24.3135	24.3726	22.8543
	0.247817	-0.48306	sp|Q9H270|VPS11_HUMAN		sp|Q9H270|VPS11_HUMAN	Color2 [DarkGray]	1	4	14	14	14	17.6	17.6	17.6	107.84	0	35.375	378650000	36	22.3501	24.0338	23.5913	22.7065	24.696	24.0218	24.0922
	0.412895	-0.483005	sp|P13639|EF2_HUMAN		sp|P13639|EF2_HUMAN	Color2 [DarkGray]	1	4	48	47	47	63.9	62.7	62.7	95.337	0	323.31	90496000000	567	32.1679	31.0607	31.0773	32.4755	31.9662	31.3132	31.7559
	0.433392	-0.477181	sp|Q9BY49|PECR_HUMAN		sp|Q9BY49|PECR_HUMAN	Color2 [DarkGray]	1	4	12	12	12	63.4	63.4	63.4	32.544	0	133.63	1687700000	37	22.1794	21.7582	23.3202	23.0208	22.8779	22.7907	24.0373
	0.112665	-0.475302	sp|P26639|SYTC_HUMAN		sp|P26639|SYTC_HUMAN	Color2 [DarkGray]	1	4	24	24	22	41.6	41.6	39.4	83.434	0	106.02	2525800000	64	24.7293	21.9925	23.8066	26.5858	22.6132	22.7552	23.0121
	0.171149	-0.474962	sp|Q15907|RB11B_HUMAN;sp|P62491|RB11A_HUMAN;sp|P57735|RAB25_HUMAN		sp|Q15907|RB11B_HUMAN;sp|P62491|RB11A_HUMAN	Color2 [DarkGray]	1	4	9	9	9	44.5	44.5	44.5	24.488	0	23.55	1384600000	23	22.0578	22.6394	23.9557	24.3319	21.5889	24.157	22.6488
	0.188633	-0.471831	sp|Q9H6R0|DHX33_HUMAN		sp|Q9H6R0|DHX33_HUMAN	Color2 [DarkGray]	1	4	22	22	22	36.2	36.2	36.2	78.873	0	102.94	3545200000	84	22.4548	24.0627	24.2036	22.6148	24.2453	25.2766	23.3645
	0.469844	-0.467499	sp|P61964|WDR5_HUMAN		sp|P61964|WDR5_HUMAN	Color2 [DarkGray]	1	4	10	10	10	44.9	44.9	44.9	36.588	0	64.779	1557300000	30	23.2135	22.3336	22.0344	23.0645	22.5382	23.3813	22.2516
	0.136484	-0.467481	sp|Q96DH6|MSI2H_HUMAN		sp|Q96DH6|MSI2H_HUMAN	Color2 [DarkGray]	1	4	8	7	7	31.7	28	28	35.196	0	87.606	1845500000	42	25.0589	25.1458	22.589	22.8581	25.4354	25.9027	25.8555
	0.305284	-0.467368	sp|Q9BSD7|NTPCR_HUMAN		sp|Q9BSD7|NTPCR_HUMAN	Color2 [DarkGray]	1	4	7	7	7	48.9	48.9	48.9	20.713	0	34.279	993330000	20	23.4002	23.606	23.6461	25.2556	23.3878	23.4111	23.3369
	1.62297	-0.466105	sp|Q86UE4|LYRIC_HUMAN		sp|Q86UE4|LYRIC_HUMAN	Color2 [DarkGray]	1	4	39	39	39	53.6	53.6	53.6	63.836	0	323.31	71955000000	526	28.7546	28.5924	28.9352	29.2991	29.055	29.3264	28.9782
	0.987885	-0.465609	sp|Q13724|MOGS_HUMAN		sp|Q13724|MOGS_HUMAN	Color2 [DarkGray]	1	4	31	31	31	50.3	50.3	50.3	91.916	0	323.31	22153000000	266	26.9801	26.6839	26.9852	27.1871	27.1178	27.7412	27.541
	0.641793	-0.464272	sp|Q12797|ASPH_HUMAN		sp|Q12797|ASPH_HUMAN	Color2 [DarkGray]	1	4	33	33	33	46.6	46.6	46.6	85.862	0	323.31	11428000000	278	28.172	28.9461	29.2652	29.2341	29.3292	29.2128	29.0686
	0.34145	-0.464194	sp|P55209|NP1L1_HUMAN		sp|P55209|NP1L1_HUMAN	Color2 [DarkGray]	1	4	11	11	9	33.2	33.2	30.7	45.374	0	323.31	9214800000	111	26.6014	26.4952	26.3107	27.3834	25.8277	27.5889	26.5566
	0.429453	-0.4638	sp|Q9H814|PHAX_HUMAN		sp|Q9H814|PHAX_HUMAN	Color2 [DarkGray]	1	4	4	4	4	12.2	12.2	12.2	44.402	0	10.355	496310000	18	21.9088	23.4336	23.0588	23.2285	23.368	23.1961	24.1312
	0.192598	-0.461774	sp|Q9Y6V7|DDX49_HUMAN		sp|Q9Y6V7|DDX49_HUMAN	Color2 [DarkGray]	1	4	31	31	31	75.6	75.6	75.6	54.226	0	323.31	16742000000	273	25.5351	28.2053	28.1774	27.3415	27.7653	28.1963	27.4268
	0.322055	-0.461285	sp|P22234|PUR6_HUMAN		sp|P22234|PUR6_HUMAN	Color2 [DarkGray]	1	4	27	27	27	65.2	65.2	65.2	47.079	0	323.31	18293000000	256	28.6406	27.1638	27.0872	28.6838	27.8768	27.7148	28.006
	0.151736	-0.458767	sp|Q9BPX6|MICU1_HUMAN		sp|Q9BPX6|MICU1_HUMAN	Color2 [DarkGray]	1	4	15	15	15	35.1	35.1	35.1	54.351	0	159.92	2332800000	51	21.9759	25.2823	22.9328	23.6756	24.8947	22.997	24.425
	0.815887	-0.458626	sp|Q07666|KHDR1_HUMAN;sp|Q5VWX1|KHDR2_HUMAN		sp|Q07666|KHDR1_HUMAN	Color2 [DarkGray]	1	4	16	16	14	36.3	36.3	34.3	48.227	0	323.31	55443000000	296	29.419	29.2219	28.8313	29.8263	29.2271	29.7947	29.0982
	0.0994993	-0.458211	sp|Q99615|DNJC7_HUMAN		sp|Q99615|DNJC7_HUMAN	Color2 [DarkGray]	1	4	11	11	11	22.9	22.9	22.9	56.44	0	41.451	394870000	30	21.8253	22.8324	23.9009	26.2884	22.502	21.1428	23.0282
	0.291693	-0.457359	sp|O75382|TRIM3_HUMAN;sp|Q9C040|TRIM2_HUMAN		sp|O75382|TRIM3_HUMAN	Color2 [DarkGray]	1	4	9	9	9	14.9	14.9	14.9	80.829	0	77.646	599860000	23	22.9988	21.369	23.2658	23.2717	23.1812	22.5527	22.6962
	0.325493	-0.456824	sp|Q86Y56|DAAF5_HUMAN		sp|Q86Y56|DAAF5_HUMAN	Color2 [DarkGray]	1	4	15	15	15	25.4	25.4	25.4	93.52	0	207.03	542570000	26	23.2545	23.059	22.8102	23.4864	22.5302	24.4776	23.8172
	1.03331	-0.456132	sp|Q9ULS5|TMCC3_HUMAN		sp|Q9ULS5|TMCC3_HUMAN	Color2 [DarkGray]	1	4	4	4	4	9.4	9.4	9.4	53.784	0	9.7912	309620000	8	23.1838	22.6596	22.4969	23.2272	23.2371	23.2444	22.0902
	0.240405	-0.452321	sp|Q9UEG4|ZN629_HUMAN		sp|Q9UEG4|ZN629_HUMAN	Color2 [DarkGray]	1	4	21	21	21	35.6	35.6	35.6	96.619	0	113.33	3267000000	85	25.0253	23.1679	24.2478	24.9015	25.2919	23.6046	24.5964
	0.54523	-0.452181	sp|Q8WVS4|WDR60_HUMAN		sp|Q8WVS4|WDR60_HUMAN	Color2 [DarkGray]	1	4	6	6	6	7.9	7.9	7.9	122.57	0	15.448	238890000	13	22.0635	22.7839	22.9388	23.5419	22.8418	22.7589	22.4626
	0.237488	-0.451906	sp|Q15717|ELAV1_HUMAN		sp|Q15717|ELAV1_HUMAN	Color2 [DarkGray]	1	4	6	6	6	26.4	26.4	26.4	36.091	0	74.529	1052900000	19	22.5828	23.6526	23.0063	22.1831	24.3706	24.0437	22.5339
	0.254686	-0.450962	sp|Q14151|SAFB2_HUMAN		sp|Q14151|SAFB2_HUMAN	Color2 [DarkGray]	1	4	18	8	8	21	8.9	8.9	107.47	0	117.61	376720000	18	22.2646	22.3282	23.9389	22.4443	23.5173	23.923	21.8115
	0.625426	-0.450939	sp|Q8WUY1|THEM6_HUMAN		sp|Q8WUY1|THEM6_HUMAN	Color2 [DarkGray]	1	4	11	11	11	55.8	55.8	55.8	23.865	0	35.139	3061700000	59	22.4376	21.8291	22.2292	22.8983	22.0746	22.8758	22.1791
	0.0754733	-0.446166	sp|P08195|4F2_HUMAN		sp|P08195|4F2_HUMAN	Color2 [DarkGray]	1	4	12	12	12	23.3	23.3	23.3	67.993	0	74.295	2765200000	77	25.978	22.1919	22.1724	25.8629	20.6199	25.198	25.3048
	0.793432	-0.445782	sp|Q8WXF1|PSPC1_HUMAN		sp|Q8WXF1|PSPC1_HUMAN	Color2 [DarkGray]	1	4	45	43	43	65.8	65.8	65.8	58.743	0	323.31	131390000000	789	31.3137	30.7254	30.9669	31.7678	31.482	31.0936	31.3033
	0.136468	-0.445642	sp|P28072|PSB6_HUMAN		sp|P28072|PSB6_HUMAN	Color2 [DarkGray]	1	4	6	6	6	41.8	41.8	41.8	25.357	0	95.774	1308700000	59	25.6949	22.7342	23.0757	25.609	22.9745	24.2582	23.0649
	0.142239	-0.441631	sp|P38919|IF4A3_HUMAN		sp|P38919|IF4A3_HUMAN	Color2 [DarkGray]	1	4	17	15	15	48.4	42.6	42.6	46.871	0	91.322	2556600000	60	24.9221	22.7181	24.0099	25.8341	24.59	22.5509	21.7065
	0.573196	-0.439168	sp|Q9NSI2|F207A_HUMAN		sp|Q9NSI2|F207A_HUMAN	Color2 [DarkGray]	1	4	12	12	12	51.7	51.7	51.7	25.456	0	186.05	14725000000	92	23.1094	23.2458	23.1696	22.9523	24.0699	23.8202	22.7875
	0.285293	-0.43478	sp|P25705|ATPA_HUMAN		sp|P25705|ATPA_HUMAN	Color2 [DarkGray]	1	4	30	30	30	57.7	57.7	57.7	59.75	0	323.31	38302000000	359	29.9244	28.5234	28.5058	30.161	29.2906	28.8063	29.2649
	0.0892623	-0.432558	sp|P98175|RBM10_HUMAN		sp|P98175|RBM10_HUMAN	Color2 [DarkGray]	1	4	49	47	45	56.1	55.3	54	103.53	0	323.31	24858000000	284	24.4516	28.0517	28.5568	25.1811	28.4101	28.7664	27.7751
	0.415565	-0.431731	sp|P40938|RFC3_HUMAN		sp|P40938|RFC3_HUMAN	Color2 [DarkGray]	1	4	26	26	26	70.2	70.2	70.2	40.556	0	323.31	10178000000	139	25.0753	26.0809	26.4289	26.2167	26.0353	26.6283	26.6367
	0.215776	-0.431526	sp|P41743|KPCI_HUMAN		sp|P41743|KPCI_HUMAN	Color2 [DarkGray]	1	4	9	9	9	22.8	22.8	22.8	68.262	0	35.996	821070000	35	22.8187	24.9239	23.1112	23.3665	23.9871	24.7948	22.9212
	0.2271	-0.429008	sp|Q6ZW31|SYDE1_HUMAN		sp|Q6ZW31|SYDE1_HUMAN	Color2 [DarkGray]	1	4	28	28	28	56.5	56.5	56.5	79.792	0	323.31	8586100000	146	22.6101	23.6931	21.3919	23.1613	22.3692	23.4516	23.1456
	0.150832	-0.427968	sp|Q13098|CSN1_HUMAN		sp|Q13098|CSN1_HUMAN	Color2 [DarkGray]	1	4	9	9	9	23.4	23.4	23.4	55.536	0	42.383	649300000	21	24.8491	21.7629	23.1505	24.8094	22.9875	23.2496	22.5536
	0.631036	-0.426277	sp|P49411|EFTU_HUMAN		sp|P49411|EFTU_HUMAN	Color2 [DarkGray]	1	4	24	24	24	60.2	60.2	60.2	49.541	0	323.31	11770000000	180	27.914	27.3345	27.4599	28.2984	28.1852	27.5036	27.9033
	0.363324	-0.424689	sp|Q96PM5|ZN363_HUMAN		sp|Q96PM5|ZN363_HUMAN	Color2 [DarkGray]	1	4	9	9	9	35.6	35.6	35.6	30.11	0	36.983	1222700000	24	23.1717	22.1198	23.3922	23.4077	23.7709	22.7791	22.064
	0.265448	-0.423424	sp|Q8WVX9|FACR1_HUMAN		sp|Q8WVX9|FACR1_HUMAN	Color2 [DarkGray]	1	4	10	10	10	19.8	19.8	19.8	59.356	0	46.244	753630000	24	23.7634	22.1811	23.1152	24.3017	23.1948	22.8335	22.7785
	0.612734	-0.423131	sp|Q9NX24|NHP2_HUMAN		sp|Q9NX24|NHP2_HUMAN	Color2 [DarkGray]	1	4	4	4	4	31.4	31.4	31.4	17.201	0	12.13	199680000	10	22.523	22.6142	23.0528	23.55	22.655	23.2544	23.389
	0.183122	-0.422182	sp|Q96HS1|PGAM5_HUMAN		sp|Q96HS1|PGAM5_HUMAN	Color2 [DarkGray]	1	4	17	17	17	58.1	58.1	58.1	32.004	0	208.35	6043500000	80	25.1472	22.9391	24.1467	23.829	25.7046	23.9659	25.1391
	0.380997	-0.421019	sp|P05386|RLA1_HUMAN		sp|P05386|RLA1_HUMAN	Color2 [DarkGray]	1	4	3	2	2	66.7	51.8	51.8	11.514	0	89.358	1481500000	17	22.9561	22.5932	22.2684	23.7278	23.0768	22.2761	23.056
	0.709009	-0.420818	sp|P17844|DDX5_HUMAN		sp|P17844|DDX5_HUMAN	Color2 [DarkGray]	1	4	77	77	64	76.4	76.4	67.9	69.147	0	323.31	1045100000000	3476	33.2605	33.6716	33.5422	33.6516	33.6888	34.3964	33.4638
	0.128712	-0.419223	sp|P13984|T2FB_HUMAN		sp|P13984|T2FB_HUMAN	Color2 [DarkGray]	1	4	15	15	15	63.1	63.1	63.1	28.38	0	155.21	9239200000	90	23.0095	26.1314	24.3076	23.3621	25.4508	25.8933	25.201
	0.103775	-0.418739	sp|P00338|LDHA_HUMAN		sp|P00338|LDHA_HUMAN	Color2 [DarkGray]	1	4	14	13	13	45.2	41.6	41.6	36.688	0	92.813	3337100000	61	26.4572	22.6935	22.9971	25.671	22.9323	24.8008	22.712
	1.4102	-0.418732	sp|Q92841|DDX17_HUMAN		sp|Q92841|DDX17_HUMAN	Color2 [DarkGray]	1	4	57	44	44	63	54	54	80.272	0	323.31	244680000000	1320	31.5152	31.8742	31.4232	32.0232	32.0471	31.9984	31.5736
	0.110288	-0.418121	sp|Q96CW1|AP2M1_HUMAN		sp|Q96CW1|AP2M1_HUMAN	Color2 [DarkGray]	1	4	13	13	13	34.7	34.7	34.7	49.654	0	57.913	1153700000	52	22.8213	26.2694	25.5476	26.2246	26.1357	23.5323	25.739
	0.164943	-0.417777	sp|Q6P1J9|CDC73_HUMAN		sp|Q6P1J9|CDC73_HUMAN	Color2 [DarkGray]	1	4	47	47	47	72.3	72.3	72.3	60.576	0	323.31	30529000000	353	26.9138	27.453	28.0684	26.4685	27.6788	29.5411	27.66
	0.197981	-0.417304	sp|P36873|PP1G_HUMAN		sp|P36873|PP1G_HUMAN	Color2 [DarkGray]	1	4	18	4	4	67.5	17.6	17.6	36.983	0	100.13	2724500000	22	22.6606	22.8226	23.4908	22.89	22.4123	24.9236	21.7608
	0.189522	-0.410568	sp|Q68E01|INT3_HUMAN		sp|Q68E01|INT3_HUMAN	Color2 [DarkGray]	1	4	13	13	13	19.9	19.9	19.9	118.07	0	115.81	1040700000	34	22.4014	22.5389	23.0911	24.6824	22.1463	22.4344	23.6144
	0.531953	-0.410203	sp|P49368|TCPG_HUMAN		sp|P49368|TCPG_HUMAN	Color2 [DarkGray]	1	4	42	42	42	71.4	71.4	71.4	60.533	0	323.31	44085000000	493	30.1104	29.065	29.326	29.8804	29.7031	30.1486	29.8943
	0.408064	-0.404284	sp|Q9Y4C8|RBM19_HUMAN		sp|Q9Y4C8|RBM19_HUMAN	Color2 [DarkGray]	1	4	9	9	9	10.8	10.8	10.8	107.33	0	17.429	354090000	20	23.7221	24.3483	23.4022	24.1789	23.7082	24.7983	23.6564
	0.128068	-0.402071	sp|O94842|TOX4_HUMAN;sp|O15405|TOX3_HUMAN;sp|O94900|TOX_HUMAN;sp|Q96NM4|TOX2_HUMAN		sp|O94842|TOX4_HUMAN	Color2 [DarkGray]	1	4	11	11	11	21.7	21.7	21.7	66.194	0	91.094	1659600000	45	22.8468	26.2109	25.839	24.5957	26.1157	25.3914	25.9894
	0.259893	-0.401241	sp|O76021|RL1D1_HUMAN		sp|O76021|RL1D1_HUMAN	Color2 [DarkGray]	1	4	19	19	19	39.6	39.6	39.6	54.972	0	101.57	3217800000	79	25.8981	25.5149	24.1991	25.9911	24.9342	25.8905	24.8116
	0.293454	-0.39743	sp|Q9HCU5|PREB_HUMAN		sp|Q9HCU5|PREB_HUMAN	Color2 [DarkGray]	1	4	10	10	10	37.9	37.9	37.9	45.468	0	128.64	1660400000	34	22.533	23.0998	21.3143	22.645	23.0051	22.4893	22.5822
	0.183303	-0.397113	sp|P08579|RU2B_HUMAN		sp|P08579|RU2B_HUMAN	Color2 [DarkGray]	1	4	6	5	5	36.9	33.3	33.3	25.486	0	67.276	1648900000	50	25.474	23.8562	23.3606	23.5794	25.1598	25.143	24.6
	0.156858	-0.396458	sp|O95573|ACSL3_HUMAN;sp|O60488|ACSL4_HUMAN		sp|O95573|ACSL3_HUMAN	Color2 [DarkGray]	1	4	9	9	9	17.2	17.2	17.2	80.419	0	41.523	687110000	24	23.4774	21.5216	23.3158	24.582	22.3605	22.5616	22.6821
	0.254107	-0.39522	sp|Q9UH62|ARMX3_HUMAN		sp|Q9UH62|ARMX3_HUMAN	Color2 [DarkGray]	1	4	10	10	10	38	38	38	42.5	0	58.273	486410000	17	23.6315	22.6516	22.5693	22.5107	24.2851	23.2421	24.3014
	0.149909	-0.394887	sp|Q9NX20|RM16_HUMAN		sp|Q9NX20|RM16_HUMAN	Color2 [DarkGray]	1	4	9	9	9	36.3	36.3	36.3	28.449	0	73.09	6858000000	53	23.1214	22.2399	23.6647	23.1877	25.0411	21.9819	23.6643
	0.486295	-0.39351	sp|Q9H6R4|NOL6_HUMAN		sp|Q9H6R4|NOL6_HUMAN	Color2 [DarkGray]	1	4	37	37	37	42.3	42.3	42.3	127.59	0	323.31	21173000000	309	27.0666	26.834	26.8244	27.6749	26.6165	27.6141	27.2467
	0.360972	-0.39236	sp|Q9NUQ6|SPS2L_HUMAN		sp|Q9NUQ6|SPS2L_HUMAN	Color2 [DarkGray]	1	4	8	8	8	21	21	21	61.728	0	47.723	1192800000	26	22.6505	22.4316	22.3257	23.1177	23.4682	21.9989	23.0869
	0.232407	-0.392171	sp|Q9UL15|BAG5_HUMAN		sp|Q9UL15|BAG5_HUMAN	Color2 [DarkGray]	1	4	9	9	9	29.5	29.5	29.5	51.199	0	34.577	173030000	26	24.0368	21.9883	23.5177	23.956	23.6495	23.1139	24.0421
	0.258178	-0.391957	sp|Q9NQ50|RM40_HUMAN		sp|Q9NQ50|RM40_HUMAN	Color2 [DarkGray]	1	4	5	5	5	25.2	25.2	25.2	24.49	0	16.12	907200000	19	21.7701	22.9251	22.6542	23.3228	23.3473	21.8552	22.7026
	0.294129	-0.389667	sp|Q96I24|FUBP3_HUMAN		sp|Q96I24|FUBP3_HUMAN	Color2 [DarkGray]	1	4	20	20	20	44.6	44.6	44.6	61.64	0	227.24	4339200000	98	25.2062	26.3791	26.7416	25.9898	26.5925	26.9136	26.1298
	0.146631	-0.389404	sp|P52815|RM12_HUMAN		sp|P52815|RM12_HUMAN	Color2 [DarkGray]	1	4	6	6	6	40.9	40.9	40.9	21.348	0	30.494	951900000	23	22.7376	23.5786	23.3823	25.4912	22.3528	23.0227	22.5823
	0.37249	-0.388606	sp|Q96II8|LRCH3_HUMAN		sp|Q96II8|LRCH3_HUMAN	Color2 [DarkGray]	1	4	17	17	16	35.6	35.6	34.4	86.082	0	217.73	1362000000	35	23.1584	22.7866	21.7976	22.9494	23.2588	22.7002	23.3842
	0.40259	-0.386826	sp|P50990|TCPQ_HUMAN		sp|P50990|TCPQ_HUMAN	Color2 [DarkGray]	1	4	45	45	45	75.9	75.9	75.9	59.62	0	323.31	41898000000	492	30.192	28.9439	29.5138	30.2601	29.6073	29.9428	29.7961
	0.234442	-0.383273	sp|Q9BRP8|PYM1_HUMAN		sp|Q9BRP8|PYM1_HUMAN	Color2 [DarkGray]	1	4	9	9	9	66.7	66.7	66.7	22.655	0	95.325	890170000	19	22.2694	22.2441	23.3082	22.3192	22.5973	24.055	21.533
	0.175146	-0.382693	sp|P49720|PSB3_HUMAN		sp|P49720|PSB3_HUMAN	Color2 [DarkGray]	1	4	5	5	5	35.6	35.6	35.6	22.949	0	40.819	752710000	23	22.2445	23.6131	22.5011	24.553	22.7818	22.1721	22.68
	0.648746	-0.382024	sp|P21127|CD11B_HUMAN;sp|Q9UQ88|CD11A_HUMAN		sp|P21127|CD11B_HUMAN;sp|Q9UQ88|CD11A_HUMAN	Color2 [DarkGray]	1	4	24	24	24	32.1	32.1	32.1	92.619	0	81.043	4217200000	126	26.627	25.9911	26.4872	26.9248	26.9427	26.3839	26.2952
	0.324884	-0.380988	sp|P48651|PTSS1_HUMAN		sp|P48651|PTSS1_HUMAN	Color2 [DarkGray]	1	4	4	4	4	10.1	10.1	10.1	55.527	0	19.755	286080000	24	23.3519	22.3499	23.9086	23.5865	23.8523	23.3145	23.219
	0.193801	-0.380779	sp|Q8IVT5|KSR1_HUMAN		sp|Q8IVT5|KSR1_HUMAN	Color2 [DarkGray]	1	4	10	10	10	13.1	13.1	13.1	102.16	0	72.574	311990000	14	22.4346	24.1191	22.0767	23.9768	23.2547	22.5413	23.0731
	0.172284	-0.379415	sp|Q9H1X3|DJC25_HUMAN		sp|Q9H1X3|DJC25_HUMAN	Color2 [DarkGray]	1	4	7	7	7	25.8	25.8	25.8	42.403	0	79.821	501830000	14	22.6572	22.3075	23.5115	22.4367	24.7103	22.4675	23.8423
	0.184296	-0.377652	sp|O43435|TBX1_HUMAN		sp|O43435|TBX1_HUMAN	Color2 [DarkGray]	1	4	2	2	2	6.5	6.5	6.5	43.132	0.0042263	4.1278	151890000	7	23.367	22.734	22.7574	23.5646	24.5027	21.9241	23.3106
	0.244222	-0.376324	sp|Q13085|ACACA_HUMAN;sp|O00763|ACACB_HUMAN		sp|Q13085|ACACA_HUMAN	Color2 [DarkGray]	1	4	14	14	14	6.7	6.7	6.7	265.55	0	42.861	86837000	21	21.7473	21.9659	23.3776	23.3674	22.6082	22.2441	23.171
	0.531502	-0.375042	sp|Q13868|EXOS2_HUMAN		sp|Q13868|EXOS2_HUMAN	Color2 [DarkGray]	1	4	6	6	6	27.6	27.6	27.6	32.789	0	16.109	450370000	13	22.6846	22.932	22.0382	22.9067	23.2133	22.6598	21.9231
	0.456556	-0.371041	sp|O15226|NKRF_HUMAN		sp|O15226|NKRF_HUMAN	Color2 [DarkGray]	1	4	18	18	18	27.4	27.4	27.4	77.672	0	72.951	3359900000	137	27.0072	26.6351	25.9059	27.1025	26.9207	26.6381	26.9425
	0.10762	-0.370933	sp|O95163|ELP1_HUMAN		sp|O95163|ELP1_HUMAN	Color2 [DarkGray]	1	4	28	28	28	26.6	26.6	26.6	150.25	0	123.77	839480000	65	25.9118	23.2483	22.5216	25.3999	22.9939	24.4007	24.3915
	0.37015	-0.36838	sp|P35611|ADDA_HUMAN		sp|P35611|ADDA_HUMAN	Color2 [DarkGray]	1	4	18	18	17	32.4	32.4	31.3	80.954	0	171.47	1673700000	83	25.8349	25.1376	26.4524	26.4775	25.8853	26.1673	25.7459
	0.320553	-0.367227	sp|Q9H5V9|CX056_HUMAN		sp|Q9H5V9|CX056_HUMAN	Color2 [DarkGray]	1	4	9	9	9	41	41	41	25.624	0	73.793	2411200000	29	21.8703	23.2929	22.6468	22.5946	22.9384	23.3787	23.8254
	0.245833	-0.366856	sp|Q9NXR1|NDE1_HUMAN;sp|Q9GZM8|NDEL1_HUMAN		sp|Q9NXR1|NDE1_HUMAN	Color2 [DarkGray]	1	4	6	6	6	20.3	20.3	20.3	37.72	0	53.274	408150000	18	23.2962	22.8589	23.1882	24.5706	23.2567	22.6166	24.5455
	0.291174	-0.364308	sp|P78371|TCPB_HUMAN		sp|P78371|TCPB_HUMAN	Color2 [DarkGray]	1	4	46	46	46	81.7	81.7	81.7	57.488	0	323.31	36890000000	515	29.7064	28.5024	29.2647	30.1478	28.8868	29.5318	29.1993
	0.147906	-0.362129	sp|P48729|KC1A_HUMAN;sp|Q8N752|KC1AL_HUMAN		sp|P48729|KC1A_HUMAN;sp|Q8N752|KC1AL_HUMAN	Color2 [DarkGray]	1	4	18	18	18	60.2	60.2	60.2	38.914	0	323.31	9448600000	111	23.4219	23.1316	24.8598	22.7202	24.6333	25.1462	23.6341
	0.179427	-0.361818	sp|P52907|CAZA1_HUMAN		sp|P52907|CAZA1_HUMAN	Color2 [DarkGray]	1	4	9	9	8	46.9	46.9	43.4	32.922	0	144.75	1708900000	40	25.8422	23.3893	24.6396	24.8188	24.5809	25.5568	24.8925
	0.104321	-0.36142	sp|Q9BXP5|SRRT_HUMAN		sp|Q9BXP5|SRRT_HUMAN	Color2 [DarkGray]	1	4	18	18	18	16.2	16.2	16.2	100.67	0	123.38	1133800000	55	25.4356	23.2479	24.9196	26.3394	22.8326	25.5154	24.5315
	0.323976	-0.361219	sp|Q9UBD5|ORC3_HUMAN		sp|Q9UBD5|ORC3_HUMAN	Color2 [DarkGray]	1	4	10	10	10	20	20	20	82.253	0	98.296	984500000	53	22.5615	23.7748	23.3536	23.444	23.182	24.1476	24.4487
	0.208117	-0.358833	sp|P62191|PRS4_HUMAN		sp|P62191|PRS4_HUMAN	Color2 [DarkGray]	1	4	22	22	22	58	58	58	49.184	0	126.24	2025500000	77	26.5783	25.1267	25.2197	26.9479	25.48	25.5733	26.0833
	0.464379	-0.358438	sp|Q15365|PCBP1_HUMAN		sp|Q15365|PCBP1_HUMAN	Color2 [DarkGray]	1	4	11	11	9	60.1	60.1	51.4	37.497	0	287.36	5266900000	87	27.7777	27.101	27.7373	28.2508	27.4101	28.0304	27.9314
	0.220388	-0.356787	sp|Q3YEC7|RABL6_HUMAN		sp|Q3YEC7|RABL6_HUMAN	Color2 [DarkGray]	1	4	25	25	25	35.3	35.3	35.3	79.548	0	180.05	3995700000	141	25.2142	26.8998	26.9159	26.4885	27.2585	26.3532	27.3246
	0.261293	-0.355956	sp|Q13330|MTA1_HUMAN		sp|Q13330|MTA1_HUMAN	Color2 [DarkGray]	1	4	13	12	10	23.1	21.7	18.5	80.785	0	40.986	480240000	43	23.5341	24.3194	25.1557	24.1539	24.8645	25.0587	24.7739
	0.0868587	-0.354677	sp|Q00059|TFAM_HUMAN		sp|Q00059|TFAM_HUMAN	Color2 [DarkGray]	1	4	13	13	13	39.8	39.8	39.8	29.096	0	214.06	15229000000	103	26.6218	23.0991	27.8705	26.0653	26.6984	25.8918	22.3422
	0.216994	-0.354034	sp|Q99460|PSMD1_HUMAN		sp|Q99460|PSMD1_HUMAN	Color2 [DarkGray]	1	4	26	26	26	38.2	38.2	38.2	105.84	0	323.31	2289800000	144	27.9417	26.1097	26.0302	26.9384	27.2766	26.9287	26.9983
	0.71019	-0.353502	sp|Q08945|SSRP1_HUMAN		sp|Q08945|SSRP1_HUMAN	Color2 [DarkGray]	1	4	23	23	23	39.6	39.6	39.6	81.074	0	228.42	3552300000	111	26.216	26.1301	26.0041	26.0336	26.6629	26.7142	27.1806
	0.162654	-0.352818	sp|Q9NVV4|PAPD1_HUMAN		sp|Q9NVV4|PAPD1_HUMAN	Color2 [DarkGray]	1	4	32	32	32	61.2	61.2	61.2	66.171	0	323.31	21080000000	258	26.259	27.8537	28.6391	27.334	27.7358	28.7405	27.7311
	0.169207	-0.352568	sp|P49840|GSK3A_HUMAN		sp|P49840|GSK3A_HUMAN	Color2 [DarkGray]	1	4	13	7	7	34.8	24.8	24.8	50.98	0	323.31	1607100000	20	23.41	22.7706	23.0629	24.7301	23.489	22.0821	22.4789
	0.432924	-0.352325	sp|O60287|NPA1P_HUMAN		sp|O60287|NPA1P_HUMAN	Color2 [DarkGray]	1	4	13	13	13	7.2	7.2	7.2	254.39	0	37.476	119820000	17	22.975	22.8165	22.6057	23.6078	22.5066	23.3398	24.4111
	0.239851	-0.351721	sp|Q86WP2|GPBP1_HUMAN		sp|Q86WP2|GPBP1_HUMAN	Color2 [DarkGray]	1	4	5	5	5	18.6	18.6	18.6	53.339	0	42.575	519880000	13	23.4928	22.4401	21.887	22.8623	23.5804	22.4324	21.9169
	0.428698	-0.348571	sp|Q9H0U4|RAB1B_HUMAN;sp|Q92928|RAB1C_HUMAN;sp|P62820|RAB1A_HUMAN		sp|Q9H0U4|RAB1B_HUMAN;sp|Q92928|RAB1C_HUMAN;sp|P62820|RAB1A_HUMAN	Color2 [DarkGray]	1	4	8	8	6	48.3	48.3	34.3	22.171	0	74.298	1879600000	24	22.9014	22.0927	22.8797	23.1878	23.2057	22.5259	21.8434
	0.162699	-0.348003	sp|Q92896|GSLG1_HUMAN		sp|Q92896|GSLG1_HUMAN	Color2 [DarkGray]	1	4	11	11	11	12	12	12	134.55	0	34.071	222140000	26	24.7562	22.6476	23.0857	24.5407	22.9142	24.0787	21.7244
	0.924876	-0.345384	sp|Q01844|EWS_HUMAN		sp|Q01844|EWS_HUMAN	Color2 [DarkGray]	1	4	9	9	9	16.2	16.2	16.2	68.477	0	323.31	61651000000	405	29.5172	29.9467	29.9349	30.0166	30.0709	30.3475	29.2548
	0.0973584	-0.344247	sp|Q08AD1|CAMP2_HUMAN		sp|Q08AD1|CAMP2_HUMAN	Color2 [DarkGray]	1	4	52	52	52	48.6	48.6	48.6	168.09	0	323.31	7312400000	208	22.2105	23.0266	25.0541	22.2309	23.6092	25.4838	24.857
	0.179974	-0.340312	sp|Q9NYL2|M3K20_HUMAN		sp|Q9NYL2|M3K20_HUMAN	Color2 [DarkGray]	1	4	28	28	28	45.2	45.2	45.2	91.154	0	323.31	4647800000	102	23.1311	23.5583	23.5938	23.4675	25.1089	22.7277	24.7678
	0.134205	-0.33881	sp|Q96C57|CSTOS_HUMAN		sp|Q96C57|CSTOS_HUMAN	Color2 [DarkGray]	1	4	5	5	5	30.5	30.5	30.5	28.17	0	117.13	540910000	9	21.5324	24.3609	21.7383	23.191	22.5319	22.9251	21.8805
	0.25114	-0.338421	sp|P25787|PSA2_HUMAN		sp|P25787|PSA2_HUMAN	Color2 [DarkGray]	1	4	7	7	7	42.7	42.7	42.7	25.898	0	74.772	1182500000	31	23.1948	23.5277	23.1545	23.1623	24.6711	23.0589	21.7729
	0.140193	-0.337622	sp|Q9NXS2|QPCTL_HUMAN		sp|Q9NXS2|QPCTL_HUMAN	Color2 [DarkGray]	1	4	10	10	10	35.3	35.3	35.3	42.924	0	88.166	1258100000	25	22.3041	22.8137	23.6432	24.8349	22.7183	22.2207	21.4729
	0.189914	-0.336924	sp|Q96KP1|EXOC2_HUMAN		sp|Q96KP1|EXOC2_HUMAN	Color2 [DarkGray]	1	4	11	11	11	13.4	13.4	13.4	104.07	0	33.858	153940000	28	23.9558	23.5357	22.6921	23.7289	24.7171	22.7484	25.0219
	0.177529	-0.335609	sp|Q9H3G5|CPVL_HUMAN		sp|Q9H3G5|CPVL_HUMAN	Color2 [DarkGray]	1	4	10	10	10	24.2	24.2	24.2	54.163	0	38.562	1912100000	49	22.3177	23.5247	23.1293	24.5366	22.9825	22.4593	22.7467
	0.112327	-0.335238	sp|Q7Z7K6|CENPV_HUMAN		sp|Q7Z7K6|CENPV_HUMAN	Color2 [DarkGray]	1	4	8	8	8	42.9	42.9	42.9	29.946	0	115.7	2163000000	34	21.7853	23.0441	24.3142	21.9292	23.539	24.6811	22.2637
	0.510033	-0.334257	sp|P62333|PRS10_HUMAN		sp|P62333|PRS10_HUMAN	Color2 [DarkGray]	1	4	18	18	18	62.2	62.2	62.2	44.172	0	200.27	2376800000	77	26.4021	25.7189	25.8486	26.7157	26.1036	26.1531	26.7418
	0.234883	-0.33307	sp|P31942|HNRH3_HUMAN		sp|P31942|HNRH3_HUMAN	Color2 [DarkGray]	1	4	8	6	6	27.7	24.9	24.9	36.926	0	302.21	1787400000	45	26.1632	24.7155	24.7853	25.3258	25.1933	26.1441	24.9626
	0.344018	-0.332318	sp|Q9H2Y7|ZN106_HUMAN		sp|Q9H2Y7|ZN106_HUMAN	Color2 [DarkGray]	1	4	16	16	16	12.1	12.1	12.1	208.88	0	49.557	227400000	28	22.8184	21.4886	22.2554	22.7143	22.5015	22.3435	21.9781
	0.355052	-0.331628	sp|Q9P2N5|RBM27_HUMAN		sp|Q9P2N5|RBM27_HUMAN	Color2 [DarkGray]	1	4	37	35	35	38.7	37.5	37.5	118.72	0	323.31	16114000000	267	25.9754	26.2194	26.4929	26.6944	25.8837	27.1045	26.5729
	0.102361	-0.330833	sp|P67775|PP2AA_HUMAN;sp|P62714|PP2AB_HUMAN		sp|P67775|PP2AA_HUMAN;sp|P62714|PP2AB_HUMAN	Color2 [DarkGray]	1	4	9	9	7	36.2	36.2	31.4	35.594	0	234.56	1217700000	23	23.3678	23.282	22.9954	21.5244	23.5826	25.5307	23.0407
	0.0978509	-0.329862	sp|O00746|NDKM_HUMAN		sp|O00746|NDKM_HUMAN	Color2 [DarkGray]	1	4	5	5	5	36.4	36.4	36.4	20.658	0	28.597	1469700000	31	25.3164	23.8613	23.9159	25.9313	25.6721	22.4798	25.7305
	0.277361	-0.329657	sp|Q13427|PPIG_HUMAN		sp|Q13427|PPIG_HUMAN	Color2 [DarkGray]	1	4	4	4	4	7.2	7.2	7.2	88.616	0	10.131	174570000	7	22.0416	22.4781	23.1707	23.0142	22.2418	23.4235	22.0785
	0.149019	-0.327339	sp|Q15019|SEPT2_HUMAN		sp|Q15019|SEPT2_HUMAN	Color2 [DarkGray]	1	4	12	12	12	46	46	46	41.487	0	249.59	2970700000	82	27.1588	24.9506	25.3812	27.078	25.6449	25.7498	26.4779
	0.175145	-0.326563	sp|Q8NEY8|PPHLN_HUMAN		sp|Q8NEY8|PPHLN_HUMAN	Color2 [DarkGray]	1	4	10	10	10	23.4	23.4	23.4	52.736	0	66.474	1469600000	24	22.3803	23.2996	23.5643	22.9296	22.6769	24.6174	24.0081
	0.140184	-0.326183	sp|Q9NWH9|SLTM_HUMAN		sp|Q9NWH9|SLTM_HUMAN	Color2 [DarkGray]	1	4	22	22	22	24.7	24.7	24.7	117.15	0	323.31	7003100000	137	24.3414	23.3978	23.6292	25.4606	22.6515	24.2348	23.7547
	0.373928	-0.324986	sp|P08240|SRPRA_HUMAN		sp|P08240|SRPRA_HUMAN	Color2 [DarkGray]	1	4	10	10	10	20.8	20.8	20.8	69.81	0	62.56	830430000	41	22.9122	23.1601	22.7007	23.5497	22.5723	23.626	22.6181
	0.173984	-0.324515	sp|Q8WVC6|DCAKD_HUMAN		sp|Q8WVC6|DCAKD_HUMAN	Color2 [DarkGray]	1	4	8	8	8	35.1	35.1	35.1	26.55	0	19.02	609880000	22	24.4158	22.1602	22.5543	23.2904	23.6121	23.2014	23.5621
	0.314865	-0.321381	sp|P23368|MAOM_HUMAN		sp|P23368|MAOM_HUMAN	Color2 [DarkGray]	1	4	21	21	21	55.5	55.5	55.5	65.443	0	300.85	2734000000	81	24.9254	24.809	25.6803	24.8297	25.7367	25.8125	25.8238
	0.665197	-0.32067	sp|Q9UKK6|NXT1_HUMAN		sp|Q9UKK6|NXT1_HUMAN	Color2 [DarkGray]	1	4	5	5	3	36.4	36.4	25.7	15.847	0	110.9	610290000	9	22.3604	23.0339	22.7335	22.895	23.223	22.9718	23.2732
	0.262364	-0.320175	sp|Q70EL4|UBP43_HUMAN		sp|Q70EL4|UBP43_HUMAN	Color2 [DarkGray]	1	4	15	15	15	18.2	18.2	18.2	122.81	0	63.502	337130000	25	23.0502	22.2113	21.7273	22.7114	23.1286	22.1094	23.1328
	0.657201	-0.318679	sp|P11021|BIP_HUMAN		sp|P11021|BIP_HUMAN	Color2 [DarkGray]	1	4	45	44	44	60.6	60.6	60.6	72.332	0	323.31	106490000000	994	31.842	31.8646	32.2919	31.9963	32.4278	32.5304	32.1872
	2.38189	-0.315262	sp|P38935|SMBP2_HUMAN		sp|P38935|SMBP2_HUMAN	Color2 [DarkGray]	1	4	46	46	46	51.9	51.9	51.9	109.15	0	323.31	7705100000	226	27.0117	27.0889	27.1637	27.4079	27.454	27.3482	27.6281
	0.181622	-0.314629	sp|P62269|RS18_HUMAN		sp|P62269|RS18_HUMAN	Color2 [DarkGray]	1	4	17	17	17	60.5	60.5	60.5	17.718	0	96.879	126410000000	304	29.7478	28.7438	28.9719	30.5223	28.4998	29.3853	28.5467
	0.180707	-0.31444	sp|Q99543|DNJC2_HUMAN		sp|Q99543|DNJC2_HUMAN	Color2 [DarkGray]	1	4	19	19	19	39.3	39.3	39.3	71.996	0	229.35	2655100000	105	25.0799	25.8281	26.7108	25.2624	26.733	26.5667	25.3468
	0.493283	-0.314403	sp|Q15459|SF3A1_HUMAN		sp|Q15459|SF3A1_HUMAN	Color2 [DarkGray]	1	4	33	33	33	45.6	45.6	45.6	88.885	0	169.1	5940200000	216	28.4882	27.9968	28.0837	28.7994	28.044	28.6685	28.2747
	0.10991	-0.313689	sp|Q9UPP1|PHF8_HUMAN		sp|Q9UPP1|PHF8_HUMAN	Color2 [DarkGray]	1	4	35	35	34	40.4	40.4	39.1	117.86	0	323.31	17716000000	238	23.152	25.5383	26.1411	25.4702	24.3355	25.9667	25.6028
	0.149787	-0.31292	sp|O75947|ATP5H_HUMAN		sp|O75947|ATP5H_HUMAN	Color2 [DarkGray]	1	4	10	10	10	78.3	78.3	78.3	18.491	0	34.21	1428800000	25	23.0045	22.6198	23.6218	24.6919	23.2956	22.1975	22.7403
	0.378311	-0.312256	sp|Q96CP6|ASTRA_HUMAN		sp|Q96CP6|ASTRA_HUMAN	Color2 [DarkGray]	1	4	34	34	32	56.1	56.1	53.3	80.679	0	323.31	11578000000	248	23.4904	22.4234	22.9319	22.9934	23.5421	23.2469	22.6612
	0.115423	-0.311312	sp|Q86YP4|P66A_HUMAN		sp|Q86YP4|P66A_HUMAN	Color2 [DarkGray]	1	4	14	14	13	31.1	31.1	29.4	68.062	0	101.33	1804100000	71	23.5604	26.367	25.9988	24.8439	26.3283	25.6879	26.6865
	0.109698	-0.311093	sp|P09234|RU1C_HUMAN		sp|P09234|RU1C_HUMAN	Color2 [DarkGray]	1	4	3	3	3	24.5	24.5	24.5	17.394	0	33.334	946140000	17	25.2072	23.0441	22.7615	25.019	24.2117	22.7154	22.1147
	0.185328	-0.310967	sp|Q01813|PFKAP_HUMAN		sp|Q01813|PFKAP_HUMAN	Color2 [DarkGray]	1	4	24	24	22	40.3	40.3	36.7	85.595	0	323.31	5589800000	81	22.7499	23.0554	21.8166	21.9033	23.6989	22.9525	22.2808
	0.20297	-0.309739	sp|Q9Y2W1|TR150_HUMAN		sp|Q9Y2W1|TR150_HUMAN	Color2 [DarkGray]	1	4	13	13	13	18.8	18.8	18.8	108.66	0	124.63	1789300000	36	22.0747	22.6209	23.9944	23.4174	22.9329	23.2689	23.0526
	0.184744	-0.308776	sp|Q92785|REQU_HUMAN		sp|Q92785|REQU_HUMAN	Color2 [DarkGray]	1	4	4	4	4	14.8	14.8	14.8	44.155	0	18.619	323930000	22	22.105	23.987	23.7868	23.1539	23.8541	23.7972	23.6985
	0.167265	-0.308266	sp|P56282|DPOE2_HUMAN		sp|P56282|DPOE2_HUMAN	Color2 [DarkGray]	1	4	10	10	10	35.5	35.5	35.5	59.536	0	156.18	1120100000	44	23.5962	25.1313	25.7528	24.6462	25.1845	25.5744	25.156
	0.169994	-0.308038	sp|P60709|ACTB_HUMAN;sp|Q562R1|ACTBL_HUMAN;sp|Q9BYX7|ACTBM_HUMAN		sp|P60709|ACTB_HUMAN	Color2 [DarkGray]	1	4	21	21	1	70.4	70.4	4.5	41.736	0	323.31	48116000000	370	30.7137	29.146	29.5095	31.071	29.762	29.4603	29.5889
	0.255933	-0.30781	sp|P08708|RS17_HUMAN		sp|P08708|RS17_HUMAN	Color2 [DarkGray]	1	4	13	13	13	65.9	65.9	65.9	15.55	0	323.31	49372000000	319	29.704	29.3281	28.8093	30.1825	29.7592	28.8232	29.3942
	0.172296	-0.306698	sp|Q96JP5|ZFP91_HUMAN		sp|Q96JP5|ZFP91_HUMAN	Color2 [DarkGray]	1	4	6	6	6	15.3	15.3	15.3	63.444	0	155.43	1462100000	40	23.7924	24.8585	26.0525	24.9073	25.2349	25.4814	24.7748
	0.112744	-0.306263	sp|Q9BVJ6|UT14A_HUMAN		sp|Q9BVJ6|UT14A_HUMAN	Color2 [DarkGray]	1	4	38	38	31	57.6	57.6	46.4	87.977	0	323.31	9547000000	200	24.9407	24.0374	22.4712	22.7838	24.7266	24.8577	25.1919
	0.287589	-0.305426	sp|O94973|AP2A2_HUMAN		sp|O94973|AP2A2_HUMAN	Color2 [DarkGray]	1	4	34	34	26	47.9	47.9	37.2	103.96	0	212.84	5048400000	233	27.4774	27.9376	26.7195	27.4956	28.161	27.3941	27.939
	0.0984474	-0.304969	sp|Q9Y5T5|UBP16_HUMAN		sp|Q9Y5T5|UBP16_HUMAN	Color2 [DarkGray]	1	4	24	24	24	42.2	42.2	42.2	93.569	0	276.11	2780600000	114	23.7038	26.6315	26.2502	24.8152	26.9649	25.7203	26.1542
	0.299061	-0.304665	sp|Q8WVC0|LEO1_HUMAN		sp|Q8WVC0|LEO1_HUMAN	Color2 [DarkGray]	1	4	27	27	27	46.7	46.7	46.7	75.403	0	323.31	2905000000	99	25.5406	25.902	26.687	25.9073	26.4125	26.7238	26.2983
	0.336501	-0.303666	sp|P84077|ARF1_HUMAN;sp|P61204|ARF3_HUMAN;sp|P84085|ARF5_HUMAN		sp|P84077|ARF1_HUMAN;sp|P61204|ARF3_HUMAN	Color2 [DarkGray]	1	4	11	11	8	63	63	34.3	20.697	0	37.728	755390000	77	25.6442	26.0513	26.3128	26.0413	26.9392	25.9389	26.8482
	0.673905	-0.303541	sp|P62263|RS14_HUMAN		sp|P62263|RS14_HUMAN	Color2 [DarkGray]	1	4	11	11	11	43	43	43	16.273	0	269.59	20530000000	171	27.8114	27.7892	27.9113	28.3264	28.357	27.7392	28.2102
	0.0798994	-0.303143	sp|P29372|3MG_HUMAN		sp|P29372|3MG_HUMAN	Color2 [DarkGray]	1	4	12	12	12	54.4	54.4	54.4	32.868	0	199.89	4907800000	54	25.8941	22.7171	25.4519	25.2828	23.3115	26.3782	22.879
	0.389934	-0.300962	sp|Q99613|EIF3C_HUMAN;sp|B5ME19|EIFCL_HUMAN		sp|Q99613|EIF3C_HUMAN;sp|B5ME19|EIFCL_HUMAN	Color2 [DarkGray]	1	4	37	37	37	41.4	41.4	41.4	105.34	0	323.31	19972000000	400	29.4516	29.9546	30.2685	29.7907	30.2297	30.5573	30.435
	0.312802	-0.300128	sp|Q8TDN6|BRX1_HUMAN		sp|Q8TDN6|BRX1_HUMAN	Color2 [DarkGray]	1	4	5	5	5	16.1	16.1	16.1	41.401	0	25.718	452940000	11	23.2876	22.3033	22.8779	23.4252	22.5871	23.3569	23.5013
	0.169628	-0.298577	sp|P06576|ATPB_HUMAN		sp|P06576|ATPB_HUMAN	Color2 [DarkGray]	1	4	27	27	27	77.3	77.3	77.3	56.559	0	323.31	50819000000	567	30.1146	29.041	28.405	30.0503	29.7866	28.6195	29.7722
	0.0928555	-0.298409	sp|Q9H7H0|MET17_HUMAN		sp|Q9H7H0|MET17_HUMAN	Color2 [DarkGray]	1	4	14	14	14	28.1	28.1	28.1	50.733	0	56.409	2865600000	48	25.4723	22.9635	23.9932	25.3835	25.2694	22.6713	24.4676
	0.18532	-0.297412	sp|O75123|ZN623_HUMAN;sp|O15535|ZSC9_HUMAN;sp|Q8TAW3|ZN671_HUMAN		sp|O75123|ZN623_HUMAN	Color2 [DarkGray]	1	4	5	5	4	11.8	11.8	9	61.392	0	11.401	128810000	9	21.937	23.2501	22.2783	21.8833	23.4612	23.0131	22.8194
	0.669394	-0.29647	sp|P15311|EZRI_HUMAN		sp|P15311|EZRI_HUMAN	Color2 [DarkGray]	1	4	33	21	21	54.3	38.9	38.9	69.412	0	170.45	6455500000	148	26.42	26.5352	27.0424	26.8412	27.0444	27.0014	26.3999
	0.0835727	-0.295661	sp|P62258|1433E_HUMAN		sp|P62258|1433E_HUMAN	Color2 [DarkGray]	1	4	28	28	25	78.4	78.4	75.3	29.174	0	323.31	191240000000	759	26.3762	22.2362	23.7497	23.8781	24.371	25	23.5123
	0.28745	-0.295333	sp|Q5SSJ5|HP1B3_HUMAN		sp|Q5SSJ5|HP1B3_HUMAN	Color2 [DarkGray]	1	4	19	19	19	37.3	37.3	37.3	61.206	0	107.32	5993500000	122	27.6183	26.4855	26.3657	27.2925	26.9054	27.1577	26.5769
	0.28133	-0.294346	sp|O43592|XPOT_HUMAN		sp|O43592|XPOT_HUMAN	Color2 [DarkGray]	1	4	15	15	15	19.9	19.9	19.9	109.96	0	34.424	340620000	26	22.8504	23.2584	22.7893	24.0403	22.7653	22.9755	21.4184
	0.287146	-0.291822	sp|Q13423|NNTM_HUMAN		sp|Q13423|NNTM_HUMAN	Color2 [DarkGray]	1	4	8	8	8	9.6	9.6	9.6	113.89	0	23.273	245060000	23	22.1967	22.709	21.5284	22.6794	21.9828	22.6474	22.9934
	0.203639	-0.291243	sp|P09543|CN37_HUMAN		sp|P09543|CN37_HUMAN	Color2 [DarkGray]	1	4	16	16	16	42.8	42.8	42.8	47.578	0	197.99	1496800000	44	22.6721	23.3806	22.098	22.2984	23.0114	23.7146	23.6276
	0.15928	-0.289721	sp|P18887|XRCC1_HUMAN		sp|P18887|XRCC1_HUMAN	Color2 [DarkGray]	1	4	17	17	17	34.1	34.1	34.1	69.476	0	240.21	7003100000	111	25.2502	27.2887	27.2937	26.9641	26.7959	26.9418	27.2027
	0.115583	-0.287951	sp|Q02952|AKA12_HUMAN		sp|Q02952|AKA12_HUMAN	Color2 [DarkGray]	1	4	13	13	13	10.8	10.8	10.8	191.48	0	31.296	88155000	31	23.5603	24.1216	24.9604	22.9248	24.9808	25.6006	23.5242
	0.222035	-0.285669	sp|O94874|UFL1_HUMAN		sp|O94874|UFL1_HUMAN	Color2 [DarkGray]	1	4	24	24	24	38.2	38.2	38.2	89.594	0	107.75	2222300000	98	24.7787	25.7991	25.8079	26.3197	25.061	25.862	26.3674
	0.0899743	-0.285416	sp|Q8TEX9|IPO4_HUMAN		sp|Q8TEX9|IPO4_HUMAN	Color2 [DarkGray]	1	4	18	18	18	24.1	24.1	24.1	118.71	0	236.48	1816000000	80	24.6402	23.2715	23.1748	25.9903	22.6242	23.3283	23.9423
	0.836909	-0.283333	sp|P42285|MTREX_HUMAN		sp|P42285|MTREX_HUMAN	Color2 [DarkGray]	1	4	36	36	36	43.2	43.2	43.2	117.8	0	156.53	4626600000	171	27.038	26.9869	27.4	27.4378	27.2663	27.5707	27.3613
	0.356647	-0.280052	sp|Q92945|FUBP2_HUMAN		sp|Q92945|FUBP2_HUMAN	Color2 [DarkGray]	1	4	29	29	27	42.5	42.5	40.4	73.114	0	323.31	16473000000	274	28.1321	27.9615	28.8267	28.8373	28.2096	28.7136	27.819
	0.14962	-0.2799	sp|Q86WX3|AROS_HUMAN		sp|Q86WX3|AROS_HUMAN	Color2 [DarkGray]	1	4	7	7	7	36	36	36	15.434	0	165.91	1103000000	18	21.7935	22.8123	23.4422	22.0091	23.7288	23.1499	23.6001
	0.046869	-0.279408	sp|P83881|RL36A_HUMAN		sp|P83881|RL36A_HUMAN	Color2 [DarkGray]	1	4	7	7	1	47.2	47.2	9.4	12.441	0	16.183	4375000000	32	23.9735	26.9515	23.1015	22.4959	24.2145	28.1543	22.2399
	0.212139	-0.278793	sp|Q13123|RED_HUMAN		sp|Q13123|RED_HUMAN	Color2 [DarkGray]	1	4	31	31	31	57.1	57.1	57.1	65.601	0	323.31	30045000000	284	26.8785	27.6348	27.425	26.6907	27.9055	28.1786	27.2161
	0.0810801	-0.277133	sp|Q8N5F7|NKAP_HUMAN;sp|Q5M9Q1|NKAPL_HUMAN		sp|Q8N5F7|NKAP_HUMAN	Color2 [DarkGray]	1	4	9	9	9	29.9	29.9	29.9	47.138	0	149.63	3154800000	38	23.3999	23.5794	24.0476	22.5842	22.9471	26.327	22.2599
	0.39656	-0.274799	sp|Q8NDZ4|DIK2A_HUMAN		sp|Q8NDZ4|DIK2A_HUMAN	Color2 [DarkGray]	1	4	16	16	16	46.7	46.7	46.7	49.481	0	323.31	6412100000	69	23.3603	23.2643	23.4821	23.6398	23.1503	24.1411	23.365
	0.287894	-0.273678	sp|P48643|TCPE_HUMAN		sp|P48643|TCPE_HUMAN	Color2 [DarkGray]	1	4	39	39	39	81.1	81.1	81.1	59.67	0	323.31	33912000000	486	29.5626	28.5755	28.6062	28.9074	29.068	29.5899	29.4419
	0.515847	-0.271761	sp|Q13243|SRSF5_HUMAN		sp|Q13243|SRSF5_HUMAN	Color2 [DarkGray]	1	4	9	9	8	28.7	28.7	25.4	31.263	0	141.31	5653700000	90	26.3425	26.5436	26.9102	26.9432	26.5632	27.1052	26.6725
	0.141293	-0.271685	sp|Q7Z2T5|TRM1L_HUMAN		sp|Q7Z2T5|TRM1L_HUMAN	Color2 [DarkGray]	1	4	15	15	15	24.7	24.7	24.7	81.746	0	108.43	503550000	47	23.5171	23.8664	23.2838	23.9308	24.9708	22.5808	25.4322
	0.456182	-0.27081	sp|Q96P47|AGAP3_HUMAN		sp|Q96P47|AGAP3_HUMAN	Color2 [DarkGray]	1	4	11	11	9	15	15	12.2	95.043	0	59.26	463480000	48	24.0939	23.94	23.7333	23.845	24.0972	24.6374	24.1095
	0.388452	-0.2708	sp|Q03111|ENL_HUMAN		sp|Q03111|ENL_HUMAN	Color2 [DarkGray]	1	4	5	5	5	11.3	11.3	11.3	62.055	0	12.681	627370000	13	23.4117	23.339	23.5611	23.2856	24.2544	23.5842	23.7155
	0.13691	-0.270159	sp|Q8IY67|RAVR1_HUMAN		sp|Q8IY67|RAVR1_HUMAN	Color2 [DarkGray]	1	4	15	15	15	40.1	40.1	40.1	63.876	0	323.31	8579600000	89	21.9955	23.8345	23.1938	24.0184	23.465	22.3509	22.6257
	0.382236	-0.269575	sp|Q14331|FRG1_HUMAN		sp|Q14331|FRG1_HUMAN	Color2 [DarkGray]	1	4	12	12	12	34.9	34.9	34.9	29.172	0	53.721	1854000000	48	23.1564	22.4081	23.2611	23.3686	22.963	23.3027	23.577
	0.0863601	-0.268808	sp|Q9P035|HACD3_HUMAN		sp|Q9P035|HACD3_HUMAN	Color2 [DarkGray]	1	4	11	11	11	28.2	28.2	28.2	43.159	0	111.86	2967300000	92	26.6736	23.6691	26.6238	25.5388	25.3504	26.8837	26.5696
	0.0580261	-0.268512	sp|Q9UBF2|COPG2_HUMAN		sp|Q9UBF2|COPG2_HUMAN	Color2 [DarkGray]	1	4	20	16	16	32.7	27	27	97.621	0	72.767	844020000	48	26.0103	23.149	22.3547	25.6491	24.8206	21.8499	25.1312
	0.0914295	-0.268277	sp|O14818|PSA7_HUMAN;sp|Q8TAA3|PSMA8_HUMAN		sp|O14818|PSA7_HUMAN;sp|Q8TAA3|PSMA8_HUMAN	Color2 [DarkGray]	1	4	10	10	10	51.2	51.2	51.2	27.887	0	323.31	2979900000	45	25.7415	22.4363	23.8629	23.4546	24.8312	24.5598	24.673
	0.199991	-0.267396	sp|Q9BZE1|RM37_HUMAN		sp|Q9BZE1|RM37_HUMAN	Color2 [DarkGray]	1	4	14	14	14	41.6	41.6	41.6	48.117	0	74.813	996330000	32	22.9253	23.307	24.035	24.4783	23.1891	23.4021	23.3909
	0.168336	-0.265447	sp|P12235|ADT1_HUMAN		sp|P12235|ADT1_HUMAN	Color2 [DarkGray]	1	4	19	5	5	55	17.1	17.1	33.064	0	11.69	522630000	14	23.6285	21.7939	23.3588	22.8685	23.3029	23.4062	22.7161
	0.128867	-0.263221	sp|Q330K2|NDUF6_HUMAN		sp|Q330K2|NDUF6_HUMAN	Color2 [DarkGray]	1	4	7	7	7	22.2	22.2	22.2	38.176	0	24.751	496490000	12	21.4528	22.688	22.8123	22.7237	23.5614	21.4578	23.9524
	0.12415	-0.261937	sp|B7ZAP0|RBG10_HUMAN		sp|B7ZAP0|RBG10_HUMAN	Color2 [DarkGray]	1	4	4	2	2	18.2	7.9	7.9	29.038	0.0060606	3.852	57981000	4	23.1243	24.4203	23.4596	24.1856	22.6686	24.9358	23.3152
	0.127976	-0.259338	sp|P61981|1433G_HUMAN		sp|P61981|1433G_HUMAN	Color2 [DarkGray]	1	4	19	16	15	78.9	72.9	69.2	28.302	0	323.31	16908000000	101	22.1387	23.115	24.2134	23.2763	22.7321	24.2367	22.6309
	0.373391	-0.257434	sp|Q9H0G5|NSRP1_HUMAN		sp|Q9H0G5|NSRP1_HUMAN	Color2 [DarkGray]	1	4	7	7	7	13.4	13.4	13.4	66.389	0	19.302	486690000	19	23.5138	23.2227	23.2279	24.1181	23.3774	23.2412	23.1515
	0.678663	-0.255032	sp|Q15029|U5S1_HUMAN		sp|Q15029|U5S1_HUMAN	Color2 [DarkGray]	1	4	60	60	59	71.3	71.3	70.3	109.43	0	323.31	31931000000	495	29.4063	29.2128	29.7692	29.6405	29.6999	29.813	30.0307
	0.118388	-0.254224	sp|Q9Y4F5|C170B_HUMAN		sp|Q9Y4F5|C170B_HUMAN	Color2 [DarkGray]	1	4	59	56	56	48.2	47.6	47.6	171.69	0	323.31	5376200000	166	22.7546	23.0604	22.7603	21.782	23.088	24.4679	22.3451
	0.0699959	-0.253957	sp|Q8N8S7|ENAH_HUMAN;sp|Q9UI08|EVL_HUMAN		sp|Q8N8S7|ENAH_HUMAN	Color2 [DarkGray]	1	4	7	7	7	15.2	15.2	15.2	66.509	0	214.18	795550000	37	25.0122	23.1947	22.262	25.1147	21.8477	24.2683	23.5677
	0.305433	-0.250805	sp|P23246|SFPQ_HUMAN		sp|P23246|SFPQ_HUMAN	Color2 [DarkGray]	1	4	68	66	66	63.4	62	62	76.149	0	323.31	1697600000000	7502	35.6775	36.3393	35.6032	35.8817	36.6019	35.8886	36.1332
	0.273846	-0.246397	sp|Q9Y305|ACOT9_HUMAN		sp|Q9Y305|ACOT9_HUMAN	Color2 [DarkGray]	1	4	19	19	19	46	46	46	49.901	0	89.892	2520500000	102	25.1041	26.091	25.4157	25.7233	26.1788	25.4478	25.8689
	0.0817541	-0.244622	sp|O00505|IMA4_HUMAN		sp|O00505|IMA4_HUMAN	Color2 [DarkGray]	1	4	10	7	7	27.1	21.3	21.3	57.81	0	162.5	1126600000	30	23.6497	22.3681	24.0794	25.4582	22.6535	22.7194	24.5349
	0.157112	-0.24347	sp|Q7Z6E9|RBBP6_HUMAN		sp|Q7Z6E9|RBBP6_HUMAN	Color2 [DarkGray]	1	4	27	27	27	20.5	20.5	20.5	201.56	0	120.2	1584500000	58	22.3738	22.9657	22.756	22.8374	22.0389	23.9495	23.734
	0.151774	-0.241023	sp|Q00325|MPCP_HUMAN		sp|Q00325|MPCP_HUMAN	Color2 [DarkGray]	1	4	12	12	12	29.8	29.8	29.8	40.094	0	70.343	5860800000	118	23.087	22.256	22.2924	22.5204	22.0358	23.8023	23.2515
	0.0715239	-0.238546	sp|Q96CS3|FAF2_HUMAN		sp|Q96CS3|FAF2_HUMAN	Color2 [DarkGray]	1	4	11	11	11	38	38	38	52.623	0	98.968	1647800000	32	23.0316	23.2149	22.0724	25.233	21.7752	22.0263	21.9431
	0.35575	-0.23494	sp|Q8NCA5|FA98A_HUMAN		sp|Q8NCA5|FA98A_HUMAN	Color2 [DarkGray]	1	4	19	19	16	43.5	43.5	37.2	55.4	0	323.31	25204000000	319	28.1412	28.5902	28.7463	28.7269	28.3702	29.0854	28.5037
	0.14153	-0.234791	sp|Q9H8V3|ECT2_HUMAN		sp|Q9H8V3|ECT2_HUMAN	Color2 [DarkGray]	1	4	35	35	35	44.6	44.6	44.6	103.5	0	218.27	6797700000	220	25.691	27.0137	25.7335	25.8813	27.248	26.0133	27.0555
	0.344214	-0.234208	sp|Q9BRS2|RIOK1_HUMAN		sp|Q9BRS2|RIOK1_HUMAN	Color2 [DarkGray]	1	4	15	15	15	30.8	30.8	30.8	65.582	0	101.23	3058200000	75	25.956	25.9701	26.5285	26.2739	26.092	26.7913	26.8806
	0.106359	-0.233767	sp|P35221|CTNA1_HUMAN;sp|Q9UI47|CTNA3_HUMAN		sp|P35221|CTNA1_HUMAN	Color2 [DarkGray]	1	4	18	18	16	33.8	33.8	30.8	100.07	0	130.33	624520000	50	25.1906	24.1344	22.8719	24.7264	24.7194	23.4523	24.4641
	0.0789615	-0.233132	sp|Q7Z2E3|APTX_HUMAN		sp|Q7Z2E3|APTX_HUMAN	Color2 [DarkGray]	1	4	12	12	12	36.8	36.8	36.8	40.74	0	154.54	3131100000	60	23.5316	26.4336	26.6772	25.5306	26.2812	25.5301	26.0562
	0.0995988	-0.233121	sp|Q9H2K0|IF3M_HUMAN		sp|Q9H2K0|IF3M_HUMAN	Color2 [DarkGray]	1	4	3	3	3	12.2	12.2	12.2	31.725	0	26.236	491720000	9	23.9335	22.7669	21.9084	22.8346	22.2228	24.2509	22.6946
	0.207177	-0.23171	sp|P03243|E1B55_ADE05;sp|P03244|E1B55_ADE02		sp|P03243|E1B55_ADE05;sp|P03244|E1B55_ADE02	Color2 [DarkGray]	1	4	11	11	11	29.4	29.4	29.4	54.999	0	33.98	1341100000	50	22.5921	22.9797	22.3075	23.2246	23.2638	22.086	21.4486
	0.143979	-0.231515	sp|O75592|MYCB2_HUMAN		sp|O75592|MYCB2_HUMAN	Color2 [DarkGray]	1	4	34	34	34	9.6	9.6	9.6	513.63	0	105.84	284090000	44	24.069	22.6595	22.2948	23.0243	22.952	23.7416	22.9605
	0.0654663	-0.231354	sp|P24752|THIL_HUMAN		sp|P24752|THIL_HUMAN	Color2 [DarkGray]	1	4	12	12	12	36.8	36.8	36.8	45.199	0	85.702	1362200000	41	24.6444	22.8124	23.5992	26.1085	22.5072	23.1345	23.9263
	0.0434281	-0.231249	sp|P04406|G3P_HUMAN		sp|P04406|G3P_HUMAN	Color2 [DarkGray]	1	4	11	11	10	47.5	47.5	45.4	36.053	0	174.69	6858800000	107	28.7559	24.875	23.8589	27.6167	24.0982	26.4686	24.2662
	0.16836	-0.229687	sp|Q15631|TSN_HUMAN		sp|Q15631|TSN_HUMAN	Color2 [DarkGray]	1	4	9	9	9	45.6	45.6	45.6	26.183	0	54.431	2087000000	27	22.4568	23.0063	22.2297	23.2786	23.2298	21.8735	23.4291
	0.121399	-0.228877	sp|P46060|RAGP1_HUMAN		sp|P46060|RAGP1_HUMAN	Color2 [DarkGray]	1	4	25	25	25	53.7	53.7	53.7	63.541	0	231.08	4268100000	107	25.2072	24.0111	24.8883	25.7787	23.8014	25.213	25.9916
	0.12197	-0.227081	sp|Q9BVS4|RIOK2_HUMAN		sp|Q9BVS4|RIOK2_HUMAN	Color2 [DarkGray]	1	4	18	18	18	47.6	47.6	47.6	63.282	0	323.31	4918500000	109	24.9545	26.8666	26.9364	26.0852	26.6051	26.7484	26.3944
	0.371742	-0.226402	sp|Q9UMS4|PRP19_HUMAN		sp|Q9UMS4|PRP19_HUMAN	Color2 [DarkGray]	1	4	23	23	23	69.6	69.6	69.6	55.18	0	323.31	38270000000	401	29.0999	29.1621	29.4954	29.6215	29.0406	29.7746	29.3357
	0.293962	-0.226267	sp|O00257|CBX4_HUMAN		sp|O00257|CBX4_HUMAN	Color2 [DarkGray]	1	4	6	6	6	13.8	13.8	13.8	61.367	0	16.577	637830000	20	22.9668	22.7534	23.167	23.5009	22.6133	23.4518	22.8167
	0.301509	-0.224653	sp|Q99442|SEC62_HUMAN		sp|Q99442|SEC62_HUMAN	Color2 [DarkGray]	1	4	3	3	3	7.8	7.8	7.8	45.861	0	12.38	528430000	11	22.9245	22.8987	23.2759	22.8815	23.0926	23.7989	23.656
	0.151528	-0.222833	sp|P12755|SKI_HUMAN		sp|P12755|SKI_HUMAN	Color2 [DarkGray]	1	4	7	7	7	12.9	12.9	12.9	80.004	0	33.561	424610000	16	21.3445	22.4285	23.0666	22.8423	22.0903	22.5754	22.803
	0.0540161	-0.221425	sp|Q92947|GCDH_HUMAN		sp|Q92947|GCDH_HUMAN	Color2 [DarkGray]	1	4	6	6	6	13.2	13.2	13.2	48.127	0	10.644	918020000	13	22.0536	22.8195	23.8322	21.5476	22.0863	25.7357	23.8345
	0.279996	-0.220052	sp|Q02880|TOP2B_HUMAN		sp|Q02880|TOP2B_HUMAN	Color2 [DarkGray]	1	4	18	18	13	13.5	13.5	10	183.26	0	69.496	681840000	38	22.9846	22.0637	22.3171	22.5626	22.9848	22.4782	23.122
	0.053303	-0.219714	sp|P22695|QCR2_HUMAN		sp|P22695|QCR2_HUMAN	Color2 [DarkGray]	1	4	14	14	14	39.7	39.7	39.7	48.442	0	177.04	4709300000	87	27.2171	23.3487	24.5658	26.8292	25.024	23.9375	24.1628
	0.0787957	-0.218891	sp|Q9UPN6|SCAF8_HUMAN		sp|Q9UPN6|SCAF8_HUMAN	Color2 [DarkGray]	1	4	20	20	17	21.5	21.5	19.4	140.52	0	75.393	2388200000	95	23.7036	26.3461	26.4053	25.536	25.0989	26.4768	26.1644
	0.332766	-0.216948	sp|Q96MN5|TEAN2_HUMAN		sp|Q96MN5|TEAN2_HUMAN	Color2 [DarkGray]	1	4	8	8	8	36.5	36.5	36.5	24.15	0	17.338	592340000	16	22.4047	22.8483	22.8319	22.5383	23.3194	22.878	22.0434
	0.101751	-0.21688	sp|Q8N766|EMC1_HUMAN		sp|Q8N766|EMC1_HUMAN	Color2 [DarkGray]	1	4	8	8	8	9.8	9.8	9.8	111.76	0	25.324	182670000	13	22.6286	24.1957	23.4676	24.881	22.9648	23.0967	21.42
	0.53371	-0.216645	sp|Q9NVP1|DDX18_HUMAN		sp|Q9NVP1|DDX18_HUMAN	Color2 [DarkGray]	1	4	38	38	38	49.3	49.3	49.3	75.406	0	323.31	34452000000	355	25.5001	25.7983	25.7601	25.7018	25.8047	26.2019	25.0304
	0.0799185	-0.215482	sp|O75475|PSIP1_HUMAN		sp|O75475|PSIP1_HUMAN	Color2 [DarkGray]	1	4	25	25	25	49.6	49.6	49.6	60.103	0	323.31	12608000000	241	25.6893	27.7212	27.4	25.7287	27.9104	27.8179	27.6771
	0.13075	-0.214377	sp|Q96SB8|SMC6_HUMAN		sp|Q96SB8|SMC6_HUMAN	Color2 [DarkGray]	1	4	20	20	20	26.7	26.7	26.7	126.32	0	156.63	895760000	44	23.0272	22.7611	23.1387	23.0193	22.2604	24.2904	24.6772
	0.0913266	-0.214092	sp|Q5BKY9|F133B_HUMAN;sp|Q8N9E0|F133A_HUMAN		sp|Q5BKY9|F133B_HUMAN;sp|Q8N9E0|F133A_HUMAN	Color2 [DarkGray]	1	4	3	3	3	12.6	12.6	12.6	28.385	0	12.797	568760000	7	24.2741	23.0235	21.8619	23.6479	22.3496	23.8042	23.9018
	0.0546801	-0.213685	sp|Q8N5I2|ARRD1_HUMAN		sp|Q8N5I2|ARRD1_HUMAN	Color2 [DarkGray]	1	4	5	5	5	17.8	17.8	17.8	45.981	0	61.133	320960000	13	20.4115	23.5721	23.5307	21.0266	23.4414	23.6873	21.9631
	0.760677	-0.211917	sp|Q7KZF4|SND1_HUMAN		sp|Q7KZF4|SND1_HUMAN	Color2 [DarkGray]	1	4	82	82	82	79.6	79.6	79.6	102	0	323.31	196980000000	1442	31.2055	31.1673	31.5382	31.4887	31.6133	31.4447	30.9242
	0.0677057	-0.210808	sp|Q14C86|GAPD1_HUMAN		sp|Q14C86|GAPD1_HUMAN	Color2 [DarkGray]	1	4	28	28	28	25.4	25.4	25.4	164.98	0	198.1	2108800000	83	23.082	21.9743	22.325	20.6075	23.5344	23.8717	23.7147
	0.122656	-0.210202	sp|Q9NYV4|CDK12_HUMAN;sp|Q14004|CDK13_HUMAN;sp|P11802|CDK4_HUMAN;sp|Q00534|CDK6_HUMAN;sp|O94921|CDK14_HUMAN		sp|Q9NYV4|CDK12_HUMAN	Color2 [DarkGray]	1	4	10	9	9	9.5	9	9	164.15	0	37.196	228610000	14	23.7746	22.2397	24.1665	23.9759	23.6056	23.23	23.189
	0.165376	-0.209781	sp|Q8IWV8|UBR2_HUMAN		sp|Q8IWV8|UBR2_HUMAN	Color2 [DarkGray]	1	4	15	15	15	10.7	10.7	10.7	200.54	0	30.512	217950000	26	22.0956	23.2991	23.3811	22.7004	23.193	23.5117	23.7232
	0.0791596	-0.208254	sp|Q9UNS2|CSN3_HUMAN		sp|Q9UNS2|CSN3_HUMAN	Color2 [DarkGray]	1	4	7	7	7	22.9	22.9	22.9	47.873	0	55.794	386600000	25	24.7181	22.4773	23.7279	25.0455	22.7536	23.749	22.5767
	0.0972197	-0.207738	sp|Q2M1P5|KIF7_HUMAN;sp|Q86VH2|KIF27_HUMAN		sp|Q2M1P5|KIF7_HUMAN	Color2 [DarkGray]	1	4	55	55	54	45.4	45.4	44.6	150.59	0	323.31	7112000000	169	22.9627	22.0882	23.3167	23.1422	21.7666	24.0821	22.8541
	0.280179	-0.206681	sp|O43390|HNRPR_HUMAN		sp|O43390|HNRPR_HUMAN	Color2 [DarkGray]	1	4	21	15	15	39.3	31.8	31.8	70.942	0	68.906	6093600000	160	27.9155	27.9247	27.0535	27.8667	27.9392	27.7079	27.739
	0.2481	-0.206657	sp|Q9UIA9|XPO7_HUMAN		sp|Q9UIA9|XPO7_HUMAN	Color2 [DarkGray]	1	4	14	14	13	15.6	15.6	14.6	123.91	0	45.227	312050000	22	22.9324	22.1248	22.3786	22.7171	22.2758	23.0628	22.2346
	0.144673	-0.206205	sp|Q9H3U1|UN45A_HUMAN		sp|Q9H3U1|UN45A_HUMAN	Color2 [DarkGray]	1	4	7	7	7	10.8	10.8	10.8	103.08	0	24.986	302630000	21	22.7842	22.5037	23.8765	23.6301	23.537	22.6159	22.5084
	0.107787	-0.206092	sp|Q02790|FKBP4_HUMAN		sp|Q02790|FKBP4_HUMAN	Color2 [DarkGray]	1	4	16	16	16	49	49	49	51.804	0	141.91	1519000000	42	24.2502	22.5305	22.7747	24.2289	23.1684	22.7763	21.881
	0.0669375	-0.205955	sp|P22830|HEMH_HUMAN		sp|P22830|HEMH_HUMAN	Color2 [DarkGray]	1	4	6	6	6	21.7	21.7	21.7	47.862	0	30.899	826400000	23	22.8824	23.0853	23.2977	25.3528	22.7494	21.781	23.0104
	0.163336	-0.205817	sp|O00267|SPT5H_HUMAN		sp|O00267|SPT5H_HUMAN	Color2 [DarkGray]	1	4	32	32	32	38	38	38	121	0	228.94	3396100000	120	24.3542	22.9821	23.2406	24.1147	23.36	23.7197	23.4827
	0.0616811	-0.205496	sp|O43896|KIF1C_HUMAN		sp|O43896|KIF1C_HUMAN	Color2 [DarkGray]	1	4	14	14	10	14.5	14.5	10.2	122.95	0	47.519	972650000	39	22.4148	24.7293	22.5189	23.1901	22.0408	25.0485	22.8231
	0.160936	-0.204154	sp|Q9UK59|DBR1_HUMAN		sp|Q9UK59|DBR1_HUMAN	Color2 [DarkGray]	1	4	21	21	21	43.8	43.8	43.8	61.554	0	323.31	13975000000	197	26.6963	27.7172	27.8124	27.0061	27.7674	28.0648	27.6767
	0.105445	-0.203918	sp|Q8TDM6|DLG5_HUMAN		sp|Q8TDM6|DLG5_HUMAN	Color2 [DarkGray]	1	4	23	23	23	14.6	14.6	14.6	213.87	0	46.542	418340000	32	23.012	21.8754	23.9543	22.526	23.1788	23.7486	22.0726
	0.0431102	-0.203772	sp|Q15650|TRIP4_HUMAN		sp|Q15650|TRIP4_HUMAN	Color2 [DarkGray]	1	4	16	16	16	31.5	31.5	31.5	66.145	0	207	3234800000	66	22.0818	26.3585	26.3312	23.6111	25.9957	25.7759	25.8294
	0.154487	-0.202098	sp|Q9BRJ7|TIRR_HUMAN;sp|Q96DE0|NUD16_HUMAN		sp|Q9BRJ7|TIRR_HUMAN	Color2 [DarkGray]	1	4	10	10	10	55.5	55.5	55.5	23.338	0	22.935	951070000	28	22.8384	24.4664	23.3201	23.6927	23.8976	23.6409	22.3153
	0.103182	-0.201003	sp|Q9Y4F1|FARP1_HUMAN		sp|Q9Y4F1|FARP1_HUMAN	Color2 [DarkGray]	1	4	8	8	8	11.1	11.1	11.1	118.63	0	18.326	167390000	20	23.0014	22.6924	24.1826	22.596	23.4401	24.4434	24.9679
	0.0857449	-0.200462	sp|Q9UBI9|HDC_HUMAN		sp|Q9UBI9|HDC_HUMAN	Color2 [DarkGray]	1	4	5	5	5	10.3	10.3	10.3	58.836	0	11.589	189480000	8	21.7631	24.2037	23.1212	23.3985	23.884	22.4069	22.5241
	0.0776977	-0.199527	sp|Q13310|PABP4_HUMAN;sp|P0CB38|PAB4L_HUMAN		sp|Q13310|PABP4_HUMAN	Color2 [DarkGray]	1	4	16	8	8	30.4	15.8	15.8	70.782	0	27.092	615940000	27	24.6259	23.3517	22.991	24.4167	22.3588	24.7917	23.4482
	0.100059	-0.198742	sp|Q15293|RCN1_HUMAN		sp|Q15293|RCN1_HUMAN	Color2 [DarkGray]	1	4	4	4	4	19.3	19.3	19.3	38.89	0	47.211	369910000	8	22.0799	22.5111	23.9295	23.1636	23.7358	22.2174	22.3432
	0.0567012	-0.198325	sp|Q7Z417|NUFP2_HUMAN		sp|Q7Z417|NUFP2_HUMAN	Color2 [DarkGray]	1	4	13	13	13	29.8	29.8	29.8	76.12	0	224.88	3064300000	70	22.6727	25.6346	26.0283	23.8124	25.5615	25.5566	24.663
	0.0383371	-0.197667	sp|P30041|PRDX6_HUMAN		sp|P30041|PRDX6_HUMAN	Color2 [DarkGray]	1	4	13	13	13	68.8	68.8	68.8	25.035	0	162.6	2599300000	49	26.6836	26.3296	22.3031	23.2397	26.605	26.0647	26.848
	0.124624	-0.197014	sp|Q9UJA3|MCM8_HUMAN		sp|Q9UJA3|MCM8_HUMAN	Color2 [DarkGray]	1	4	23	23	23	37.5	37.5	37.5	93.696	0	208.64	3240700000	76	23.3346	23.299	24.2126	23.0047	24.7129	23.7197	23.7499
	0.0393361	-0.196737	sp|P46087|NOP2_HUMAN		sp|P46087|NOP2_HUMAN	Color2 [DarkGray]	1	4	19	19	19	27.7	27.7	27.7	89.301	0	115.63	2113400000	59	25.8087	21.9898	21.803	25.5695	22.2007	22.4214	23.3629
	0.115045	-0.194114	sp|Q15437|SC23B_HUMAN		sp|Q15437|SC23B_HUMAN	Color2 [DarkGray]	1	4	13	10	10	19.9	15.3	15.3	86.478	0	34.66	758890000	36	23.9151	23.3493	24.2858	24.4097	22.9647	24.7581	23.2689
	0.15343	-0.193486	sp|Q6DN90|IQEC1_HUMAN;sp|Q5JU85|IQEC2_HUMAN;sp|Q9UPP2|IQEC3_HUMAN		sp|Q6DN90|IQEC1_HUMAN	Color2 [DarkGray]	1	4	19	19	19	22.7	22.7	22.7	108.31	0	111.96	1630300000	57	22.7323	22.3822	23.5273	23.561	22.4513	23.2099	22.4567
	0.0793034	-0.189708	sp|Q9UKF6|CPSF3_HUMAN		sp|Q9UKF6|CPSF3_HUMAN	Color2 [DarkGray]	1	4	8	8	8	17.7	17.7	17.7	77.485	0	40.266	704810000	29	23.6504	23.0979	24.9183	22.8031	24.5069	24.9257	24.5925
	0.109393	-0.186197	sp|P56182|RRP1_HUMAN		sp|P56182|RRP1_HUMAN	Color2 [DarkGray]	1	4	18	18	18	40.6	40.6	40.6	52.839	0	185.3	5732600000	111	25.4254	26.8676	27.237	26.8593	27.062	26.1673	27.0246
	0.0919114	-0.184363	sp|Q6NTE8|MRNIP_HUMAN		sp|Q6NTE8|MRNIP_HUMAN	Color2 [DarkGray]	1	4	5	5	5	25.1	25.1	25.1	37.743	0	140.25	455860000	8	22.5261	21.4299	23.6378	22.1058	23.2111	22.83	24.948
	0.0758275	-0.184189	sp|Q68D10|SPT2_HUMAN		sp|Q68D10|SPT2_HUMAN	Color2 [DarkGray]	1	4	14	14	14	28	28	28	75.598	0	175.33	2104500000	44	23.8785	23.0642	23.4534	22.542	23.1536	25.2532	23.9683
	0.0599408	-0.18384	sp|P28288|ABCD3_HUMAN		sp|P28288|ABCD3_HUMAN	Color2 [DarkGray]	1	4	11	11	11	21.2	21.2	21.2	75.475	0	47.659	1067200000	36	24.4168	21.8693	22.4203	21.806	23.1227	24.3293	22.7597
	0.0197568	-0.183609	sp|P62851|RS25_HUMAN		sp|P62851|RS25_HUMAN	Color2 [DarkGray]	1	4	7	7	7	34.4	34.4	34.4	13.742	0	26.821	57062000000	155	29.3775	23.3653	28.5691	30.2226	29.2281	22.412	28.4977
	0.0383503	-0.180669	sp|P50502|F10A1_HUMAN;sp|Q8NFI4|F10A5_HUMAN;sp|Q8IZP2|ST134_HUMAN		sp|P50502|F10A1_HUMAN;sp|Q8NFI4|F10A5_HUMAN;sp|Q8IZP2|ST134_HUMAN	Color2 [DarkGray]	1	4	7	7	7	23.6	23.6	23.6	41.331	0	76.772	4567900000	61	26.5548	23.7226	24.0094	26.71	25.7617	22.3572	25.1241
	0.165003	-0.177635	sp|Q9UBT7|CTNL1_HUMAN		sp|Q9UBT7|CTNL1_HUMAN	Color2 [DarkGray]	1	4	18	18	18	35.1	35.1	35.1	81.895	0	313.62	3349400000	64	23.6455	23.3361	22.3803	23.5673	23.1016	23.2258	22.8955
	0.0732107	-0.177393	sp|O94964|SOGA1_HUMAN		sp|O94964|SOGA1_HUMAN	Color2 [DarkGray]	1	4	52	52	50	42	42	40.5	159.76	0	227.3	2835600000	123	22.2637	22.2749	23.7561	24.2228	21.8543	22.7496	23.5788
	0.0889522	-0.17725	sp|Q8WWM7|ATX2L_HUMAN		sp|Q8WWM7|ATX2L_HUMAN	Color2 [DarkGray]	1	4	17	17	17	21.2	21.2	21.2	113.37	0	76.942	2681500000	82	23.9888	25.0157	25.6996	25.4995	24.0732	25.6631	22.2602
	0.151806	-0.177168	sp|Q92626|PXDN_HUMAN		sp|Q92626|PXDN_HUMAN	Color2 [DarkGray]	1	4	22	22	22	17	17	17	165.27	0	93.51	757110000	38	23.583	22.1358	22.7595	23.2339	22.8397	22.9362	22.7242
	0.422478	-0.176342	sp|Q9Y3Y2|CHTOP_HUMAN		sp|Q9Y3Y2|CHTOP_HUMAN	Color2 [DarkGray]	1	4	3	3	3	16.9	16.9	16.9	26.396	0	67.355	802280000	13	22.55	22.2361	22.8154	22.6331	22.8297	22.6678	22.8138
	0.0921855	-0.175627	sp|O15075|DCLK1_HUMAN;sp|O43602|DCX_HUMAN		sp|O15075|DCLK1_HUMAN	Color2 [DarkGray]	1	4	9	9	9	14.6	14.6	14.6	82.223	0	33.498	908760000	25	22.9167	22.8682	22.5832	23.0923	24.0588	21.7438	23.9184
	0.132633	-0.174136	sp|Q15070|OXA1L_HUMAN		sp|Q15070|OXA1L_HUMAN	Color2 [DarkGray]	1	4	5	5	5	10.8	10.8	10.8	48.547	0.000392	8.9993	664100000	13	22.7091	22.7209	23.3834	23.8843	23.0487	22.4028	23.1927
	0.206714	-0.172962	sp|Q9Y2W2|WBP11_HUMAN		sp|Q9Y2W2|WBP11_HUMAN	Color2 [DarkGray]	1	4	30	30	30	41.5	41.5	41.5	69.997	0	316.8	20754000000	328	28.7249	29.132	28.543	28.5019	29.4466	28.9704	29.2301
	0.0614651	-0.172719	sp|Q9H501|ESF1_HUMAN		sp|Q9H501|ESF1_HUMAN	Color2 [DarkGray]	1	4	32	32	32	36.5	36.5	36.5	98.795	0	219.89	3465700000	111	23.0955	24.4974	25.0149	25.0073	22.8073	25.3113	25.2793
	0.132589	-0.172057	sp|P20020|AT2B1_HUMAN;sp|Q16720|AT2B3_HUMAN;sp|Q01814|AT2B2_HUMAN		sp|P20020|AT2B1_HUMAN	Color2 [DarkGray]	1	4	7	7	3	7.6	7.6	3	134.68	0	30.296	370970000	19	23.6041	22.2109	23.2245	23.6081	22.7961	23.1515	23.2696
	0.0988136	-0.168512	sp|P62081|RS7_HUMAN		sp|P62081|RS7_HUMAN	Color2 [DarkGray]	1	4	18	18	18	70.6	70.6	70.6	22.127	0	323.31	162340000000	812	30.3767	31.2049	30.6337	30.9769	31.8405	29.9034	31.727
	0.0543231	-0.16678	sp|P61201|CSN2_HUMAN		sp|P61201|CSN2_HUMAN	Color2 [DarkGray]	1	4	11	11	11	31.2	31.2	31.2	51.596	0	46.289	1121400000	43	24.9936	22.6308	22.9006	25.1371	22.653	23.2352	22.4428
	0.0624335	-0.166348	sp|Q9NXR7|BABA2_HUMAN		sp|Q9NXR7|BABA2_HUMAN	Color2 [DarkGray]	1	4	7	7	7	26.4	26.4	26.4	43.551	0	78.81	689470000	28	24.6996	21.8074	23.6528	22.8021	23.9788	23.8779	22.8625
	0.163378	-0.166026	sp|Q9BQ67|GRWD1_HUMAN		sp|Q9BQ67|GRWD1_HUMAN	Color2 [DarkGray]	1	4	12	12	12	32.3	32.3	32.3	49.419	0	82.369	2528000000	69	25.3112	25.8276	25.9125	26.5111	25.5865	25.4519	25.5033
	0.116597	-0.165962	sp|Q9H9Q4|NHEJ1_HUMAN		sp|Q9H9Q4|NHEJ1_HUMAN	Color2 [DarkGray]	1	4	11	11	11	68.2	68.2	68.2	33.337	0	323.31	5294600000	110	27.7652	27.0175	27.8713	27.6748	26.9731	28.504	27.9081
	0.11428	-0.165854	sp|Q6ZN17|LN28B_HUMAN		sp|Q6ZN17|LN28B_HUMAN	Color2 [DarkGray]	1	4	6	6	6	36.8	36.8	36.8	27.083	0	25.696	593990000	12	22.8763	22.4557	22.907	22.9307	23.7797	22.0262	22.3168
	0.248268	-0.165559	sp|Q9BUQ8|DDX23_HUMAN		sp|Q9BUQ8|DDX23_HUMAN	Color2 [DarkGray]	1	4	38	38	38	52	52	52	95.581	0	323.31	14154000000	274	28.1692	27.989	27.8751	28.0693	28.6528	27.808	28.2606
	0.0951157	-0.16478	sp|Q14684|RRP1B_HUMAN		sp|Q14684|RRP1B_HUMAN	Color2 [DarkGray]	1	4	36	36	36	54.4	54.4	54.4	84.427	0	323.31	20662000000	204	24.3931	24.4743	23.5015	23.8843	23.631	25.3479	22.1421
	0.275966	-0.164704	sp|P62834|RAP1A_HUMAN		sp|P62834|RAP1A_HUMAN	Color2 [DarkGray]	1	4	5	5	1	26.6	26.6	8.2	20.987	0	12.075	895930000	13	22.8328	23.0056	22.6544	23.4169	22.6936	22.8765	22.0648
	0.0851057	-0.164208	sp|Q8WVD3|RN138_HUMAN		sp|Q8WVD3|RN138_HUMAN	Color2 [DarkGray]	1	4	5	5	5	26.1	26.1	26.1	28.192	0	128.67	741060000	12	23.6117	22.0086	22.3027	23.265	23.2937	21.8569	23.0887
	0.0820434	-0.163009	sp|Q6NSI4|RADX_HUMAN		sp|Q6NSI4|RADX_HUMAN	Color2 [DarkGray]	1	4	15	15	15	19.1	19.1	19.1	97.553	0	72.485	1308800000	40	22.0796	23.3668	23.945	23.1996	24.0897	22.5911	23.3185
	0.0604546	-0.161887	sp|P11310|ACADM_HUMAN		sp|P11310|ACADM_HUMAN	Color2 [DarkGray]	1	4	8	8	8	23.8	23.8	23.8	46.588	0	32.916	754440000	17	24.1927	23.2972	23.5832	25.6286	23.0754	22.8548	24.0871
	0.143654	-0.160679	sp|P82930|RT34_HUMAN		sp|P82930|RT34_HUMAN	Color2 [DarkGray]	1	4	9	9	9	47.2	47.2	47.2	25.65	0	161.11	3744900000	42	23.199	22.4923	23.8442	23.6203	23.181	23.2162	21.7752
	0.0865718	-0.160384	sp|Q9HCN8|SDF2L_HUMAN		sp|Q9HCN8|SDF2L_HUMAN	Color2 [DarkGray]	1	4	2	2	2	14.9	14.9	14.9	23.598	0	26.094	296220000	10	22.5063	22.5523	22.796	24.0143	21.8041	22.5174	21.9649
	0.901872	-0.15899	sp|Q13425|SNTB2_HUMAN		sp|Q13425|SNTB2_HUMAN	Color2 [DarkGray]	1	4	6	6	6	13.1	13.1	13.1	57.949	0	16.031	534090000	11	23.0082	23.1796	23.066	23.2275	23.1399	23.3634	21.1142
	0.214507	-0.157229	sp|Q96EH3|MASU1_HUMAN		sp|Q96EH3|MASU1_HUMAN	Color2 [DarkGray]	1	4	7	7	7	47.4	47.4	47.4	26.17	0	134.65	7600200000	81	23.1626	22.5652	22.5621	22.6158	22.8405	23.3052	23.6341
	0.105484	-0.156991	sp|Q8WUQ7|CATIN_HUMAN		sp|Q8WUQ7|CATIN_HUMAN	Color2 [DarkGray]	1	4	3	3	3	7	7	7	88.701	0	34.439	213600000	9	23.0301	22.1931	23.8356	22.7047	23.2644	23.5606	23.2258
	0.0523993	-0.154318	sp|Q9BQ75|CMS1_HUMAN		sp|Q9BQ75|CMS1_HUMAN	Color2 [DarkGray]	1	4	9	9	9	31.5	31.5	31.5	31.884	0	75.062	3412500000	51	24.4842	25.6851	22.3207	24.5009	23.8403	24.6118	23.5236
	0.0307698	-0.152821	sp|P63173|RL38_HUMAN		sp|P63173|RL38_HUMAN	Color2 [DarkGray]	1	4	6	6	6	52.9	52.9	52.9	8.2178	0	34.413	6101800000	101	27.0945	23.0438	23.5696	25.3881	26.1809	22.5973	23.1236
	0.126489	-0.150541	sp|Q9UNM6|PSD13_HUMAN		sp|Q9UNM6|PSD13_HUMAN	Color2 [DarkGray]	1	4	13	13	13	43.4	43.4	43.4	42.945	0	114.95	1699100000	61	26.3045	25.5499	25.2168	26.341	25.3219	25.8601	26.3157
	0.238274	-0.150109	sp|O95232|LC7L3_HUMAN		sp|O95232|LC7L3_HUMAN	Color2 [DarkGray]	1	4	21	21	21	38.2	38.2	38.2	51.466	0	323.31	12556000000	237	27.2939	27.4426	27.8037	27.2718	27.8873	27.8314	27.5457
	0.127054	-0.149876	sp|Q8N9T8|KRI1_HUMAN		sp|Q8N9T8|KRI1_HUMAN	Color2 [DarkGray]	1	4	6	6	6	9.7	9.7	9.7	82.597	0	24.528	462410000	18	23.0223	22.8232	23.4634	23.9996	22.6916	23.0673	24.1621
	0.047694	-0.148548	sp|P62979|RS27A_HUMAN;sp|P0CG47|UBB_HUMAN;sp|P0CG48|UBC_HUMAN		sp|P62979|RS27A_HUMAN;sp|P0CG47|UBB_HUMAN;sp|P0CG48|UBC_HUMAN	Color2 [DarkGray]	1	4	8	8	2	55.1	55.1	20.5	17.965	0	100.21	26155000000	299	29.3134	31.6095	31.3209	29.4014	32.0615	31.2265	31.5033
	0.196554	-0.147986	sp|Q9Y2G8|DJC16_HUMAN		sp|Q9Y2G8|DJC16_HUMAN	Color2 [DarkGray]	1	4	9	9	9	16.6	16.6	16.6	90.59	0	29.154	644280000	16	22.705	21.8399	21.9875	22.4092	22.4618	22.1053	23.1029
	0.116901	-0.145471	sp|P17987|TCPA_HUMAN		sp|P17987|TCPA_HUMAN	Color2 [DarkGray]	1	4	38	38	38	79.7	79.7	79.7	60.343	0	323.31	26986000000	571	30.036	28.5046	29.1507	29.5527	29.2974	29.2776	29.4506
	0.222081	-0.143733	sp|P35241|RADI_HUMAN		sp|P35241|RADI_HUMAN	Color2 [DarkGray]	1	4	39	25	24	57.6	39.3	37.9	68.563	0	214.64	9609100000	209	27.2849	27.568	27.877	27.3665	27.7987	27.9958	27.0969
	0.266789	-0.143693	sp|Q99873|ANM1_HUMAN;sp|Q9NR22|ANM8_HUMAN		sp|Q99873|ANM1_HUMAN	Color2 [DarkGray]	1	4	16	16	16	47.2	47.2	47.2	42.461	0	174.12	6715300000	165	28.2941	27.7176	27.9244	28.3112	27.8636	28.1924	28.1575
	0.162315	-0.142958	sp|P63010|AP2B1_HUMAN		sp|P63010|AP2B1_HUMAN	Color2 [DarkGray]	1	4	35	35	19	45.1	45.1	27.1	104.55	0	241.29	7774100000	288	28.167	28.5948	28.0466	28.5423	28.8304	27.8646	28.4095
	0.242693	-0.142725	sp|Q13409|DC1I2_HUMAN		sp|Q13409|DC1I2_HUMAN	Color2 [DarkGray]	1	4	13	13	13	27.1	27.1	27.1	71.456	0	146.94	1235300000	53	26.5965	25.9371	26.3142	26.3305	26.2595	26.6859	26.3625
	0.131998	-0.142714	sp|Q99856|ARI3A_HUMAN		sp|Q99856|ARI3A_HUMAN	Color2 [DarkGray]	1	4	3	3	3	7.1	7.1	7.1	62.888	0.00037425	7.1412	85300000	10	23.1537	23.983	23.0225	23.5838	23.0532	23.9504	22.504
	0.0909138	-0.142584	sp|Q92769|HDAC2_HUMAN		sp|Q92769|HDAC2_HUMAN	Color2 [DarkGray]	1	4	14	6	6	33.4	16.4	16.4	55.364	0	95.7	1176900000	42	24.2202	25.396	25.5365	24.5722	25.1516	25.8566	25.8169
	0.442897	-0.141418	sp|Q15233|NONO_HUMAN		sp|Q15233|NONO_HUMAN	Color2 [DarkGray]	1	4	70	70	66	83.4	83.4	83.4	54.231	0	323.31	1969600000000	7170	35.1255	35.4845	35.5405	35.6079	35.4606	35.5063	35.1484
	0.0301234	-0.141085	sp|P35613|BASI_HUMAN		sp|P35613|BASI_HUMAN	Color2 [DarkGray]	1	4	8	8	8	25.7	25.7	25.7	42.2	0	323.31	5625000000	61	26.0779	22.5615	22.8285	26.161	22.9078	22.8223	25.2197
	0.0603846	-0.140523	sp|Q53H12|AGK_HUMAN		sp|Q53H12|AGK_HUMAN	Color2 [DarkGray]	1	4	12	12	12	38.2	38.2	38.2	47.137	0	73.957	2540800000	58	24.1826	25.5567	23.688	24.9589	25.4079	23.482	22.2996
	0.215229	-0.140464	sp|P35249|RFC4_HUMAN		sp|P35249|RFC4_HUMAN	Color2 [DarkGray]	1	4	21	21	21	64.5	64.5	64.5	39.681	0	245.16	7763100000	119	25.9704	26.0488	26.4921	26.3633	25.9503	26.619	26.4345
	0.0974662	-0.140348	sp|O15169|AXIN1_HUMAN		sp|O15169|AXIN1_HUMAN	Color2 [DarkGray]	1	4	18	18	18	26.5	26.5	26.5	95.634	0	123.82	1495400000	40	22.5298	22.6581	22.3955	21.681	22.9389	23.3846	23.3613
	0.042783	-0.139018	sp|Q9UK80|UBP21_HUMAN		sp|Q9UK80|UBP21_HUMAN	Color2 [DarkGray]	1	4	14	14	14	36.8	36.8	36.8	62.655	0	134.09	2970400000	53	24.087	24.0776	23.5737	22.4365	23.5795	26.1393	23.4989
	0.0742939	-0.137543	sp|Q9Y3Z3|SAMH1_HUMAN		sp|Q9Y3Z3|SAMH1_HUMAN	Color2 [DarkGray]	1	4	35	35	35	60.2	60.2	60.2	72.2	0	314.2	12149000000	248	27.0316	28.9417	28.447	27.6775	28.699	28.4565	28.6291
	0.0856827	-0.137102	sp|Q9NXE8|CWC25_HUMAN		sp|Q9NXE8|CWC25_HUMAN	Color2 [DarkGray]	1	4	7	7	7	16.7	16.7	16.7	49.647	0	14.023	478240000	12	22.8584	23.9537	23.0393	22.6987	24.2615	23.3025	22.6185
	0.0648679	-0.135829	sp|Q96MD7|CI085_HUMAN		sp|Q96MD7|CI085_HUMAN	Color2 [DarkGray]	1	4	4	4	4	19.6	19.6	19.6	20.165	0	12.022	952720000	15	23.0941	22.4352	23.4104	22.0936	24.3772	22.8763	22.3484
	0.112346	-0.13344	sp|Q8N684|CPSF7_HUMAN		sp|Q8N684|CPSF7_HUMAN	Color2 [DarkGray]	1	4	15	15	15	36.1	36.1	36.1	52.049	0	180.73	9373300000	162	26.8498	26.8369	27.9574	27.3614	26.9646	27.7185	26.9321
	0.15515	-0.130861	sp|P30876|RPB2_HUMAN		sp|P30876|RPB2_HUMAN	Color2 [DarkGray]	1	4	46	46	46	43.9	43.9	43.9	133.9	0	323.31	6904300000	220	26.9591	27.5277	27.2575	27.6333	26.8404	27.6632	28.0605
	0.0555132	-0.130231	sp|Q86U38|NOP9_HUMAN		sp|Q86U38|NOP9_HUMAN	Color2 [DarkGray]	1	4	20	20	20	47	47	47	69.437	0	300.51	7144000000	129	25.1339	27.4243	27.1557	25.9746	27.1168	27.0132	27.0035
	0.0259565	-0.129557	sp|Q9NNW5|WDR6_HUMAN		sp|Q9NNW5|WDR6_HUMAN	Color2 [DarkGray]	1	4	21	21	21	27.6	27.6	27.6	121.72	0	129.19	1943600000	124	22.4604	25.8532	27.1411	23.4419	26.0971	26.3044	26.1802
	0.0913104	-0.129506	sp|Q15363|TMED2_HUMAN		sp|Q15363|TMED2_HUMAN	Color2 [DarkGray]	1	4	3	3	3	16.9	16.9	16.9	22.761	0	9.5027	499510000	18	22.447	23.2618	23.104	22.5388	23.9396	22.7229	22.8886
	0.0659265	-0.127129	sp|Q13011|ECH1_HUMAN		sp|Q13011|ECH1_HUMAN	Color2 [DarkGray]	1	4	7	7	7	32.6	32.6	32.6	35.816	0	51.028	454510000	11	22.9246	21.9871	23.3344	23.8228	21.9494	22.8553	23.3368
	0.1095	-0.126977	sp|O15372|EIF3H_HUMAN		sp|O15372|EIF3H_HUMAN	Color2 [DarkGray]	1	4	17	17	17	60.2	60.2	60.2	39.93	0	53.563	4395100000	93	26.7792	27.3848	27.7881	26.8491	27.6788	27.8051	27.7334
	0.116739	-0.12657	sp|Q96T37|RBM15_HUMAN		sp|Q96T37|RBM15_HUMAN	Color2 [DarkGray]	1	4	43	43	41	52.4	52.4	50.7	107.19	0	323.31	22011000000	332	25.8921	26.7834	26.3333	26.1759	27.0603	26.1523	25.4682
	0.113034	-0.126048	sp|Q4KMP7|TB10B_HUMAN		sp|Q4KMP7|TB10B_HUMAN	Color2 [DarkGray]	1	4	25	25	25	40.5	40.5	40.5	87.198	0	323.31	3780700000	115	26.0419	26.8753	26.8371	26.4275	27.3096	26.3953	26.7433
	0.0837526	-0.125103	sp|Q13347|EIF3I_HUMAN		sp|Q13347|EIF3I_HUMAN	Color2 [DarkGray]	1	4	15	15	15	68.9	68.9	68.9	36.501	0	323.31	5480600000	123	27.4575	26.8005	27.551	27.1527	26.7235	28.308	27.2024
	0.112817	-0.124922	sp|P39060|COIA1_HUMAN		sp|P39060|COIA1_HUMAN	Color2 [DarkGray]	1	4	22	22	22	16.2	16.2	16.2	178.19	0	323.31	7375800000	121	23.0081	23.7406	23.1045	23.823	23.6462	22.7588	21.2542
	0.0659724	-0.123758	sp|Q9UGR2|Z3H7B_HUMAN		sp|Q9UGR2|Z3H7B_HUMAN	Color2 [DarkGray]	1	4	28	28	26	35.4	35.4	33.7	109.86	0	249.51	1921100000	104	24.8803	26.267	26.7423	25.5082	26.0684	26.6843	26.6084
	0.0877293	-0.122983	sp|O75940|SPF30_HUMAN		sp|O75940|SPF30_HUMAN	Color2 [DarkGray]	1	4	6	6	6	37.4	37.4	37.4	26.711	0	119.76	2207000000	25	22.5028	23.7107	23.8784	23.1524	23.9653	23.3433	22.0304
	0.0522228	-0.122411	sp|Q2TAY7|SMU1_HUMAN		sp|Q2TAY7|SMU1_HUMAN	Color2 [DarkGray]	1	4	25	25	25	67.3	67.3	67.3	57.543	0	323.31	29591000000	447	26.9784	28.2639	29.2117	27.4441	28.2661	29.111	28.1066
	1.18445	-0.121387	sp|P08621|RU17_HUMAN		sp|P08621|RU17_HUMAN	Color2 [DarkGray]	1	4	25	25	25	49.4	49.4	49.4	51.556	0	323.31	16578000000	219	28.3817	28.3986	28.2793	28.5344	28.4341	28.4553	28.3357
	0.0627403	-0.120962	sp|Q9BSV6|SEN34_HUMAN		sp|Q9BSV6|SEN34_HUMAN	Color2 [DarkGray]	1	4	5	5	5	22.3	22.3	22.3	33.652	0	18.898	406980000	10	22.9035	23.2679	23.0393	22.4816	24.5128	22.5791	22.6276
	0.334307	-0.120377	sp|Q99459|CDC5L_HUMAN		sp|Q99459|CDC5L_HUMAN	Color2 [DarkGray]	1	4	44	44	44	59	59	59	92.25	0	323.31	21373000000	464	28.6479	28.5514	28.573	28.7245	28.9564	28.4525	29.1304
	0.127205	-0.120186	sp|Q01664|TFAP4_HUMAN		sp|Q01664|TFAP4_HUMAN	Color2 [DarkGray]	1	4	9	9	9	28.1	28.1	28.1	38.725	0	40.702	247120000	31	23.3849	24.426	24.4164	24.1483	24.2343	24.2052	21.4313
	0.499251	-0.120017	sp|O43290|SNUT1_HUMAN		sp|O43290|SNUT1_HUMAN	Color2 [DarkGray]	1	4	63	63	63	65.8	65.8	65.8	90.254	0	323.31	56130000000	631	29.2459	29.2654	29.4352	29.2999	29.5952	29.4116	29.0869
	0.075185	-0.119436	sp|P27694|RFA1_HUMAN		sp|P27694|RFA1_HUMAN	Color2 [DarkGray]	1	4	29	29	29	57.5	57.5	57.5	68.137	0	323.31	11409000000	310	27.229	28.7727	28.5136	27.8037	28.8054	28.2646	28.8407
	0.0837621	-0.118553	sp|Q6PJI9|WDR59_HUMAN		sp|Q6PJI9|WDR59_HUMAN	Color2 [DarkGray]	1	4	13	13	13	17.9	17.9	17.9	109.79	0	36.077	353020000	30	22.9911	22.7002	22.7045	22.3294	23.8939	22.5282	23.6246
	0.0615655	-0.117954	sp|Q99536|VAT1_HUMAN		sp|Q99536|VAT1_HUMAN	Color2 [DarkGray]	1	4	10	10	10	33.3	33.3	33.3	41.92	0	78.192	756690000	15	23.4283	22.8454	23.8305	22.6602	24.6537	23.144	22.8632
	0.128126	-0.11743	sp|Q15392|DHC24_HUMAN		sp|Q15392|DHC24_HUMAN	Color2 [DarkGray]	1	4	9	9	9	14.9	14.9	14.9	60.101	0	16.545	381690000	16	22.9289	22.1038	22.6617	22.9101	22.919	22.2176	22.8254
	0.085641	-0.117147	sp|P26368|U2AF2_HUMAN		sp|P26368|U2AF2_HUMAN	Color2 [DarkGray]	1	4	21	21	21	57.7	57.7	57.7	53.5	0	323.31	35692000000	366	28.6455	29.3424	29.4277	28.5239	29.2752	29.968	29.1744
	0.108244	-0.116957	sp|Q99575|POP1_HUMAN		sp|Q99575|POP1_HUMAN	Color2 [DarkGray]	1	4	39	39	39	52.1	52.1	52.1	114.71	0	323.31	6525100000	236	27.5561	28.1835	28.7154	27.9812	28.1707	28.654	28.5807
	0.027825	-0.116364	sp|Q86XZ4|SPAS2_HUMAN		sp|Q86XZ4|SPAS2_HUMAN	Color2 [DarkGray]	1	4	12	12	12	32.1	32.1	32.1	59.544	0	143.8	3377500000	64	23.8932	22.7212	24.8041	23.276	22.1217	26.3699	22.3226
	0.0317571	-0.116112	sp|O96019|ACL6A_HUMAN		sp|O96019|ACL6A_HUMAN	Color2 [DarkGray]	1	4	11	11	11	40.8	40.8	40.8	47.46	0	168.19	1686900000	59	23.0587	26.7098	26.166	25.2008	26.341	24.741	26.2813
	0.118839	-0.115507	sp|P22626|ROA2_HUMAN		sp|P22626|ROA2_HUMAN	Color2 [DarkGray]	1	4	27	26	26	61.5	61.5	61.5	37.429	0	323.31	101120000000	701	30.8186	30.2112	30.4834	30.6998	30.0519	31.1079	30.2654
	0.0677675	-0.115274	sp|Q9UJN7|ZN391_HUMAN		sp|Q9UJN7|ZN391_HUMAN	Color2 [DarkGray]	1	4	8	8	7	30.7	30.7	26.5	40.659	0	48.72	650470000	19	23.7464	23.1182	22.0697	22.8509	22.6706	23.7587	22.3061
	0.0616731	-0.115199	sp|Q0VDF9|HSP7E_HUMAN		sp|Q0VDF9|HSP7E_HUMAN	Color2 [DarkGray]	1	4	10	10	10	28.1	28.1	28.1	54.794	0	100.01	1300500000	54	23.8115	25.5264	25.8749	25.4204	25.0726	25.0653	24.4274
	0.0750897	-0.114241	sp|Q96EU6|RRP36_HUMAN;sp|Q9H160|ING2_HUMAN		sp|Q96EU6|RRP36_HUMAN	Color2 [DarkGray]	1	4	6	6	6	29.3	29.3	29.3	29.823	0	101.22	644040000	14	22.8966	21.8752	23.1542	22.8324	22.0894	23.3469	23.7688
	0.148542	-0.112227	sp|O95486|SC24A_HUMAN		sp|O95486|SC24A_HUMAN	Color2 [DarkGray]	1	4	6	5	5	6.1	5.4	5.4	119.75	0	14.944	154690000	15	22.9033	22.4664	23.2919	23.1268	23.1695	22.7018	24.404
	0.0513181	-0.111785	sp|P62888|RL30_HUMAN		sp|P62888|RL30_HUMAN	Color2 [DarkGray]	1	4	8	8	8	59.1	59.1	59.1	12.784	0	73.032	17823000000	181	28.3539	26.4033	27.044	28.3135	27.1072	26.7158	26.9299
	0.208339	-0.111073	sp|Q96DT7|ZBT10_HUMAN		sp|Q96DT7|ZBT10_HUMAN	Color2 [DarkGray]	1	4	15	15	15	22.4	22.4	22.4	94.893	0	263.13	922580000	36	23.2429	23.2061	23.4862	23.0727	23.4855	23.7103	24.6981
	0.0875251	-0.1102	sp|Q99496|RING2_HUMAN		sp|Q99496|RING2_HUMAN	Color2 [DarkGray]	1	4	8	8	6	32.1	32.1	23.2	37.655	0	21.782	1058400000	27	22.4854	23.3577	23.7606	22.849	23.6635	23.4219	22.9818
	0.0492516	-0.109976	sp|Q9UN86|G3BP2_HUMAN		sp|Q9UN86|G3BP2_HUMAN	Color2 [DarkGray]	1	4	24	20	20	52.7	48.1	48.1	54.12	0	323.31	55019000000	304	28.1264	28.9437	28.9512	27.7916	28.3868	30.1728	28.4404
	0.220683	-0.107487	sp|Q9Y3I0|RTCB_HUMAN		sp|Q9Y3I0|RTCB_HUMAN	Color2 [DarkGray]	1	4	37	37	37	64.6	64.6	64.6	55.21	0	323.31	93234000000	736	30.3222	30.5853	30.8118	30.8947	30.4563	30.6908	30.12
	0.0459469	-0.106302	sp|Q9UJZ1|STML2_HUMAN		sp|Q9UJZ1|STML2_HUMAN	Color2 [DarkGray]	1	4	12	12	12	46.6	46.6	46.6	38.534	0	133.04	1636200000	62	26.3991	24.8046	25.0879	26.7282	24.6416	25.2407	25.2563
	0.0382998	-0.104357	sp|Q9H089|LSG1_HUMAN		sp|Q9H089|LSG1_HUMAN	Color2 [DarkGray]	1	4	28	28	28	53.8	53.8	53.8	75.225	0	233.89	5572400000	121	24.6055	26.7074	26.5121	24.8536	26.2541	27.0303	25.5307
	0.0574045	-0.102924	sp|Q8IXH7|NELFD_HUMAN		sp|Q8IXH7|NELFD_HUMAN	Color2 [DarkGray]	1	4	4	4	4	8.8	8.8	8.8	66.246	0.00039262	9.0876	238260000	12	23.3854	23.6801	22.5191	24.1322	23.3966	22.3645	22.3873
	0.0731851	-0.102486	sp|P40227|TCPZ_HUMAN		sp|P40227|TCPZ_HUMAN	Color2 [DarkGray]	1	4	35	35	29	62.1	62.1	50.7	58.024	0	323.31	27938000000	371	29.4543	28.1741	28.6121	28.7938	28.3311	29.4232	29.1397
	0.0527794	-0.102148	sp|Q9P2Y4|ZN219_HUMAN;sp|Q13106|ZN154_HUMAN;sp|Q16600|ZN239_HUMAN;sp|Q9C0F3|ZN436_HUMAN;sp|Q3SY52|ZIK1_HUMAN;sp|Q96HQ0|ZN419_HUMAN;sp|Q8NEK5|ZN548_HUMAN;sp|Q96SQ5|ZN587_HUMAN;sp|Q9Y2P7|ZN256_HUMAN;sp|Q3KQV3|ZN792_HUMAN;sp|P17097|ZNF7_HUMAN		sp|Q9P2Y4|ZN219_HUMAN	Color2 [DarkGray]	1	4	20	20	19	42	42	40.7	76.876	0	323.31	2621100000	58	23.2507	21.9518	22.4221	23.3395	23.0279	21.5637	22.6043
	0.0676974	-0.101536	sp|Q9NRW3|ABC3C_HUMAN;sp|Q8IUX4|ABC3F_HUMAN;sp|Q96AK3|ABC3D_HUMAN		sp|Q9NRW3|ABC3C_HUMAN	Color2 [DarkGray]	1	4	5	5	5	35.3	35.3	35.3	22.826	0	32.683	583100000	33	23.0033	22.7968	21.8157	22.7663	23.2155	21.9386	22.0633
	0.175451	-0.10083	sp|Q15020|SART3_HUMAN		sp|Q15020|SART3_HUMAN	Color2 [DarkGray]	1	4	42	42	42	49.6	49.6	49.6	109.93	0	323.31	5542000000	217	28.2119	28.7958	28.8464	28.7344	28.5771	28.845	29.3231
	0.0275675	-0.100342	sp|P85037|FOXK1_HUMAN		sp|P85037|FOXK1_HUMAN	Color2 [DarkGray]	1	4	16	16	15	33.6	33.6	32.1	75.456	0	213.9	2214100000	83	22.8833	26.164	26.8267	25.5412	25.2589	25.3749	26.0856
	0.0503926	-0.0994587	sp|Q96PK6|RBM14_HUMAN		sp|Q96PK6|RBM14_HUMAN	Color2 [DarkGray]	1	4	31	31	31	45.7	45.7	45.7	69.491	0	323.31	46718000000	649	29.261	30.943	30.9212	29.7036	30.8999	30.8202	30.4472
	0.064094	-0.0986945	sp|Q6R327|RICTR_HUMAN		sp|Q6R327|RICTR_HUMAN	Color2 [DarkGray]	1	4	28	28	28	19.3	19.3	19.3	192.22	0	167.46	985260000	69	22.65	23.7996	23.222	24.0548	22.5981	23.3147	23.547
	0.0868299	-0.0984942	sp|Q8TAV0|FA76A_HUMAN		sp|Q8TAV0|FA76A_HUMAN	Color2 [DarkGray]	1	4	6	5	5	21.5	17.9	17.9	35.049	0	15.876	623750000	14	23.0375	23.7448	23.4879	24.2045	23.2739	23.0874	23.8038
	0.0473377	-0.0974751	sp|O75821|EIF3G_HUMAN		sp|O75821|EIF3G_HUMAN	Color2 [DarkGray]	1	4	14	14	14	49.4	49.4	49.4	35.611	0	323.31	5282400000	91	26.0036	27.683	27.9296	26.5859	27.7485	27.5743	27.9766
	0.0398905	-0.0974375	sp|P50750|CDK9_HUMAN		sp|P50750|CDK9_HUMAN	Color2 [DarkGray]	1	4	12	11	11	39	36.8	36.8	42.777	0	73.212	1535600000	39	24.3914	22.9016	23.799	24.0349	22.4654	24.884	24.7782
	0.0298728	-0.0966803	sp|O43747|AP1G1_HUMAN		sp|O43747|AP1G1_HUMAN	Color2 [DarkGray]	1	4	12	12	12	21.4	21.4	21.4	91.35	0	56.359	503570000	29	24.4904	22.2381	23.382	25.1815	22.3181	22.901	22.4478
	0.0574322	-0.0926056	sp|O14974|MYPT1_HUMAN		sp|O14974|MYPT1_HUMAN	Color2 [DarkGray]	1	4	34	34	34	34.1	34.1	34.1	115.28	0	323.31	5458400000	123	24.2214	23.9107	23.5291	23.6466	23.2924	25	22.5563
	0.0549927	-0.0907841	sp|O15173|PGRC2_HUMAN		sp|O15173|PGRC2_HUMAN	Color2 [DarkGray]	1	4	8	8	8	36.3	36.3	36.3	23.818	0	126.45	2443000000	33	23.6864	23.3526	22.6555	23.5387	24.0271	22.401	23.571
	0.122146	-0.0905247	sp|P55795|HNRH2_HUMAN		sp|P55795|HNRH2_HUMAN	Color2 [DarkGray]	1	4	19	9	9	54.8	35.6	35.6	49.263	0	323.31	21942000000	290	27.7774	28.2945	28.0219	28.3684	28.3259	27.671	28.1276
	0.13305	-0.0893714	sp|O00264|PGRC1_HUMAN		sp|O00264|PGRC1_HUMAN	Color2 [DarkGray]	1	4	11	11	11	59	59	59	21.671	0	204	3191800000	33	22.3796	22.5685	23.1771	22.8473	22.8626	22.6835	23.6848
	0.0571681	-0.0876115	sp|P62424|RL7A_HUMAN		sp|P62424|RL7A_HUMAN	Color2 [DarkGray]	1	4	16	16	16	51.5	51.5	51.5	29.995	0	86.411	8278700000	73	22.5542	23.1536	22.6389	23.8609	22.3745	22.3741	22.2678
	0.0723633	-0.0869376	sp|Q14694|UBP10_HUMAN		sp|Q14694|UBP10_HUMAN	Color2 [DarkGray]	1	4	38	38	38	60.5	60.5	60.5	87.133	0	323.31	32438000000	447	28.6512	29.6702	29.964	29.2406	29.6282	29.6775	29.8229
	0.0214478	-0.0831998	sp|Q8IZH2|XRN1_HUMAN		sp|Q8IZH2|XRN1_HUMAN	Color2 [DarkGray]	1	4	37	37	37	24	24	24	194.1	0	188.79	2064100000	117	24.2079	23.8895	25.9954	23.671	23.6594	27.012	25.0486
	0.0688484	-0.0819149	sp|Q15645|PCH2_HUMAN		sp|Q15645|PCH2_HUMAN	Color2 [DarkGray]	1	4	9	9	9	24.8	24.8	24.8	48.55	0	32.83	441080000	22	22.7877	23.4669	22.2779	23.3385	22.5327	22.9071	20.7979
	0.352624	-0.0787417	sp|Q9BQA1|MEP50_HUMAN		sp|Q9BQA1|MEP50_HUMAN	Color2 [DarkGray]	1	4	9	9	9	32.5	32.5	32.5	36.724	0	78.096	3444400000	82	26.6299	26.7475	26.8836	26.7809	26.7701	26.9461	26.7781
	0.0330279	-0.07783	sp|Q13283|G3BP1_HUMAN		sp|Q13283|G3BP1_HUMAN	Color2 [DarkGray]	1	4	36	36	32	67.8	67.8	63.1	52.164	0	323.31	278610000000	1312	30.5135	32.3358	31.9888	30.601	31.9668	32.5037	31.9505
	0.0605087	-0.0766506	sp|P26038|MOES_HUMAN		sp|P26038|MOES_HUMAN	Color2 [DarkGray]	1	4	44	44	30	68.1	68.1	49.6	67.819	0	319.58	23189000000	339	27.9138	28.8565	29.0144	28.1332	28.8555	29.0259	28.3113
	0.0540529	-0.0764675	sp|Q8TER5|ARH40_HUMAN		sp|Q8TER5|ARH40_HUMAN	Color2 [DarkGray]	1	4	13	13	13	9.4	9.4	9.4	164.66	0	24.86	199950000	24	23.286	22.4796	21.7523	22.4042	22.989	22.3542	23.6805
	0.0192489	-0.0747445	sp|O60313|OPA1_HUMAN		sp|O60313|OPA1_HUMAN	Color2 [DarkGray]	1	4	19	19	19	25.5	25.5	25.5	111.63	0	66.861	1324500000	45	22.3886	22.8451	24.467	25.5618	22.097	22.2662	23.7095
	0.04102	-0.0735207	sp|Q02543|RL18A_HUMAN		sp|Q02543|RL18A_HUMAN	Color2 [DarkGray]	1	4	7	7	7	36.4	36.4	36.4	20.762	0	28.045	1620400000	30	24.0371	23.3335	22.0091	23.4708	23.0945	23.0349	23.0384
	0.122033	-0.0722841	sp|Q92974|ARHG2_HUMAN		sp|Q92974|ARHG2_HUMAN	Color2 [DarkGray]	1	4	66	66	66	66.1	66.1	66.1	111.54	0	323.31	49126000000	575	27.8748	28.1433	28.4748	28.1038	28.4949	28.1111	28.1289
	0.083862	-0.071682	sp|Q9UH99|SUN2_HUMAN		sp|Q9UH99|SUN2_HUMAN	Color2 [DarkGray]	1	4	22	22	22	45	45	45	80.31	0	282.51	3941500000	66	23.4269	23.7511	23.5569	23.3064	23.4222	24.2213	22.97
	0.0400019	-0.0699164	sp|Q14257|RCN2_HUMAN		sp|Q14257|RCN2_HUMAN	Color2 [DarkGray]	1	4	13	13	13	51.7	51.7	51.7	36.876	0	323.31	3415200000	67	24.6087	24.0387	24.6226	24.3974	25.5114	23.5709	24.8405
	0.0458518	-0.0695839	sp|Q9BVV7|TIM21_HUMAN		sp|Q9BVV7|TIM21_HUMAN	Color2 [DarkGray]	1	4	3	3	3	14.1	14.1	14.1	28.202	0.0017581	5.6966	123440000	7	22.6344	22.7294	23.9834	23.0032	22.8116	23.7413	22.7972
	0.0602192	-0.0665639	sp|Q8WVV9|HNRLL_HUMAN		sp|Q8WVV9|HNRLL_HUMAN	Color2 [DarkGray]	1	4	21	21	21	54.2	54.2	54.2	60.082	0	231.81	4167500000	101	25.5342	26.4921	26.5756	25.9016	26.3768	26.5232	25.8153
	0.098088	-0.0657266	sp|P04843|RPN1_HUMAN		sp|P04843|RPN1_HUMAN	Color2 [DarkGray]	1	4	31	31	31	61.6	61.6	61.6	68.569	0	323.31	14370000000	255	28.4415	27.9385	27.9632	28.5262	28.0595	27.9548	28.0182
	0.0224553	-0.0625788	sp|Q5T200|ZC3HD_HUMAN		sp|Q5T200|ZC3HD_HUMAN	Color2 [DarkGray]	1	4	8	8	8	5.3	5.3	5.3	196.63	0	25.548	754290000	22	23.2934	22.7336	23.3071	23.8055	24.3385	21.3778	22.1428
	0.0376426	-0.0618776	sp|Q8TEW0|PARD3_HUMAN		sp|Q8TEW0|PARD3_HUMAN	Color2 [DarkGray]	1	4	62	62	61	47.3	47.3	46.8	151.42	0	323.31	10856000000	252	22.6321	21.5853	23.4996	22.722	22.5012	22.6794	23.8139
	0.0670162	-0.0588519	sp|Q14142|TRI14_HUMAN		sp|Q14142|TRI14_HUMAN	Color2 [DarkGray]	1	4	15	15	15	40.7	40.7	40.7	49.772	0	73.493	1107500000	26	22.9156	22.8197	22.8909	22.5337	22.7362	23.5329	22.497
	0.0310183	-0.0586497	sp|O00178|GTPB1_HUMAN		sp|O00178|GTPB1_HUMAN	Color2 [DarkGray]	1	4	28	28	28	65	65	65	72.453	0	323.31	21803000000	330	27.9515	29.3868	29.7732	28.5002	29.2204	29.5669	28.7361
	0.020837	-0.0576941	sp|Q14244|MAP7_HUMAN		sp|Q14244|MAP7_HUMAN	Color2 [DarkGray]	1	4	35	35	34	42.9	42.9	41.8	84.051	0	247.1	22494000000	261	25.2221	23.5361	23.2464	24.7449	24.748	22.6847	22.0032
	0.0173481	-0.0566909	sp|Q13523|PRP4B_HUMAN		sp|Q13523|PRP4B_HUMAN	Color2 [DarkGray]	1	4	23	23	23	19.2	19.2	19.2	116.99	0	108.4	1047000000	54	22.9065	25.4838	23.0055	22.55	24.1576	24.8582	20.8574
	0.0283232	-0.0554549	sp|Q9H4W6|COE3_HUMAN;sp|Q9UH73|COE1_HUMAN;sp|Q9BQW3|COE4_HUMAN		sp|Q9H4W6|COE3_HUMAN;sp|Q9UH73|COE1_HUMAN;sp|Q9BQW3|COE4_HUMAN	Color2 [DarkGray]	1	4	8	8	4	17.1	17.1	10.1	64.863	0	20.21	421130000	25	22.929	24.5573	24.6674	24.5216	24.3698	23.4287	23.4956
	0.0224954	-0.0553303	sp|Q9H2P0|ADNP_HUMAN		sp|Q9H2P0|ADNP_HUMAN	Color2 [DarkGray]	1	4	30	30	30	33.4	33.4	33.4	123.56	0	161.44	2666900000	106	23.5472	25.0957	23.5729	23.1064	23.9626	25.3128	24.4755
	0.027299	-0.0547288	sp|P04637|P53_HUMAN		sp|P04637|P53_HUMAN	Color2 [DarkGray]	1	4	25	25	25	78.9	78.9	78.9	43.653	0	323.31	13469000000	223	25.669	27.4523	26.9548	25.9306	27.2623	27.0474	27.2925
	0.0267849	-0.0544052	sp|Q9P031|TAP26_HUMAN		sp|Q9P031|TAP26_HUMAN	Color2 [DarkGray]	1	4	8	8	8	36.5	36.5	36.5	28.669	0	81.901	1477100000	23	24.8018	22.6675	23.3301	23.8878	23.9353	23.1396	23.2096
	0.0608397	-0.0543493	sp|Q00839|HNRPU_HUMAN		sp|Q00839|HNRPU_HUMAN	Color2 [DarkGray]	1	4	50	50	50	53	53	53	90.583	0	323.31	99238000000	926	32.5571	31.7927	32.3705	32.7077	32.0549	32.1207	32.1679
	0.0111649	-0.0516669	sp|P46821|MAP1B_HUMAN;sp|P78559|MAP1A_HUMAN		sp|P46821|MAP1B_HUMAN	Color2 [DarkGray]	1	4	23	23	23	13.6	13.6	13.6	270.63	0	89.395	192590000	67	23.5893	24.7754	25.8342	22.0292	26.3471	25.9776	25.384
	0.0286818	-0.0516338	sp|Q8N201|INT1_HUMAN		sp|Q8N201|INT1_HUMAN	Color2 [DarkGray]	1	4	15	15	15	7.9	7.9	7.9	244.29	0	30.62	102060000	29	22.8668	23.3076	21.9416	22.5149	22.1242	23.6318	22.9802
	0.0238578	-0.0513554	sp|P41208|CETN2_HUMAN;sp|Q12798|CETN1_HUMAN		sp|P41208|CETN2_HUMAN	Color2 [DarkGray]	1	4	6	6	6	48.3	48.3	48.3	19.738	0	52.508	621710000	25	22.9665	23.224	23.2013	21.8352	24.2721	23.4385	23.9793
	0.0474752	-0.0509612	sp|O60573|IF4E2_HUMAN		sp|O60573|IF4E2_HUMAN	Color2 [DarkGray]	1	4	7	7	7	35.1	35.1	35.1	28.362	0	138.04	1514500000	27	22.324	23.0982	23.492	22.9319	22.8526	23.2826	23.2804
	0.0141316	-0.0497328	sp|Q9BYG3|MK67I_HUMAN		sp|Q9BYG3|MK67I_HUMAN	Color2 [DarkGray]	1	4	16	16	16	62.8	62.8	62.8	34.222	0	236.02	3554000000	91	26.4972	24.222	25.6711	26.4768	23.6009	26.4617	25.5534
	0.00848338	-0.0494283	sp|Q58FF8|H90B2_HUMAN		sp|Q58FF8|H90B2_HUMAN	Color2 [DarkGray]	1	4	13	1	1	25.2	3.9	3.9	44.348	0	42.838	2505100000	18	26.7779	21.5112	22.7084	25.7752	23.1438	22.2268	22.4921
	0.0148173	-0.0493393	sp|O95985|TOP3B_HUMAN		sp|O95985|TOP3B_HUMAN	Color2 [DarkGray]	1	4	22	22	21	33.2	33.2	31.9	96.661	0	168.94	3620900000	108	24.5393	26.1377	24.2681	25.7871	26.1358	23.1701	24.9214
	0.0116938	-0.0487734	sp|P61619|S61A1_HUMAN;sp|Q9H9S3|S61A2_HUMAN		sp|P61619|S61A1_HUMAN;sp|Q9H9S3|S61A2_HUMAN	Color2 [DarkGray]	1	4	9	9	9	25.4	25.4	25.4	52.264	0	128.46	2333000000	51	22.8703	24.6789	23.3406	26.0553	21.7368	23.2439	25.3142
	0.0388181	-0.0481078	sp|Q96EK4|THA11_HUMAN		sp|Q96EK4|THA11_HUMAN	Color2 [DarkGray]	1	4	7	7	7	24.5	24.5	24.5	34.455	0	16.36	2259600000	28	22.2913	22.7184	22.8305	22.0338	23.3688	22.582	22.937
	0.0513257	-0.0480181	sp|Q9H0A0|NAT10_HUMAN		sp|Q9H0A0|NAT10_HUMAN	Color2 [DarkGray]	1	4	60	60	60	64.1	64.1	64.1	115.73	0	323.31	17292000000	435	26.2634	26.2636	27.0786	26.5125	26.3269	26.9103	26.8219
	0.0596571	-0.0468133	sp|Q7L2E3|DHX30_HUMAN		sp|Q7L2E3|DHX30_HUMAN	Color2 [DarkGray]	1	4	55	55	55	58.5	58.5	58.5	133.94	0	323.31	9513300000	341	28.6314	28.1524	28.2968	28.8063	28.0029	28.4118	28.5958
	0.0205294	-0.0442734	sp|Q5SXM8|DNLZ_HUMAN		sp|Q5SXM8|DNLZ_HUMAN	Color2 [DarkGray]	1	4	3	3	3	20.8	20.8	20.8	19.204	0	17.949	157610000	7	23.0942	22.8152	22.5015	21.8423	24.1891	22.5123	22.9535
	0.017821	-0.0434793	sp|P22670|RFX1_HUMAN		sp|P22670|RFX1_HUMAN	Color2 [DarkGray]	1	4	4	4	4	6.5	6.5	6.5	104.76	0	13.585	109500000	15	22.7327	24.9476	24.6904	24.3518	23.383	24.7662	24.1771
	0.0258472	-0.0433044	sp|Q8WV22|NSE1_HUMAN		sp|Q8WV22|NSE1_HUMAN	Color2 [DarkGray]	1	4	3	3	3	17.7	17.7	17.7	30.855	0	17.285	238060000	6	23.4104	23.9497	22.2766	23.0488	22.9297	23.7882	23.2116
	0.0206546	-0.0422764	sp|Q8WUY9|DEP1B_HUMAN;sp|Q5TB30|DEP1A_HUMAN		sp|Q8WUY9|DEP1B_HUMAN	Color2 [DarkGray]	1	4	14	14	14	30.8	30.8	30.8	61.77	0	97.897	1622800000	43	23.5292	23.0276	24.1206	23.0526	22.9427	24.8089	22.883
	0.0419981	-0.0415675	sp|P78347|GTF2I_HUMAN;sp|Q86UP8|GTD2A_HUMAN;sp|Q6EKJ0|GTD2B_HUMAN		sp|P78347|GTF2I_HUMAN	Color2 [DarkGray]	1	4	74	74	74	65.2	65.2	65.2	112.42	0	323.31	182570000000	1672	30.3876	31.1601	31.1553	30.5822	30.9084	31.3371	31.2223
	0.0141347	-0.0409419	sp|Q9UFW8|CGBP1_HUMAN		sp|Q9UFW8|CGBP1_HUMAN	Color2 [DarkGray]	1	4	7	7	7	51.5	51.5	51.5	18.82	0	27.819	861780000	20	22.8909	22.7408	23.0277	24.7919	22.3535	21.6368	22.8704
	0.0656869	-0.0403112	sp|Q7Z739|YTHD3_HUMAN		sp|Q7Z739|YTHD3_HUMAN	Color2 [DarkGray]	1	4	27	27	16	42.4	42.4	29.6	63.86	0	322.7	25449000000	250	28.443	28.7808	29.072	28.7738	29.0145	28.6284	28.3753
	0.0453875	-0.0401764	sp|Q9UER7|DAXX_HUMAN		sp|Q9UER7|DAXX_HUMAN	Color2 [DarkGray]	1	4	18	18	18	32.8	32.8	32.8	81.372	0	226.11	2201700000	88	26.3211	26.8622	26.6091	26.6291	27.0905	26.1933	26.6036
	0.0428255	-0.0390879	sp|Q99661|KIF2C_HUMAN		sp|Q99661|KIF2C_HUMAN	Color2 [DarkGray]	1	4	15	13	12	25.5	22.9	21.4	81.312	0	52.092	1587300000	74	24.9994	25.8118	25.9764	25.4958	25.7531	25.6559	25.0448
	0.0437105	-0.0384935	sp|Q8TF44|C2C4C_HUMAN		sp|Q8TF44|C2C4C_HUMAN	Color2 [DarkGray]	1	4	6	6	6	19.2	19.2	19.2	44.576	0	17.657	300850000	16	23.4705	23.6138	23.2463	23.7615	23.7642	22.9204	23.745
	0.0210966	-0.037674	sp|Q9UNF1|MAGD2_HUMAN;sp|Q12816|TROP_HUMAN		sp|Q9UNF1|MAGD2_HUMAN	Color2 [DarkGray]	1	4	9	9	8	18.3	18.3	16.3	64.953	0	162.38	457020000	32	23.6538	22.473	23.1943	23.721	23.5349	22.1782	23.289
	0.030829	-0.037269	sp|Q8N2K0|ABD12_HUMAN		sp|Q8N2K0|ABD12_HUMAN	Color2 [DarkGray]	1	4	11	11	11	32.9	32.9	32.9	45.096	0	34.129	1010000000	26	23.7365	22.7708	23.5413	23.7964	22.8491	23.5149	23.4735
	0.00697968	-0.0372601	sp|O43809|CPSF5_HUMAN		sp|O43809|CPSF5_HUMAN	Color2 [DarkGray]	1	4	10	10	10	52.4	52.4	52.4	26.227	0	128.54	10296000000	91	24.196	25.5129	26.7279	22.3531	27.4265	26.769	26.9503
	0.00949636	-0.0348072	sp|P07355|ANXA2_HUMAN;sp|A6NMY6|AXA2L_HUMAN		sp|P07355|ANXA2_HUMAN;sp|A6NMY6|AXA2L_HUMAN	Color2 [DarkGray]	1	4	14	14	14	55.2	55.2	55.2	38.604	0	72.275	696100000	43	26.9631	23.1749	24.2489	24.1481	24.7158	25.6276	22.4977
	0.00867003	-0.0325851	sp|Q9UNX4|WDR3_HUMAN		sp|Q9UNX4|WDR3_HUMAN	Color2 [DarkGray]	1	4	19	19	19	26.4	26.4	26.4	106.1	0	113.73	1281800000	71	22.3531	24.0377	24.7495	24.7967	24.7181	21.7232	22.1191
	0.0197339	-0.0325572	sp|Q96P11|NSUN5_HUMAN;sp|Q63ZY6|NSN5C_HUMAN;sp|Q3KNT7|NSN5B_HUMAN		sp|Q96P11|NSUN5_HUMAN	Color2 [DarkGray]	1	4	28	28	28	76.5	76.5	76.5	46.691	0	323.31	23206000000	312	27.3578	28.966	28.1881	28.0487	28.7708	27.7901	28.3751
	0.0118907	-0.0316257	sp|Q14999|CUL7_HUMAN		sp|Q14999|CUL7_HUMAN	Color2 [DarkGray]	1	4	14	14	13	8.9	8.9	8.1	191.16	0	54.234	341880000	23	24.1699	22.8714	21.1422	22.7755	22.6795	22.8234	23.6989
	0.0139127	-0.0315469	sp|P50454|SERPH_HUMAN		sp|P50454|SERPH_HUMAN	Color2 [DarkGray]	1	4	12	12	12	42.3	42.3	42.3	46.44	0	124.72	1655800000	48	24.7736	23.4603	23.2323	24.1626	24.6607	22.7375	23.9011
	0.0243883	-0.030098	sp|P09874|PARP1_HUMAN		sp|P09874|PARP1_HUMAN	Color2 [DarkGray]	1	4	102	102	102	75	75	75	113.08	0	323.31	1049300000000	6365	34.4758	35.557	35.6613	35.0306	35.5785	35.1753	35.3232
	0.0340892	-0.0264683	sp|O00311|CDC7_HUMAN		sp|O00311|CDC7_HUMAN	Color2 [DarkGray]	1	4	7	7	7	14.8	14.8	14.8	63.887	0	14.611	618830000	21	22.933	23.0242	22.5202	22.9551	22.4451	23.1565	23.3974
	0.0353906	-0.0261281	sp|P11387|TOP1_HUMAN		sp|P11387|TOP1_HUMAN	Color2 [DarkGray]	1	4	43	43	37	49.5	49.5	45.8	90.725	0	323.31	61853000000	608	29.9317	29.698	29.3229	30.0245	29.5523	29.4543	29.6079
	0.011875	-0.025725	sp|P20290|BTF3_HUMAN		sp|P20290|BTF3_HUMAN	Color2 [DarkGray]	1	4	9	9	9	60.2	60.2	60.2	22.168	0	323.31	5745100000	107	26.5136	26.4599	26.6155	25.7404	27.9777	25.9481	22.7865
	0.0212194	-0.0257212	sp|P60891|PRPS1_HUMAN;sp|P11908|PRPS2_HUMAN;sp|P21108|PRPS3_HUMAN		sp|P60891|PRPS1_HUMAN;sp|P11908|PRPS2_HUMAN;sp|P21108|PRPS3_HUMAN	Color2 [DarkGray]	1	4	7	7	7	30.2	30.2	30.2	34.834	0	40.101	730450000	21	23.0462	22.8104	21.8931	22.2492	22.6405	22.937	22.6993
	0.00491073	-0.0238438	sp|Q12904|AIMP1_HUMAN		sp|Q12904|AIMP1_HUMAN	Color2 [DarkGray]	1	4	9	9	9	34.6	34.6	34.6	34.352	0	28.859	761900000	28	24.7002	22.2729	25.245	24.1371	21.8217	26.3309	25.1202
	0.0123622	-0.022061	sp|Q96BP2|CHCH1_HUMAN		sp|Q96BP2|CHCH1_HUMAN	Color2 [DarkGray]	1	4	6	6	6	41.5	41.5	41.5	13.475	0	182.81	10062000000	49	22.2965	23.4314	22.6878	23.2915	23.3356	21.8548	23.8909
	0.0106047	-0.0206839	sp|Q5VTL8|PR38B_HUMAN		sp|Q5VTL8|PR38B_HUMAN	Color2 [DarkGray]	1	4	9	9	9	19.4	19.4	19.4	64.467	0	39.734	658230000	27	23.6342	22.3027	22.2724	23.5893	22.6815	22.0005	23.3705
	0.00854136	-0.0190837	sp|Q8IYA6|CKP2L_HUMAN		sp|Q8IYA6|CKP2L_HUMAN	Color2 [DarkGray]	1	4	7	7	7	10.9	10.9	10.9	83.586	0	33.74	400340000	12	23.6999	23.5622	22.5909	22.6678	22.6458	24.5967	22.382
	0.0104329	-0.0161362	sp|Q9H6H4|REEP4_HUMAN		sp|Q9H6H4|REEP4_HUMAN	Color2 [DarkGray]	1	4	5	5	5	28.4	28.4	28.4	29.395	0	323.31	1520500000	18	21.9838	22.7253	23.352	22.1356	22.7246	23.2493	23.0492
	0.0204677	-0.0157051	sp|O43172|PRP4_HUMAN		sp|O43172|PRP4_HUMAN	Color2 [DarkGray]	1	4	25	25	25	60	60	60	58.449	0	323.31	13560000000	259	28.0794	27.8229	28.5128	28.3664	27.8463	28.2495	28.0205
	0.00489088	-0.0149148	sp|Q14674|ESPL1_HUMAN		sp|Q14674|ESPL1_HUMAN	Color2 [DarkGray]	1	4	28	28	28	16.6	16.6	16.6	233.17	0	74.591	722790000	73	23.7004	23.949	24.6874	23.7522	22.6948	25.9346	24.5792
	0.0198291	-0.0145378	sp|Q8WVM0|TFB1M_HUMAN		sp|Q8WVM0|TFB1M_HUMAN	Color2 [DarkGray]	1	4	25	25	25	67.1	67.1	67.1	39.542	0	323.31	25576000000	295	29.2404	28.9376	29.349	29.4503	28.7728	29.3475	29.3584
	0.00241421	-0.0117257	sp|P46781|RS9_HUMAN		sp|P46781|RS9_HUMAN	Color2 [DarkGray]	1	4	15	15	15	45.9	45.9	45.9	22.591	0	66.098	10345000000	113	27.6662	27.7439	23.1109	26.6285	26.5687	25.3589	27.5623
	0.00429587	-0.0116062	sp|O60341|KDM1A_HUMAN		sp|O60341|KDM1A_HUMAN	Color2 [DarkGray]	1	4	13	13	13	19.6	19.6	19.6	92.902	0	30.954	520700000	42	23.6818	24.9624	24.9752	23.0871	25.7147	24.8524	25.0933
	0.0113848	-0.0111205	sp|Q8N442|GUF1_HUMAN		sp|Q8N442|GUF1_HUMAN	Color2 [DarkGray]	1	4	3	3	3	5.2	5.2	5.2	74.327	0	12.546	157530000	15	23.3632	22.6413	22.6221	22.4839	23.1949	22.9812	23.6503
	0.00423877	-0.0111071	sp|Q96EK7|F120B_HUMAN		sp|Q96EK7|F120B_HUMAN	Color2 [DarkGray]	1	4	15	15	15	20.3	20.3	20.3	103.78	0	46.266	548870000	36	24.248	23.9747	23.6389	25.6107	23.4292	22.8551	21.583
	0.00658722	-0.0109685	sp|P00387|NB5R3_HUMAN		sp|P00387|NB5R3_HUMAN	Color2 [DarkGray]	1	4	4	4	4	13.3	13.3	13.3	34.234	0	16.982	356300000	10	23.3315	23.8365	23.0748	23.1524	22.7311	24.3922	22.3675
	0.00305365	-0.0103181	sp|Q96PZ0|PUS7_HUMAN		sp|Q96PZ0|PUS7_HUMAN	Color2 [DarkGray]	1	4	33	33	33	59.6	59.6	59.6	75.035	0	323.31	7836600000	205	25.781	28.4742	28.7773	26.5697	28.2109	28.2829	27.5026
	0.00438727	-0.00995763	sp|Q9NW08|RPC2_HUMAN		sp|Q9NW08|RPC2_HUMAN	Color2 [DarkGray]	1	4	27	27	27	25.9	25.9	25.9	127.78	0	82.57	1448300000	104	24.895	26.955	27.0376	25.8557	26.7058	26.356	26.8061
	0.0216398	-0.0089105	sp|P49756|RBM25_HUMAN		sp|P49756|RBM25_HUMAN	Color2 [DarkGray]	1	4	28	28	28	31.1	31.1	31.1	100.18	0	232.36	5549300000	160	27.6527	27.5868	27.5918	27.6901	27.8109	27.357	27.2042
	0.00216055	-0.00863202	sp|O95239|KIF4A_HUMAN;sp|Q2VIQ3|KIF4B_HUMAN		sp|O95239|KIF4A_HUMAN	Color2 [DarkGray]	1	4	20	20	19	18.2	18.2	17.3	139.88	0	50.209	893230000	52	25.7516	25.4621	22.1962	25.4003	23.2628	24.7727	23.1506
	0.00315058	-0.00849406	sp|Q8NFZ0|FBH1_HUMAN		sp|Q8NFZ0|FBH1_HUMAN	Color2 [DarkGray]	1	4	9	9	9	11	11	11	117.68	0	20.618	118410000	18	22.3526	24.0676	24.5447	22.5173	24.3631	24.11	22.23
	0.00443578	-0.00662041	sp|Q8TE76|MORC4_HUMAN		sp|Q8TE76|MORC4_HUMAN	Color2 [DarkGray]	1	4	19	19	19	26.3	26.3	26.3	106.35	0	77.056	817190000	33	23.305	22.8365	22.2901	23.5204	22.761	22.1701	23.1011
	0.00361142	-0.00612577	sp|P23258|TBG1_HUMAN;sp|Q9NRH3|TBG2_HUMAN		sp|P23258|TBG1_HUMAN;sp|Q9NRH3|TBG2_HUMAN	Color2 [DarkGray]	1	4	12	12	12	44.1	44.1	44.1	51.169	0	323.31	1435600000	51	24.6656	23.9868	23.6318	24.0829	24.9143	23.3054	24.5475
	0.00352829	-0.00524139	sp|O94776|MTA2_HUMAN		sp|O94776|MTA2_HUMAN	Color2 [DarkGray]	1	4	21	21	20	34.9	34.9	33.4	75.022	0	98.583	2877900000	101	26.4711	27.2599	26.6688	25.9573	27.2507	27.2076	27.3562
	0.00415808	-0.00520261	sp|Q9Y3A2|UTP11_HUMAN		sp|Q9Y3A2|UTP11_HUMAN	Color2 [DarkGray]	1	4	6	6	6	24.5	24.5	24.5	30.446	0	28.402	383900000	13	22.7696	22.0509	22.1262	22.2403	21.7761	22.9459	22.4884
	0.00211176	-0.00439898	sp|P27348|1433T_HUMAN		sp|P27348|1433T_HUMAN	Color2 [DarkGray]	1	4	21	16	16	66.1	59.2	59.2	27.764	0	323.31	24843000000	103	23.3949	22.0561	22.9034	23.4674	23.2144	21.6858	23.6638
	0.00285083	-0.00396856	sp|O75420|GGYF1_HUMAN		sp|O75420|GGYF1_HUMAN	Color2 [DarkGray]	1	4	15	15	15	25.2	25.2	25.2	114.6	0	248.94	1171100000	35	22.8993	23.6136	22.912	22.8134	22.7026	23.9208	21.7662
	0.00216514	-0.0033474	sp|Q9P258|RCC2_HUMAN		sp|Q9P258|RCC2_HUMAN	Color2 [DarkGray]	1	4	25	25	25	62.8	62.8	62.8	56.084	0	323.31	31950000000	468	30.4183	30.1486	30.7581	31.2983	30.3722	29.6645	30.1741
	0.000960203	-0.00145086	sp|Q16630|CPSF6_HUMAN		sp|Q16630|CPSF6_HUMAN	Color2 [DarkGray]	1	4	14	14	14	27.2	27.2	27.2	59.209	0	171.6	7076400000	128	26.5508	27.7995	27.3229	26.566	27.6241	27.4874	27.4323
	0.00048236	-0.0010039	sp|P05556|ITB1_HUMAN		sp|P05556|ITB1_HUMAN	Color2 [DarkGray]	1	4	10	10	10	15.8	15.8	15.8	88.414	0	18.543	371900000	16	23.2176	22.0831	23.9054	22.3011	23.1537	23.7544	23.478
	0.000346817	-0.000732422	sp|O95218|ZRAB2_HUMAN		sp|O95218|ZRAB2_HUMAN	Color2 [DarkGray]	1	4	9	9	9	37.6	37.6	37.6	37.404	0	145.46	1442400000	42	23.5668	23.0984	23.3378	22.3371	24.6207	23.0475	22.4263
	0.00075799	-0.000684102	sp|Q9NR30|DDX21_HUMAN		sp|Q9NR30|DDX21_HUMAN	Color2 [DarkGray]	1	4	47	47	45	54.4	54.4	51	87.343	0	323.31	28911000000	730	30.4461	29.826	29.4805	29.8099	30.0799	29.8649	30.2214
	0.000376633	-0.000420252	sp|O15371|EIF3D_HUMAN		sp|O15371|EIF3D_HUMAN	Color2 [DarkGray]	1	4	24	24	24	55.5	55.5	55.5	63.972	0	323.31	19769000000	238	28.0996	28.7328	28.6583	27.8903	28.7782	28.8234	28.8802
	0.00101353	0.00254504	sp|Q16891|MIC60_HUMAN		sp|Q16891|MIC60_HUMAN	Color2 [DarkGray]	1	4	21	21	21	31.5	31.5	31.5	83.677	0	88.857	2591400000	118	28.3464	26.5961	26.542	28.1149	26.159	27.2029	27.4273
	0.00174194	0.00267792	sp|O00139|KIF2A_HUMAN		sp|O00139|KIF2A_HUMAN	Color2 [DarkGray]	1	4	43	43	40	62	62	57.2	79.954	0	323.31	71504000000	695	29.4422	30.843	30.4081	29.7212	30.7014	30.2627	30.41
	0.00405637	0.00476837	sp|Q6FI81|CPIN1_HUMAN		sp|Q6FI81|CPIN1_HUMAN	Color2 [DarkGray]	1	4	3	3	3	9	9	9	33.582	0.00039017	8.8811	77497000	8	23.6837	23.0234	22.6743	23.4788	22.6511	23.2373	22.8232
	0.00591016	0.00641378	sp|Q9UKE5|TNIK_HUMAN		sp|Q9UKE5|TNIK_HUMAN	Color2 [DarkGray]	1	4	21	8	8	15.5	7.9	7.9	154.94	0	33.016	250300000	19	23.5854	23.1832	22.6369	22.699	23.465	23.2223	22.9717
	0.00397601	0.00654157	sp|Q7L2H7|EIF3M_HUMAN		sp|Q7L2H7|EIF3M_HUMAN	Color2 [DarkGray]	1	4	18	18	18	59.9	59.9	59.9	42.502	0	319.33	3915700000	129	26.1958	26.4863	26.8796	26.1032	25.9288	27.5101	27.1721
	0.00485822	0.00659879	sp|Q12849|GRSF1_HUMAN		sp|Q12849|GRSF1_HUMAN	Color2 [DarkGray]	1	4	25	25	25	61.5	61.5	61.5	53.126	0	323.31	37853000000	402	28.4709	29.8197	29.6994	29.2226	29.5439	29.2037	29.6
	0.00301596	0.00743294	sp|P18621|RL17_HUMAN		sp|P18621|RL17_HUMAN	Color2 [DarkGray]	1	4	11	11	11	52.2	52.2	52.2	21.397	0	222	26196000000	158	29.1208	27.2883	29.0838	27.9744	29.5543	27.9419	28.6997
	0.00325913	0.00824293	sp|Q8IZ69|TRM2A_HUMAN		sp|Q8IZ69|TRM2A_HUMAN	Color2 [DarkGray]	1	4	28	28	28	51	51	51	68.725	0	175.92	5830200000	169	25.6982	27.9151	27.6916	26.2457	27.367	27.6674	27.6188
	0.00269839	0.00840441	sp|O94813|SLIT2_HUMAN;sp|O75093|SLIT1_HUMAN		sp|O94813|SLIT2_HUMAN	Color2 [DarkGray]	1	4	14	14	14	12	12	12	169.87	0	47.773	250960000	28	22.9662	23.0966	23.3265	22.2666	21.9596	25.1379	23.5199
	0.00634797	0.00998751	sp|Q6PJT7|ZC3HE_HUMAN		sp|Q6PJT7|ZC3HE_HUMAN	Color2 [DarkGray]	1	4	4	4	4	7.1	7.1	7.1	82.875	0	11.953	585100000	21	22.6919	23.5043	23.4544	22.4129	23.2585	23.9492	22.5185
	0.00319125	0.0100562	sp|P49458|SRP09_HUMAN		sp|P49458|SRP09_HUMAN	Color2 [DarkGray]	1	4	6	6	6	61.6	61.6	61.6	10.112	0	19.604	2653400000	18	23.7748	23.2888	23.914	25.6377	22.3229	22.9868	24.2725
	0.00239532	0.0109584	sp|Q96GC5|RM48_HUMAN		sp|Q96GC5|RM48_HUMAN	Color2 [DarkGray]	1	4	5	5	5	26.4	26.4	26.4	23.934	0	27.009	1807300000	45	25.3634	23.3115	22.9685	25.2644	25.0606	21.2854	21.5697
	0.00436693	0.0120506	sp|Q13242|SRSF9_HUMAN		sp|Q13242|SRSF9_HUMAN	Color2 [DarkGray]	1	4	13	13	13	55.7	55.7	55.7	25.542	0	36.493	3163100000	37	23.1124	22.2123	23.9435	23.2948	21.6791	24.2582	22.6932
	0.00257212	0.0149663	sp|A5YKK6|CNOT1_HUMAN		sp|A5YKK6|CNOT1_HUMAN	Color2 [DarkGray]	1	4	35	35	35	17.8	17.8	17.8	266.94	0	73.214	465150000	70	27.1954	22.9926	24.5875	23.8547	23.0922	27.7838	25.7404
	0.0160952	0.0153205	sp|Q96HY6|DDRGK_HUMAN		sp|Q96HY6|DDRGK_HUMAN	Color2 [DarkGray]	1	4	8	8	8	39.5	39.5	39.5	35.61	0	83.005	1491300000	56	24.6989	25.0504	25.1466	24.4335	25.4164	25	24.9362
	0.0214229	0.0157115	sp|P51991|ROA3_HUMAN		sp|P51991|ROA3_HUMAN	Color2 [DarkGray]	1	4	30	30	29	53.2	53.2	53.2	39.594	0	323.31	67674000000	621	30.5802	30.3276	30.4547	30.7328	29.9773	30.6053	30.3667
	0.00911528	0.0157115	sp|Q01804|OTUD4_HUMAN		sp|Q01804|OTUD4_HUMAN	Color2 [DarkGray]	1	4	14	14	14	15.7	15.7	15.7	124.04	0	51.301	754870000	27	22.443	23.2885	22.5156	23.7213	22.3558	22.1228	22.5854
	0.00386572	0.01577	sp|Q9NVI1|FANCI_HUMAN		sp|Q9NVI1|FANCI_HUMAN	Color2 [DarkGray]	1	4	34	34	34	32.6	32.6	32.6	149.32	0	149.21	1312000000	99	26.1933	22.8089	23.9114	25.7772	22.7062	24.3829	24.2623
	0.00436245	0.0158215	sp|Q6SPF0|SAMD1_HUMAN		sp|Q6SPF0|SAMD1_HUMAN	Color2 [DarkGray]	1	4	11	11	11	30.9	30.9	30.9	56.051	0	114.44	1872300000	34	22.8928	25.8172	23.2459	22.9378	23.5462	25.4244	22.6829
	0.0110326	0.0160611	sp|P17029|ZKSC1_HUMAN;sp|Q9UNY5|ZN232_HUMAN		sp|P17029|ZKSC1_HUMAN	Color2 [DarkGray]	1	4	17	17	16	45.5	45.5	42.8	63.629	0	128.41	3516000000	68	23.1333	22.9561	22.9147	22.1107	23.7456	23.0996	21.9883
	0.00583411	0.0165882	sp|Q9Y2S7|PDIP2_HUMAN		sp|Q9Y2S7|PDIP2_HUMAN	Color2 [DarkGray]	1	4	10	10	10	33.4	33.4	33.4	42.033	0	58.576	1301700000	43	24.0232	25.237	26.0857	24.136	24.6647	26.4954	25.0945
	0.0160947	0.01677	sp|P31943|HNRH1_HUMAN		sp|P31943|HNRH1_HUMAN	Color2 [DarkGray]	1	4	28	28	17	65	65	46.8	49.229	0	323.31	318470000000	2156	32.2851	32.4284	32.095	32.7669	32.3589	31.6324	32.1629
	0.00628722	0.0177708	sp|P61158|ARP3_HUMAN;sp|Q9C0K3|ARP3C_HUMAN;sp|Q9P1U1|ARP3B_HUMAN		sp|P61158|ARP3_HUMAN	Color2 [DarkGray]	1	4	12	12	12	41.1	41.1	41.1	47.371	0	83.541	1089400000	31	24.2939	23.5244	22.2083	24.6291	22.2356	23.1086	22.779
	0.0088545	0.0187562	sp|Q8NI36|WDR36_HUMAN		sp|Q8NI36|WDR36_HUMAN	Color2 [DarkGray]	1	4	16	16	16	21	21	21	105.32	0	70.084	984410000	66	23.4058	24.5601	22.3331	22.9123	23.4988	23.8316	21.7631
	0.00807203	0.0206725	sp|Q9NQX3|GEPH_HUMAN		sp|Q9NQX3|GEPH_HUMAN	Color2 [DarkGray]	1	4	7	7	7	12	12	12	79.748	0	21.18	198660000	23	24.8217	22.7403	24.196	24.7057	22.7901	24.2002	24.0137
	0.0131323	0.0217781	sp|O95251|KAT7_HUMAN;sp|Q9H7Z6|KAT8_HUMAN;sp|Q8WYB5|KAT6B_HUMAN		sp|O95251|KAT7_HUMAN	Color2 [DarkGray]	1	4	16	16	16	36.8	36.8	36.8	70.642	0	166.26	2379100000	43	22.2414	23.5376	22.3267	23.2938	22.0676	22.6789	23.3157
	0.0224523	0.0219332	sp|P55884|EIF3B_HUMAN		sp|P55884|EIF3B_HUMAN	Color2 [DarkGray]	1	4	46	46	46	60	60	60	92.48	0	323.31	17076000000	420	29.4263	29.9843	29.9701	29.2896	30.2217	29.8036	30.1506
	0.0179734	0.0220998	sp|Q9UHD2|TBK1_HUMAN		sp|Q9UHD2|TBK1_HUMAN	Color2 [DarkGray]	1	4	13	13	13	25.2	25.2	25.2	83.641	0	90.808	590940000	23	22.5366	23.0439	22.9386	22.1358	22.8747	23.4423	21.2425
	0.0276099	0.0221774	sp|Q9BQE3|TBA1C_HUMAN		sp|Q9BQE3|TBA1C_HUMAN	Color2 [DarkGray]	1	4	33	2	2	78.2	9.1	9.1	49.895	0	142.96	1265500000	33	22.874	23.2486	22.4083	22.7215	22.6886	23.0542	22.0173
	0.0044556	0.02248	sp|P27708|PYR1_HUMAN		sp|P27708|PYR1_HUMAN	Color2 [DarkGray]	1	4	47	47	46	23.4	23.4	23.1	242.98	0	210.13	1647300000	194	28.4377	23.935	26.4604	24.9445	25.568	28.2532	27.9909
	0.0317762	0.023133	sp|O00541|PESC_HUMAN		sp|O00541|PESC_HUMAN	Color2 [DarkGray]	1	4	39	39	39	59	59	59	68.002	0	323.31	32495000000	385	29.2532	29.9053	29.346	29.4177	29.7401	29.2773	29.8374
	0.00989116	0.0254491	sp|Q9HC36|MRM3_HUMAN		sp|Q9HC36|MRM3_HUMAN	Color2 [DarkGray]	1	4	17	17	17	47.9	47.9	47.9	47.019	0	323.31	11931000000	158	27.6935	26.1522	26.0712	27.7187	26.6958	25.4261	26.3248
	0.0427084	0.027118	sp|Q71RC2|LARP4_HUMAN		sp|Q71RC2|LARP4_HUMAN	Color2 [DarkGray]	1	4	12	12	12	20.4	20.4	20.4	80.595	0	69.352	2407300000	80	24.7266	24.4749	25.0163	24.5847	25.0103	24.5413	24.7174
	0.011111	0.0284799	sp|P06753|TPM3_HUMAN		sp|P06753|TPM3_HUMAN	Color2 [DarkGray]	1	4	8	8	6	24.6	24.6	16.5	32.95	0	19.996	1060500000	21	24.6592	22.621	22.0642	23.2931	23.4786	22.4872	22.1793
	0.00616805	0.0297273	sp|P13797|PLST_HUMAN;sp|P13796|PLSL_HUMAN;sp|Q14651|PLSI_HUMAN		sp|P13797|PLST_HUMAN	Color2 [DarkGray]	1	4	23	23	23	46.5	46.5	46.5	70.81	0	200.89	3081100000	93	27.2502	25.5956	24.0512	27.4391	26.2363	23.1324	26.8954
	0.0137289	0.0299638	sp|Q99714|HCD2_HUMAN		sp|Q99714|HCD2_HUMAN	Color2 [DarkGray]	1	4	16	16	16	89.3	89.3	89.3	26.923	0	323.31	5027300000	100	23.9799	23.8181	24.1836	22.73	25.2038	23.9578	24.3052
	0.0267611	0.0301793	sp|P61978|HNRPK_HUMAN		sp|P61978|HNRPK_HUMAN	Color2 [DarkGray]	1	4	23	23	23	51.8	51.8	51.8	50.976	0	323.31	29433000000	353	29.6225	28.9971	29.1458	29.7615	29.2833	28.6302	29.1927
	0.0193267	0.0310656	sp|Q86Y91|KI18B_HUMAN		sp|Q86Y91|KI18B_HUMAN	Color2 [DarkGray]	1	4	16	16	15	28.2	28.2	26.9	93.01	0	123.72	1337600000	42	23.0545	22.6608	23.4408	23.8547	22.174	23.0342	22.0014
	0.0158789	0.0319328	sp|Q9Y295|DRG1_HUMAN		sp|Q9Y295|DRG1_HUMAN	Color2 [DarkGray]	1	4	25	25	25	75.7	75.7	75.7	40.542	0	323.31	56527000000	493	29.3757	30.9356	31.1204	29.7075	30.8966	30.7318	30.6733
	0.0268907	0.0329005	sp|O60333|KIF1B_HUMAN		sp|O60333|KIF1B_HUMAN	Color2 [DarkGray]	1	4	12	9	7	9.3	7.2	5.5	204.47	0	69.135	832510000	34	22.8979	22.4917	22.4103	23.1617	21.8551	22.6845	21.1973
	0.029229	0.0329374	sp|Q96SB4|SRPK1_HUMAN;sp|Q9UPE1|SRPK3_HUMAN		sp|Q96SB4|SRPK1_HUMAN	Color2 [DarkGray]	1	4	17	17	15	31.5	31.5	28.2	74.324	0	171.37	4146200000	120	26.8983	27.3027	26.2213	26.5443	27.1937	26.5855	27.3608
	0.0153321	0.0336316	sp|Q12986|NFX1_HUMAN		sp|Q12986|NFX1_HUMAN	Color2 [DarkGray]	1	4	40	40	40	41.7	41.7	41.7	124.39	0	301.58	4881000000	137	23.4092	23.5276	24.6139	22.6752	23.9786	24.7959	24.1638
	0.0035825	0.0339966	sp|Q16778|H2B2E_HUMAN;sp|P33778|H2B1B_HUMAN;sp|P23527|H2B1O_HUMAN;sp|P06899|H2B1J_HUMAN;sp|Q8N257|H2B3B_HUMAN;sp|Q6DRA6|H2B2D_HUMAN;sp|Q6DN03|H2B2C_HUMAN		sp|Q16778|H2B2E_HUMAN;sp|P33778|H2B1B_HUMAN;sp|P23527|H2B1O_HUMAN;sp|P06899|H2B1J_HUMAN;sp|Q8N257|H2B3B_HUMAN	Color2 [DarkGray]	1	4	7	7	2	46.8	46.8	7.9	13.92	0	92.226	25431000000	109	28.2429	23.2726	24.0104	30.5114	22.7314	22.1811	21.9633
	0.0206314	0.0343863	sp|Q5VUJ6|LRCH2_HUMAN		sp|Q5VUJ6|LRCH2_HUMAN	Color2 [DarkGray]	1	4	33	33	32	54	54	52.2	84.587	0	323.31	7803300000	109	22.6601	21.3282	22.7691	21.8662	21.9592	22.8288	23.9513
	0.0154408	0.035092	sp|Q16527|CSRP2_HUMAN		sp|Q16527|CSRP2_HUMAN	Color2 [DarkGray]	1	4	5	5	5	36.3	36.3	36.3	20.954	0	14.574	437980000	18	23.7967	22.7293	23.3041	22.7219	24.6032	22.3997	23.8483
	0.0298152	0.0387224	sp|Q96DP5|FMT_HUMAN		sp|Q96DP5|FMT_HUMAN	Color2 [DarkGray]	1	4	5	5	5	18	18	18	43.832	0	11.839	189850000	12	22.4789	23.42	23.9595	23.3503	23.137	23.2549	23.2767
	0.0259631	0.03932	sp|Q96MM7|H6ST2_HUMAN		sp|Q96MM7|H6ST2_HUMAN	Color2 [DarkGray]	1	4	6	6	6	8.9	8.9	8.9	69.129	0	22.212	714960000	17	24.0391	23.5563	24.0546	22.9749	23.9235	24.6336	23.1448
	0.087865	0.0401268	sp|P51610|HCFC1_HUMAN;sp|Q9Y5Z7|HCFC2_HUMAN		sp|P51610|HCFC1_HUMAN	Color2 [DarkGray]	1	4	35	35	35	24.4	24.4	24.4	208.73	0	255.86	4213400000	265	28.1161	27.9208	28.1336	27.997	27.7722	28.281	28.4623
	0.0413252	0.0442467	sp|O43166|SI1L1_HUMAN;sp|Q9P2F8|SI1L2_HUMAN		sp|O43166|SI1L1_HUMAN	Color2 [DarkGray]	1	4	23	23	22	13.9	13.9	13.9	200.03	0	50.245	548560000	44	23.2525	22.5252	22.9569	23.1507	22.2733	23.1778	22.7211
	0.129457	0.0450172	sp|Q9NZI8|IF2B1_HUMAN		sp|Q9NZI8|IF2B1_HUMAN	Color2 [DarkGray]	1	4	30	30	27	54.6	54.6	48.2	63.48	0	323.31	30185000000	359	29.4327	29.6024	29.4071	29.6399	29.4137	29.2536	29.5476
	0.0218742	0.0451781	sp|O95819|M4K4_HUMAN		sp|O95819|M4K4_HUMAN	Color2 [DarkGray]	1	4	35	35	20	30.3	30.3	21.9	142.1	0	153.93	4975100000	150	23.2665	24.3794	24.1732	22.8199	23.9755	24.8882	23.822
	0.0318627	0.0455036	sp|Q8N9M1|CS047_HUMAN		sp|Q8N9M1|CS047_HUMAN	Color2 [DarkGray]	1	4	4	4	4	12.1	12.1	12.1	44.746	0	10.26	294700000	7	22.6561	22.9445	22.6018	21.8969	22.6468	23.5222	23.5823
	0.0773846	0.0465279	sp|Q12906|ILF3_HUMAN		sp|Q12906|ILF3_HUMAN	Color2 [DarkGray]	1	4	42	42	38	50.7	50.7	47.9	95.337	0	323.31	44965000000	613	31.0115	30.8094	30.674	31.0497	30.4224	30.8831	31.225
	0.0501362	0.0468063	sp|Q96EP5|DAZP1_HUMAN		sp|Q96EP5|DAZP1_HUMAN	Color2 [DarkGray]	1	4	16	16	16	41	41	41	43.383	0	323.31	56801000000	468	29.3202	30.0656	29.7475	29.4359	30.138	29.419	29.6051
	0.0858303	0.0485458	sp|O43143|DHX15_HUMAN		sp|O43143|DHX15_HUMAN	Color2 [DarkGray]	1	4	45	45	44	53.6	53.6	52.5	90.932	0	298.94	31832000000	601	29.5967	30.1034	29.9464	29.5803	30.0331	29.8875	30.1433
	0.0674736	0.049977	sp|Q92576|PHF3_HUMAN		sp|Q92576|PHF3_HUMAN	Color2 [DarkGray]	1	4	64	64	64	35	35	35	229.48	0	323.31	7731400000	244	22.9049	22.8586	22.5507	23.0942	22.2918	22.7783	23.8818
	0.021343	0.0517273	sp|P16403|H12_HUMAN		sp|P16403|H12_HUMAN	Color2 [DarkGray]	1	4	13	13	5	38.5	38.5	15	21.364	0	78.914	56117000000	282	30.6265	28.4929	28.3753	29.4947	28.4273	29.4176	28.6573
	0.024455	0.0558669	sp|O96011|PX11B_HUMAN		sp|O96011|PX11B_HUMAN	Color2 [DarkGray]	1	4	8	8	8	44.8	44.8	44.8	28.431	0	27.291	575040000	19	23.0804	22.497	22.8519	24.2295	21.833	22.1992	23.9493
	0.0365696	0.0560099	sp|Q8IWS0|PHF6_HUMAN		sp|Q8IWS0|PHF6_HUMAN	Color2 [DarkGray]	1	4	25	25	25	71	71	71	41.29	0	323.31	62475000000	546	28.8624	29.9631	30.111	28.9547	30.1075	29.7062	29.9814
	0.0241855	0.0567468	sp|P41227|NAA10_HUMAN;sp|Q9BSU3|NAA11_HUMAN		sp|P41227|NAA10_HUMAN	Color2 [DarkGray]	1	4	7	7	7	33.2	33.2	33.2	26.458	0	21.586	575150000	16	22.5236	22.4891	24.6268	23.1735	23.7385	22.5573	23.3158
	0.0341423	0.0568288	sp|Q86U42|PABP2_HUMAN;sp|A6NDY0|EPAB2_HUMAN		sp|Q86U42|PABP2_HUMAN	Color2 [DarkGray]	1	4	13	13	13	48	48	48	32.749	0	132.56	4711000000	101	25.5601	26.7098	26.39	26.4582	26.745	25.2862	26.7348
	0.0229811	0.0571143	sp|Q9NWK9|BCD1_HUMAN		sp|Q9NWK9|BCD1_HUMAN	Color2 [DarkGray]	1	4	10	10	10	30	30	30	53.918	0	51.118	445690000	24	22.0704	24.3577	22.9347	22.277	23.9767	22.9377	22.6339
	0.0176385	0.0572465	sp|P78316|NOP14_HUMAN		sp|P78316|NOP14_HUMAN	Color2 [DarkGray]	1	4	37	37	37	47.5	47.5	47.5	97.667	0	323.31	22475000000	251	25.7556	22.7575	24.4668	23.0469	25.2034	24.5578	23.8214
	0.036759	0.0588538	sp|Q8NC51|PAIRB_HUMAN		sp|Q8NC51|PAIRB_HUMAN	Color2 [DarkGray]	1	4	34	34	34	65	65	65	44.965	0	323.31	73650000000	853	29.9246	30.8877	31.5346	30.4918	31.2712	30.4074	30.3304
	0.0535624	0.0593236	sp|Q13148|TADBP_HUMAN		sp|Q13148|TADBP_HUMAN	Color2 [DarkGray]	1	4	15	15	15	45.9	45.9	45.9	44.739	0	277.9	5170500000	112	26.6861	25.764	26.0218	26.5849	25.6741	26.0348	25.4937
	0.0475001	0.0600751	sp|O95470|SGPL1_HUMAN		sp|O95470|SGPL1_HUMAN	Color2 [DarkGray]	1	4	20	20	20	43.5	43.5	43.5	63.523	0	133.52	11640000000	180	27.2416	27.8719	28.6304	27.6935	27.6905	28.1797	27.6058
	0.0487586	0.0616061	sp|O60870|KIN17_HUMAN		sp|O60870|KIN17_HUMAN	Color2 [DarkGray]	1	4	16	16	16	45.8	45.8	45.8	45.373	0	126.14	2680000000	64	24.2483	25.3245	25.3652	24.503	25.3065	24.9436	24.3836
	0.0155363	0.0626469	sp|P11717|MPRI_HUMAN		sp|P11717|MPRI_HUMAN	Color2 [DarkGray]	1	4	24	24	24	10.9	10.9	10.9	274.37	0	46.73	208690000	50	25.8818	24.5236	22.0674	23.5073	23.2221	25.5555	21.9451
	0.0321225	0.0631777	sp|Q14258|TRI25_HUMAN		sp|Q14258|TRI25_HUMAN	Color2 [DarkGray]	1	4	49	49	49	71.1	71.1	71.1	70.973	0	323.31	113350000000	1347	30.6912	32.2747	31.5269	30.4742	31.9472	31.8819	32.0652
	0.0307247	0.0631828	sp|O00159|MYO1C_HUMAN		sp|O00159|MYO1C_HUMAN	Color2 [DarkGray]	1	4	17	17	17	18.5	18.5	18.5	121.68	0	56.742	585670000	33	23.1291	22.5515	24.2977	24.1337	22.5466	23.1084	21.0515
	0.0310144	0.0632795	sp|O43709|BUD23_HUMAN		sp|O43709|BUD23_HUMAN	Color2 [DarkGray]	1	4	6	6	6	31.3	31.3	31.3	31.88	0	85.794	1789500000	32	23.3116	23.4775	23.5801	22.5114	22.9306	24.7373	23.3231
	0.0920433	0.0634302	sp|Q9BWF3|RBM4_HUMAN		sp|Q9BWF3|RBM4_HUMAN	Color2 [DarkGray]	1	4	18	18	4	59.3	59.3	24.5	40.313	0	323.31	12122000000	188	27.5743	27.7265	28.2648	27.6323	27.6971	28.0459	27.6192
	0.0445663	0.0650279	sp|Q96FX7|TRM61_HUMAN		sp|Q96FX7|TRM61_HUMAN	Color2 [DarkGray]	1	4	7	7	7	33.9	33.9	33.9	31.381	0	63.848	516430000	12	23.3163	22.6876	22.494	22.4978	23.6135	22.1916	22.4902
	0.0276972	0.065464	sp|P07954|FUMH_HUMAN		sp|P07954|FUMH_HUMAN	Color2 [DarkGray]	1	4	10	10	10	31	31	31	54.636	0	164.31	1161000000	24	22.5259	21.8343	23.1081	23.6208	22.4644	21.1867	23.0735
	0.160353	0.0663312	sp|P38159|RBMX_HUMAN;sp|O75526|RMXL2_HUMAN		sp|P38159|RBMX_HUMAN	Color2 [DarkGray]	1	4	23	23	8	51.4	51.4	15.1	42.331	0	323.31	45858000000	297	28.25	28.066	27.725	27.9382	27.9154	27.9884	27.7539
	0.0839794	0.0674057	sp|Q8N1G4|LRC47_HUMAN		sp|Q8N1G4|LRC47_HUMAN	Color2 [DarkGray]	1	4	26	26	26	48.2	48.2	48.2	63.472	0	182.63	6545600000	159	26.5286	27.4142	27.2613	26.9204	27.1566	26.9249	26.2001
	0.0696147	0.0676123	sp|Q9Y2X9|ZN281_HUMAN		sp|Q9Y2X9|ZN281_HUMAN	Color2 [DarkGray]	1	4	14	14	14	22.7	22.7	22.7	96.914	0	228.35	1558900000	44	23.6859	22.7953	23.0661	23.1674	22.7205	23.4565	22.8793
	0.0544929	0.069287	sp|Q02241|KIF23_HUMAN		sp|Q02241|KIF23_HUMAN	Color2 [DarkGray]	1	4	35	35	35	41.6	41.6	41.6	110.06	0	323.31	7281500000	140	22.9799	23.324	23.3116	22.4292	23.8941	23.0843	23.4801
	0.0510358	0.069884	sp|P62847|RS24_HUMAN		sp|P62847|RS24_HUMAN	Color2 [DarkGray]	1	4	6	6	6	36.1	36.1	36.1	15.423	0	47.975	10578000000	140	27.5436	28.1393	26.5564	27.1938	27.3261	27.5097	27.5686
	0.036956	0.0708834	sp|Q9Y294|ASF1A_HUMAN		sp|Q9Y294|ASF1A_HUMAN	Color2 [DarkGray]	1	4	2	2	2	12.7	12.7	12.7	22.968	0	16.31	277170000	10	22.7605	22.6446	24.1166	23.9958	22.6735	22.6398	22.9549
	0.0388373	0.0721525	sp|Q9Y4J8|DTNA_HUMAN;sp|O60941|DTNB_HUMAN		sp|Q9Y4J8|DTNA_HUMAN;sp|O60941|DTNB_HUMAN	Color2 [DarkGray]	1	4	2	2	2	3.6	3.6	3.6	83.9	0.0020921	5.4683	72957000	6	22.2473	23.831	24.2856	23.1268	23.5012	23.5195	23.5154
	0.0275942	0.0742009	sp|Q9UBU9|NXF1_HUMAN		sp|Q9UBU9|NXF1_HUMAN	Color2 [DarkGray]	1	4	40	40	40	63.2	63.2	63.2	70.182	0	323.31	33539000000	391	27.0409	28.4135	27.9463	26.7087	27.1477	29.3217	27.2955
	0.0397999	0.0753771	sp|Q8N3U4|STAG2_HUMAN;sp|Q8WVM7|STAG1_HUMAN;sp|Q9UJ98|STAG3_HUMAN		sp|Q8N3U4|STAG2_HUMAN	Color2 [DarkGray]	1	4	25	25	25	25.7	25.7	25.7	141.32	0	176.88	1163400000	86	24.124	24.9211	24.5107	24.8515	23.2596	25.2185	25.4508
	0.0713757	0.0768305	sp|Q9Y5A9|YTHD2_HUMAN		sp|Q9Y5A9|YTHD2_HUMAN	Color2 [DarkGray]	1	4	21	17	16	32.6	28.5	28.5	62.333	0	280.44	12324000000	162	27.4374	28.3062	28.4473	27.668	28.372	27.9203	27.9376
	0.0837695	0.0795218	sp|O00231|PSD11_HUMAN		sp|O00231|PSD11_HUMAN	Color2 [DarkGray]	1	4	22	22	22	57.3	57.3	57.3	47.463	0	125.47	4118300000	139	27.6941	26.8351	26.851	27.31	27.1293	26.7024	27.3371
	0.016561	0.0796776	sp|P31930|QCR1_HUMAN		sp|P31930|QCR1_HUMAN	Color2 [DarkGray]	1	4	14	14	14	45.6	45.6	45.6	52.645	0	311.36	3457000000	73	26.9898	24.2257	23.4076	26.4853	25.3556	22.5431	24.1703
	0.0361606	0.0807788	sp|Q96AG4|LRC59_HUMAN		sp|Q96AG4|LRC59_HUMAN	Color2 [DarkGray]	1	4	16	16	16	54.1	54.1	54.1	34.93	0	323.31	44625000000	267	28.1318	29.2433	29.4901	27.7445	28.9532	29.9252	28.594
	0.0345714	0.0813179	sp|Q9H307|PININ_HUMAN		sp|Q9H307|PININ_HUMAN	Color2 [DarkGray]	1	4	7	7	7	10.6	10.6	10.6	81.627	0	14.698	380090000	14	23.9356	21.7474	23.4525	23.8403	22.5305	22.5208	22.1864
	0.154136	0.0814069	sp|Q9Y6G9|DC1L1_HUMAN		sp|Q9Y6G9|DC1L1_HUMAN	Color2 [DarkGray]	1	4	9	9	9	23.5	23.5	23.5	56.578	0	49.396	469200000	35	25.0175	24.4694	24.9211	24.9157	24.5696	24.6785	24.7747
	0.0864679	0.0823504	sp|Q99549|MPP8_HUMAN		sp|Q99549|MPP8_HUMAN	Color2 [DarkGray]	1	4	11	11	11	15.3	15.3	15.3	97.181	0	30.277	715190000	21	22.999	23.4325	23.3412	23.5073	22.5535	23.4649	23.6311
	0.0461522	0.0831547	sp|Q5EBL8|PDZ11_HUMAN		sp|Q5EBL8|PDZ11_HUMAN	Color2 [DarkGray]	1	4	4	4	4	38.6	38.6	38.6	16.131	0	79.023	724420000	16	24.3947	22.8494	22.8081	22.6319	23.7213	23.4495	21.6759
	0.114312	0.0834465	sp|Q6PCB5|RSBNL_HUMAN;sp|Q5VWQ0|RSBN1_HUMAN		sp|Q6PCB5|RSBNL_HUMAN	Color2 [DarkGray]	1	4	7	7	7	11.2	11.2	11.2	94.868	0	17.589	511500000	17	23.0879	22.8936	22.4564	22.3712	23.0078	22.8084	23.5585
	0.0732705	0.0851485	sp|Q9NXW2|DJB12_HUMAN		sp|Q9NXW2|DJB12_HUMAN	Color2 [DarkGray]	1	4	12	12	12	34.9	34.9	34.9	41.859	0	48.592	1521800000	27	23.407	22.1869	22.4998	22.8789	22.2704	22.6889	23.1915
	0.154942	0.0852852	sp|Q02447|SP3_HUMAN		sp|Q02447|SP3_HUMAN	Color2 [DarkGray]	1	4	2	2	2	2.2	2.2	2.2	81.924	0.0017756	5.8908	217770000	17	23.5691	23.6729	23.6225	23.7095	23.7688	23.1303	23.2269
	0.0961676	0.0858358	sp|Q9BQ39|DDX50_HUMAN		sp|Q9BQ39|DDX50_HUMAN	Color2 [DarkGray]	1	4	31	29	29	52.2	50.6	50.6	82.564	0	323.31	7844500000	223	28.0138	27.2811	27.8022	27.9937	27.1882	27.6577	27.9309
	0.0903398	0.0862497	sp|Q7Z7H8|RM10_HUMAN		sp|Q7Z7H8|RM10_HUMAN	Color2 [DarkGray]	1	4	4	4	4	24.9	24.9	24.9	29.282	0	13.34	328000000	12	22.1979	23.0499	22.9121	22.8099	22.8835	22.2078	22.5915
	0.0509675	0.0868314	sp|O60762|DPM1_HUMAN		sp|O60762|DPM1_HUMAN	Color2 [DarkGray]	1	4	20	20	20	71.9	71.9	71.9	29.634	0	323.31	22543000000	147	23.017	22.8967	23.784	23.9137	22.1666	23.357	23.0407
	0.0624871	0.0891126	sp|Q17RS7|GEN_HUMAN		sp|Q17RS7|GEN_HUMAN	Color2 [DarkGray]	1	4	13	13	13	22.8	22.8	22.8	102.88	0	108.72	439910000	25	23.1816	22.3254	23.4121	23.2346	23.2708	22.1463	23.1288
	0.0747006	0.090896	sp|O43306|ADCY6_HUMAN;sp|O95622|ADCY5_HUMAN		sp|O43306|ADCY6_HUMAN	Color2 [DarkGray]	1	4	6	6	6	5.9	5.9	5.9	130.61	0	17.332	91989000	10	23.0936	22.4423	23.3948	22.9304	22.3076	23.4202	22.9533
	0.0961854	0.0918357	sp|Q9UBB4|ATX10_HUMAN		sp|Q9UBB4|ATX10_HUMAN	Color2 [DarkGray]	1	4	9	9	9	21.3	21.3	21.3	53.488	0	40.198	663070000	15	22.9402	23.3492	23.8557	23.6849	23.2429	22.9418	23.7931
	0.190305	0.092289	sp|P61163|ACTZ_HUMAN		sp|P61163|ACTZ_HUMAN	Color2 [DarkGray]	1	4	9	9	5	36.2	36.2	23.4	42.613	0	74.494	21544000000	62	29.8549	30.0414	29.9683	29.9454	30.1202	29.5221	30.3925
	0.0670803	0.0941022	sp|Q14680|MELK_HUMAN		sp|Q14680|MELK_HUMAN	Color2 [DarkGray]	1	4	17	17	17	30.7	30.7	30.7	74.641	0	61.468	1286900000	37	23.4964	22.2403	23.7043	23.2782	22.71	23.1705	22.8131
	0.0322281	0.0949052	sp|Q9NVA2|SEP11_HUMAN;sp|Q9P0V9|SEP10_HUMAN		sp|Q9NVA2|SEP11_HUMAN	Color2 [DarkGray]	1	4	9	9	5	28.2	28.2	15.2	49.398	0	79.464	1755000000	56	25.9165	24.8908	25.1771	26.5699	25.7225	23.4073	25.5999
	0.0452904	0.0951099	sp|P61513|RL37A_HUMAN;sp|A6NKH3|RL37L_HUMAN		sp|P61513|RL37A_HUMAN	Color2 [DarkGray]	1	4	4	4	4	51.1	51.1	51.1	10.275	0	54.544	1112400000	19	22.8098	22.8438	21.5184	23.3941	22.0091	21.4834	23.6687
	0.0904699	0.0956033	sp|O00442|RTCA_HUMAN		sp|O00442|RTCA_HUMAN	Color2 [DarkGray]	1	4	12	12	12	44.3	44.3	44.3	39.336	0	48.292	1162700000	47	23.9855	25.0592	24.8872	24.8545	24.2477	24.5429	24.2388
	0.0657225	0.0992158	sp|Q8N8A6|DDX51_HUMAN		sp|Q8N8A6|DDX51_HUMAN	Color2 [DarkGray]	1	4	7	7	7	14.9	14.9	14.9	72.456	0	42.004	556610000	19	23.1074	23.5763	22.9476	23.4896	23.7068	22.1373	22.9348
	0.321572	0.0996691	sp|O75534|CSDE1_HUMAN		sp|O75534|CSDE1_HUMAN	Color2 [DarkGray]	1	4	58	58	58	59.1	59.1	59.1	88.884	0	323.31	112730000000	1120	31.5197	31.9195	31.849	31.6415	31.7249	31.6228	32.0935
	0.0715088	0.102141	sp|Q9UG63|ABCF2_HUMAN		sp|Q9UG63|ABCF2_HUMAN	Color2 [DarkGray]	1	4	16	16	16	25.7	25.7	25.7	71.289	0	42.296	3206700000	107	25.668	27.0087	26.6804	25.7597	26.6155	26.6755	25.9918
	0.0487714	0.103443	sp|Q9NXH9|TRM1_HUMAN		sp|Q9NXH9|TRM1_HUMAN	Color2 [DarkGray]	1	4	21	21	21	37	37	37	72.233	0	196.26	8995800000	319	28.4526	29.3964	29.4085	27.6831	29.4902	29.7738	28.8898
	0.0409197	0.103687	sp|P45880|VDAC2_HUMAN		sp|P45880|VDAC2_HUMAN	Color2 [DarkGray]	1	4	11	11	11	50	50	50	31.566	0	207.93	2341200000	41	22.7846	23.8839	22.5781	21.8545	24.4294	22.6515	22.5094
	0.0929582	0.104854	sp|Q9BVA0|KTNB1_HUMAN		sp|Q9BVA0|KTNB1_HUMAN	Color2 [DarkGray]	1	4	8	8	8	15	15	15	72.333	0	27.648	238430000	14	22.6583	23.9365	23.7734	23.3192	23.4009	23.3335	22.5183
	0.0527901	0.105575	sp|P62280|RS11_HUMAN		sp|P62280|RS11_HUMAN	Color2 [DarkGray]	1	4	15	15	15	58.2	58.2	58.2	18.431	0	179.03	22588000000	175	28.9927	28.3586	27.2172	28.0194	28.8967	27.3357	29.2189
	0.0573319	0.106565	sp|Q6P161|RM54_HUMAN		sp|Q6P161|RM54_HUMAN	Color2 [DarkGray]	1	4	3	3	3	48.6	48.6	48.6	15.819	0	48.158	317910000	8	24.0348	22.4775	22.9847	23.1991	22.2189	23.7593	22.5677
	0.121975	0.107456	sp|Q9BXW9|FACD2_HUMAN		sp|Q9BXW9|FACD2_HUMAN	Color2 [DarkGray]	1	4	13	13	13	10.1	10.1	10.1	164.13	0	41.705	219850000	22	23.5637	22.6423	22.5833	22.8108	22.7379	22.9182	21.5464
	0.0620067	0.110619	sp|Q9C0H5|RHG39_HUMAN		sp|Q9C0H5|RHG39_HUMAN	Color2 [DarkGray]	1	4	8	8	8	9	9	9	121.28	0	15.301	237430000	15	21.9217	23.6758	23.5132	23.382	22.9353	22.4616	23.1313
	0.0547359	0.111174	sp|Q16629|SRSF7_HUMAN		sp|Q16629|SRSF7_HUMAN	Color2 [DarkGray]	1	4	7	6	6	29	29	29	27.366	0	19.924	1079900000	14	23.6403	22.6431	23.4352	24.1487	21.9748	23.2615	22.7996
	0.0385199	0.111834	sp|P51571|SSRD_HUMAN		sp|P51571|SSRD_HUMAN	Color2 [DarkGray]	1	4	5	5	5	36.4	36.4	36.4	18.998	0	16	1647700000	43	24.5034	23.5167	23.3918	25.4505	22.3393	23.2866	23.6057
	0.147677	0.112513	sp|P43243|MATR3_HUMAN		sp|P43243|MATR3_HUMAN	Color2 [DarkGray]	1	4	32	32	32	43.1	43.1	43.1	94.622	0	323.31	6791800000	184	27.7432	27.3619	27.6011	27.956	27.3354	27.0772	27.6522
	0.247692	0.113131	sp|Q9H2U1|DHX36_HUMAN		sp|Q9H2U1|DHX36_HUMAN	Color2 [DarkGray]	1	4	57	57	55	55.3	55.3	54.3	114.76	0	323.31	27506000000	594	29.4625	29.7796	29.9546	29.4943	29.8367	29.5263	29.2031
	0.111541	0.115215	sp|P35251|RFC1_HUMAN		sp|P35251|RFC1_HUMAN	Color2 [DarkGray]	1	4	41	41	41	44.3	44.3	44.3	128.25	0	323.31	10184000000	218	25.5324	24.6595	25.045	25.3971	24.4509	25.0433	25.0476
	0.0563812	0.117072	sp|Q6UXN9|WDR82_HUMAN		sp|Q6UXN9|WDR82_HUMAN	Color2 [DarkGray]	1	4	9	9	9	37.1	37.1	37.1	35.079	0	234.68	1907900000	28	24.3278	23.3731	22.9056	24.4351	22.4176	23.4027	23.06
	0.169613	0.117107	sp|O95782|AP2A1_HUMAN		sp|O95782|AP2A1_HUMAN	Color2 [DarkGray]	1	4	33	25	25	42.8	32.4	32.4	107.54	0	102.44	2275900000	142	26.4601	26.854	26.9854	26.4669	27.0637	26.4176	26.6644
	0.0560781	0.118344	sp|Q13557|KCC2D_HUMAN;sp|Q9UQM7|KCC2A_HUMAN		sp|Q13557|KCC2D_HUMAN	Color2 [DarkGray]	1	4	14	14	11	34.7	34.7	26.3	56.369	0	112.34	3448100000	65	24.4307	22.527	23.4976	24.3218	22.8353	22.9433	22.7349
	0.0667234	0.119282	sp|O14979|HNRDL_HUMAN		sp|O14979|HNRDL_HUMAN	Color2 [DarkGray]	1	4	12	10	10	21.4	19	19	46.437	0	323.31	7517600000	116	27.1116	27.1	27.679	27.2698	26.1067	28.1561	27.1823
	0.165763	0.119741	sp|Q13263|TIF1B_HUMAN		sp|Q13263|TIF1B_HUMAN	Color2 [DarkGray]	1	4	35	35	35	59.3	59.3	59.3	88.549	0	323.31	18854000000	400	29.8315	29.4884	29.2343	29.209	29.8179	29.1682	29.2764
	0.193839	0.122013	sp|P16220|CREB1_HUMAN		sp|P16220|CREB1_HUMAN	Color2 [DarkGray]	1	4	4	4	3	15	15	12.9	36.688	0	53.421	984020000	30	25.5044	26.0073	26.1498	25.7323	26.0249	25.5382	25.5059
	0.0955091	0.12307	sp|Q96KM6|Z512B_HUMAN		sp|Q96KM6|Z512B_HUMAN	Color2 [DarkGray]	1	4	29	29	29	40.2	40.2	40.2	97.263	0	321.3	6520300000	111	21.858	22.7414	23.3285	22.8614	22.3844	22.3129	22.4862
	0.148234	0.123164	sp|O43615|TIM44_HUMAN		sp|O43615|TIM44_HUMAN	Color2 [DarkGray]	1	4	11	11	11	29.4	29.4	29.4	51.355	0	59.967	568900000	19	23.1874	22.7731	23.3588	22.8125	23.4864	22.6509	23.0081
	0.0495373	0.124107	sp|Q13185|CBX3_HUMAN;sp|P83916|CBX1_HUMAN		sp|Q13185|CBX3_HUMAN	Color2 [DarkGray]	1	4	5	5	5	30.1	30.1	30.1	20.811	0	87.095	523410000	22	22.8952	23.0068	23.2933	24.5997	22.4462	21.7772	23.5732
	0.0614225	0.124837	sp|Q15269|PWP2_HUMAN		sp|Q15269|PWP2_HUMAN	Color2 [DarkGray]	1	4	14	14	14	16	16	16	102.45	0	35.172	750500000	46	24.0743	24.0188	22.5794	24.4019	22.6842	23.2119	24.2667
	0.118502	0.125042	sp|P31274|HXC9_HUMAN		sp|P31274|HXC9_HUMAN	Color2 [DarkGray]	1	4	8	6	6	48.1	41.2	41.2	29.248	0	116.34	709140000	11	23.0018	23.9947	23.0673	23.388	22.8099	23.4907	21.9915
	0.0319353	0.12602	sp|Q14204|DYHC1_HUMAN		sp|Q14204|DYHC1_HUMAN	Color2 [DarkGray]	1	4	118	118	118	27.9	27.9	27.9	532.4	0	323.31	3296200000	441	29.4625	28.5314	29.8528	26.6449	30.0642	30.7596	29.0112
	0.103526	0.127078	sp|Q13428|TCOF_HUMAN		sp|Q13428|TCOF_HUMAN	Color2 [DarkGray]	1	4	48	48	48	33.4	33.4	33.4	152.1	0	323.31	25349000000	554	29.0885	29.5562	29.6833	28.5526	29.4719	29.9224	29.9454
	0.157594	0.128408	sp|Q9NS86|LANC2_HUMAN		sp|Q9NS86|LANC2_HUMAN	Color2 [DarkGray]	1	4	14	14	14	38.2	38.2	38.2	50.854	0	115.46	3019900000	92	27.2986	27.1767	27.2243	26.9038	27.7009	26.7098	27.6339
	0.0696862	0.129014	sp|Q9Y520|PRC2C_HUMAN		sp|Q9Y520|PRC2C_HUMAN	Color2 [DarkGray]	1	4	59	56	56	23.1	22.4	22.4	316.91	0	323.31	7375200000	261	26.9695	27.9935	27.711	26.3175	27.759	28.2104	28.3388
	0.122879	0.129378	sp|P56192|SYMC_HUMAN		sp|P56192|SYMC_HUMAN	Color2 [DarkGray]	1	4	30	30	30	44.9	44.9	44.9	101.11	0	292.95	5416200000	233	28.3167	28.8604	28.1826	27.8364	28.9378	28.1974	28.8754
	0.420113	0.130835	sp|O43813|LANC1_HUMAN		sp|O43813|LANC1_HUMAN	Color2 [DarkGray]	1	4	21	21	21	71.2	71.2	71.2	45.283	0	323.31	55616000000	513	31.3865	31.6827	31.5376	31.43	31.2177	31.5667	31.7515
	0.112404	0.130881	sp|Q9Y4B4|ARIP4_HUMAN		sp|Q9Y4B4|ARIP4_HUMAN	Color2 [DarkGray]	1	4	12	12	12	10.7	10.7	10.7	162.77	0	36.774	154020000	18	23.1928	22.0513	22.4439	21.9243	22.6158	22.7552	21.6927
	0.10604	0.13105	sp|Q9H0D6|XRN2_HUMAN		sp|Q9H0D6|XRN2_HUMAN	Color2 [DarkGray]	1	4	54	54	54	62.2	62.2	62.2	108.58	0	323.31	32550000000	567	29.4903	29.0019	28.4263	28.9889	29.3124	28.2241	29.0852
	0.129062	0.131912	sp|P52272|HNRPM_HUMAN		sp|P52272|HNRPM_HUMAN	Color2 [DarkGray]	1	4	60	60	60	84.4	84.4	84.4	77.515	0	323.31	161090000000	1349	30.8759	31.9831	31.6977	31.0438	31.4986	31.6186	31.398
	0.0683887	0.134292	sp|P59998|ARPC4_HUMAN		sp|P59998|ARPC4_HUMAN	Color2 [DarkGray]	1	4	5	5	5	30.4	30.4	30.4	19.667	0	17.164	651620000	15	24.0286	23.5632	22.4019	22.3543	23.198	24.0386	21.9983
	0.0723238	0.134853	sp|Q13416|ORC2_HUMAN		sp|Q13416|ORC2_HUMAN	Color2 [DarkGray]	1	4	9	9	9	20.8	20.8	20.8	65.971	0	47.992	1161700000	29	23.1645	23.7994	22.3414	22.9982	23.8151	22.0874	24.4748
	0.0409324	0.136088	sp|O00232|PSD12_HUMAN		sp|O00232|PSD12_HUMAN	Color2 [DarkGray]	1	4	18	18	18	46.5	46.5	46.5	52.904	0	146.09	1706900000	66	26.8902	24.8833	24.3076	26.1549	25.9218	23.5961	25.9988
	0.0953584	0.138352	sp|O95249|GOSR1_HUMAN		sp|O95249|GOSR1_HUMAN	Color2 [DarkGray]	1	4	4	4	4	20.8	20.8	20.8	28.612	0	25.877	295840000	10	23.2355	22.891	22.6198	22.3671	23.7475	22.2167	23.0802
	0.0804814	0.139172	sp|Q96F07|CYFP2_HUMAN		sp|Q96F07|CYFP2_HUMAN	Color2 [DarkGray]	1	4	23	7	7	21.6	6.7	6.7	148.4	0	15.961	451670000	25	22.6261	22.9292	23.6442	23.5983	21.8798	23.304	23.2128
	0.282155	0.139496	sp|O94906|PRP6_HUMAN		sp|O94906|PRP6_HUMAN	Color2 [DarkGray]	1	4	47	47	47	51.4	51.4	51.4	106.92	0	323.31	25038000000	455	28.8852	29.2432	29.3376	28.7426	29.0751	29.2298	28.6202
	0.0655487	0.139736	sp|P28347|TEAD1_HUMAN;sp|Q99594|TEAD3_HUMAN;sp|Q15562|TEAD2_HUMAN		sp|P28347|TEAD1_HUMAN;sp|Q99594|TEAD3_HUMAN;sp|Q15562|TEAD2_HUMAN	Color2 [DarkGray]	1	4	4	4	2	7	7	4.2	47.945	0	9.3766	322120000	16	22.1213	23.5297	23.3342	24.0333	22.4444	22.0883	22.6027
	0.161941	0.14164	sp|Q8IVS2|FABD_HUMAN		sp|Q8IVS2|FABD_HUMAN	Color2 [DarkGray]	1	4	7	7	7	24.9	24.9	24.9	42.961	0	20.362	643150000	34	24.2757	23.4849	24.2488	23.5721	23.7618	24.2506	22.5748
	0.0918049	0.142	sp|Q00403|TF2B_HUMAN		sp|Q00403|TF2B_HUMAN	Color2 [DarkGray]	1	4	13	13	13	44	44	44	34.833	0	156.16	2027100000	35	22.26	22.0884	23.8151	22.6468	22.6055	22.4851	22.5802
	0.176979	0.142847	sp|P11171|41_HUMAN;sp|Q9H4G0|E41L1_HUMAN		sp|P11171|41_HUMAN	Color2 [DarkGray]	1	4	22	22	21	35.3	35.3	34.1	97.016	0	62.271	1695100000	107	26.2823	26.4031	26.6439	26.4572	25.743	26.7005	26.1593
	0.14509	0.144823	sp|Q15554|TERF2_HUMAN		sp|Q15554|TERF2_HUMAN	Color2 [DarkGray]	1	4	17	17	17	35.6	35.6	35.6	59.593	0	156.21	3492600000	102	25.9999	26.9997	26.8309	26.1849	26.8643	26.3468	26.7141
	0.0365003	0.146104	sp|P52701|MSH6_HUMAN		sp|P52701|MSH6_HUMAN	Color2 [DarkGray]	1	4	31	31	31	26.2	26.2	26.2	152.78	0	180.02	1527300000	107	26.0409	24.3586	22.1722	25.0606	22.5466	24.5261	24.9176
	0.116782	0.147404	sp|P05455|LA_HUMAN		sp|P05455|LA_HUMAN	Color2 [DarkGray]	1	4	36	36	36	64	64	64	46.836	0	323.31	25311000000	342	28.7137	29.4256	28.486	28.8535	29.2813	28.0482	29.3314
	0.234841	0.148336	sp|Q9BVP2|GNL3_HUMAN		sp|Q9BVP2|GNL3_HUMAN	Color2 [DarkGray]	1	4	22	22	22	40.3	40.3	40.3	61.992	0	323.31	6327500000	110	26.6024	26.9875	27.2645	26.5941	26.7038	27.1115	27.195
	0.0975333	0.150601	sp|Q7Z2Z1|TICRR_HUMAN		sp|Q7Z2Z1|TICRR_HUMAN	Color2 [DarkGray]	1	4	19	19	19	13.7	13.7	13.7	210.85	0	76.553	380150000	29	22.2292	23.4262	22.5173	23.0453	22.938	21.7375	23.1112
	0.11342	0.152004	sp|O75064|DEN4B_HUMAN		sp|O75064|DEN4B_HUMAN	Color2 [DarkGray]	1	4	11	11	11	9.1	9.1	9.1	163.84	0	21.819	296560000	21	23.2816	22.7231	23.5248	22.4806	23.8605	22.7324	22.966
	0.0475391	0.153423	sp|Q9Y5X3|SNX5_HUMAN		sp|Q9Y5X3|SNX5_HUMAN	Color2 [DarkGray]	1	4	12	12	12	39.1	39.1	39.1	46.816	0	37.746	1038900000	33	24.3883	23.4818	22.2674	25.0552	22.4615	22.1605	23.3023
	0.0893233	0.154338	sp|Q9HCD6|TANC2_HUMAN		sp|Q9HCD6|TANC2_HUMAN	Color2 [DarkGray]	1	4	17	17	17	10.8	10.8	10.8	219.65	0	67.352	227080000	28	23.0118	22.5428	22.7289	23.5777	22.73	21.5127	22.1489
	0.105794	0.154433	sp|Q6PIY7|GLD2_HUMAN		sp|Q6PIY7|GLD2_HUMAN	Color2 [DarkGray]	1	4	4	4	4	9.9	9.9	9.9	56.027	0	14.65	175350000	6	23.0924	23.0594	23.492	23.5409	22.0453	23.5942	22.2418
	0.250315	0.155452	sp|P40939|ECHA_HUMAN		sp|P40939|ECHA_HUMAN	Color2 [DarkGray]	1	4	33	33	33	59.6	59.6	59.6	82.999	0	323.31	10020000000	256	27.753	28.3574	28.16	27.6036	28.1674	28.033	28.1317
	0.0817106	0.158899	sp|Q96A35|RM24_HUMAN		sp|Q96A35|RM24_HUMAN	Color2 [DarkGray]	1	4	8	8	8	43.1	43.1	43.1	24.915	0	38.441	823390000	17	24.1774	22.0002	22.8658	22.527	22.6533	23.3863	24.1709
	0.0803447	0.159519	sp|Q9H0W5|CCDC8_HUMAN		sp|Q9H0W5|CCDC8_HUMAN	Color2 [DarkGray]	1	4	8	8	8	22.7	22.7	22.7	59.374	0	215.21	599540000	23	22.5673	22.2309	23.9982	22.5565	22.1338	23.6275	23.3955
	0.125434	0.159908	sp|Q6IAN0|DRS7B_HUMAN		sp|Q6IAN0|DRS7B_HUMAN	Color2 [DarkGray]	1	4	12	12	12	43.7	43.7	43.7	35.119	0	133.88	1692700000	33	23.3582	23.3477	22.2557	22.2483	23.1452	23.0883	22.5752
	0.0516604	0.16013	sp|Q06787|FMR1_HUMAN		sp|Q06787|FMR1_HUMAN	Color2 [DarkGray]	1	4	14	12	12	29.7	25.5	25.5	71.174	0	63.815	1589400000	51	22.8803	25.453	24.2824	22.5213	24.7201	24.8938	24.2182
	0.0667143	0.161338	sp|Q9BXK1|KLF16_HUMAN		sp|Q9BXK1|KLF16_HUMAN	Color2 [DarkGray]	1	4	3	3	3	27.4	27.4	27.4	25.43	0	86.69	344820000	9	24.3184	22.4556	21.8747	22.2328	23.5356	22.3961	22.2649
	0.491777	0.161896	sp|O43395|PRPF3_HUMAN		sp|O43395|PRPF3_HUMAN	Color2 [DarkGray]	1	4	24	24	24	38.2	38.2	38.2	77.528	0	138.89	5957400000	149	27.7059	27.4833	27.69	27.6956	27.2697	27.4281	27.9411
	0.131191	0.165052	sp|P32969|RL9_HUMAN		sp|P32969|RL9_HUMAN	Color2 [DarkGray]	1	4	15	15	15	70.8	70.8	70.8	21.863	0	323.31	51432000000	330	28.8805	28.9677	28.5003	28.568	29.4032	27.8822	28.7093
	0.0906612	0.166168	sp|Q96T17|MA7D2_HUMAN		sp|Q96T17|MA7D2_HUMAN	Color2 [DarkGray]	1	4	17	17	17	29	29	29	81.964	0	212.85	1827200000	54	22.133	22.7747	24.0648	23.1178	23.1737	22.1825	23.0505
	0.0367458	0.166855	sp|O60610|DIAP1_HUMAN		sp|O60610|DIAP1_HUMAN	Color2 [DarkGray]	1	4	22	22	22	20.7	20.7	20.7	141.35	0	64.136	638190000	51	26.5604	22.002	23.0416	24.8857	22.5229	23.6948	23.0283
	0.15446	0.169993	sp|Q9BVG8|KIFC3_HUMAN		sp|Q9BVG8|KIFC3_HUMAN	Color2 [DarkGray]	1	4	18	18	18	26.3	26.3	26.3	92.774	0	43.721	962670000	35	23.1971	23.0532	24.347	23.4426	23.3033	23.3415	22.4766
	0.102698	0.171345	sp|Q96QC0|PP1RA_HUMAN		sp|Q96QC0|PP1RA_HUMAN	Color2 [DarkGray]	1	4	34	34	34	41.6	41.6	41.6	99.057	0	323.31	10087000000	193	26.8838	27.4502	27.0661	25.8637	27.8145	27.2078	27.4114
	0.0904127	0.171915	sp|Q01081|U2AF1_HUMAN;sp|P0DN76|U2AF5_HUMAN;sp|Q8WU68|U2AF4_HUMAN		sp|Q01081|U2AF1_HUMAN;sp|P0DN76|U2AF5_HUMAN;sp|Q8WU68|U2AF4_HUMAN	Color2 [DarkGray]	1	4	12	12	12	48.8	48.8	48.8	27.872	0	139.91	10005000000	169	27.8203	26.704	27.7995	27.6232	26.1579	28.0268	26.7934
	0.163385	0.172155	sp|Q09028|RBBP4_HUMAN		sp|Q09028|RBBP4_HUMAN	Color2 [DarkGray]	1	4	19	19	10	55.5	55.5	45.2	47.655	0	218.52	14431000000	157	27.593	28.6726	28.6462	28.1157	28.443	27.8366	28.597
	0.0654294	0.172372	sp|Q5VUA4|ZN318_HUMAN		sp|Q5VUA4|ZN318_HUMAN	Color2 [DarkGray]	1	4	60	60	60	32.5	32.5	32.5	251.11	0	323.31	5197300000	173	22.3627	22.1019	24.6904	22.2478	23.6377	22.7523	22.2036
	0.177703	0.172771	sp|Q9C0C9|UBE2O_HUMAN		sp|Q9C0C9|UBE2O_HUMAN	Color2 [DarkGray]	1	4	17	17	17	17.6	17.6	17.6	141.29	0	58.691	475150000	37	23.7307	23.8228	22.8214	22.9631	23.6039	23.2895	23.2109
	0.195023	0.176049	sp|Q15046|SYK_HUMAN		sp|Q15046|SYK_HUMAN	Color2 [DarkGray]	1	4	26	26	26	40.9	40.9	40.9	68.047	0	262.07	5707100000	150	27.7344	28.5762	28.0542	27.4568	28.2156	28.1643	28.3716
	0.0980744	0.176367	sp|P83731|RL24_HUMAN		sp|P83731|RL24_HUMAN	Color2 [DarkGray]	1	4	7	7	7	34.4	34.4	34.4	17.779	0	27.692	10417000000	103	27.3457	28.8449	27.9895	26.9321	28.3291	28.3897	28.6867
	0.108666	0.176769	sp|Q9UM00|TMCO1_HUMAN		sp|Q9UM00|TMCO1_HUMAN	Color2 [DarkGray]	1	4	4	4	4	20.1	20.1	20.1	27.079	0	32.06	863410000	16	23.356	21.9341	22.6151	22.9397	21.6198	22.8153	23.8061
	0.399363	0.180061	sp|O00567|NOP56_HUMAN		sp|O00567|NOP56_HUMAN	Color2 [DarkGray]	1	4	22	22	22	42.3	42.3	42.3	66.049	0	193.33	5190700000	127	26.6264	26.6136	26.1156	26.4427	26.1371	26.2356	26.2093
	0.200878	0.180398	sp|P35250|RFC2_HUMAN		sp|P35250|RFC2_HUMAN	Color2 [DarkGray]	1	4	18	18	18	63.3	63.3	63.3	39.157	0	323.31	6660000000	91	25.8765	26.3266	26.6039	25.767	25.866	26.6327	26.176
	0.235462	0.180777	sp|Q9BUJ2|HNRL1_HUMAN		sp|Q9BUJ2|HNRL1_HUMAN	Color2 [DarkGray]	1	4	20	20	20	28.2	28.2	28.2	95.737	0	177.19	10830000000	290	29.3614	28.72	28.3741	28.6875	28.756	28.4698	28.6814
	0.212804	0.182416	sp|Q96T58|MINT_HUMAN		sp|Q96T58|MINT_HUMAN	Color2 [DarkGray]	1	4	25	25	25	9.5	9.5	9.5	402.24	0	50.978	395180000	43	22.9793	22.9281	23.0046	23.2279	22.9991	22.1377	22.5221
	0.10309	0.183318	sp|Q86W50|MET16_HUMAN		sp|Q86W50|MET16_HUMAN	Color2 [DarkGray]	1	4	18	18	18	37.7	37.7	37.7	63.62	0	101.92	4226900000	114	25.9014	27.6645	27.3732	26.1287	27.1462	27.1143	27.1133
	0.107866	0.183791	sp|Q8NE71|ABCF1_HUMAN		sp|Q8NE71|ABCF1_HUMAN	Color2 [DarkGray]	1	4	68	68	68	71.7	71.7	71.7	95.925	0	323.31	117630000000	1212	30.6545	32.0439	32.1891	30.7515	32.0316	31.5532	31.4167
	0.0673777	0.1839	sp|Q99733|NP1L4_HUMAN		sp|Q99733|NP1L4_HUMAN	Color2 [DarkGray]	1	4	10	8	8	31.7	28.8	28.8	42.823	0	310.72	1065500000	35	25.1035	24.1156	22.8037	25.1781	23.266	23.0269	22.8899
	0.118748	0.184385	sp|Q6P1Q0|LTMD1_HUMAN		sp|Q6P1Q0|LTMD1_HUMAN	Color2 [DarkGray]	1	4	14	14	14	47.5	47.5	47.5	41.79	0	121	5539900000	52	23.1159	21.9222	23.6525	22.783	22.263	23.0914	23.9728
	0.0708804	0.186094	sp|P30260|CDC27_HUMAN		sp|P30260|CDC27_HUMAN	Color2 [DarkGray]	1	4	12	12	12	21.1	21.1	21.1	91.866	0	106.03	361640000	38	22.3034	24.67	23.2833	22.4048	24.425	22.8686	24.8469
	0.0423244	0.186151	sp|Q16656|NRF1_HUMAN		sp|Q16656|NRF1_HUMAN	Color2 [DarkGray]	1	4	5	5	5	17.3	17.3	17.3	53.54	0	24.985	1597200000	38	22.7043	26.7821	26.5062	23.7429	26.113	25.5782	26.0632
	0.0699706	0.189248	sp|P18615|NELFE_HUMAN		sp|P18615|NELFE_HUMAN	Color2 [DarkGray]	1	4	7	7	7	30	30	30	43.239	0	130.6	376900000	18	23.9191	21.9752	24.7372	22.4834	24.1105	23.4697	22.4695
	0.0943076	0.189496	sp|Q01130|SRSF2_HUMAN;sp|Q9BRL6|SRSF8_HUMAN		sp|Q01130|SRSF2_HUMAN	Color2 [DarkGray]	1	4	9	9	9	35.3	35.3	35.3	25.476	0	259.38	15643000000	149	26.1942	27.8943	27.6235	26.0848	27.6534	27.4054	27.2682
	0.181263	0.189517	sp|Q9C0A6|SETD5_HUMAN		sp|Q9C0A6|SETD5_HUMAN	Color2 [DarkGray]	1	4	8	8	8	8.9	8.9	8.9	157.51	0	70.303	128500000	14	23.5917	23.5587	22.8362	22.5145	23.457	23.4465	22.6462
	0.0968208	0.189667	sp|O75496|GEMI_HUMAN		sp|O75496|GEMI_HUMAN	Color2 [DarkGray]	1	4	10	10	10	51.2	51.2	51.2	23.565	0	323.31	9222900000	68	24.1795	22.1196	23.2487	23.7012	22.4524	22.8252	23.3808
	0.254203	0.189988	sp|Q5VYV7|SLX4I_HUMAN		sp|Q5VYV7|SLX4I_HUMAN	Color2 [DarkGray]	1	4	2	2	2	8.6	8.6	8.6	45.551	0.0017986	6.1839	206520000	7	22.7389	22.0243	22.1359	21.7388	22.4105	22.18	23.3811
	0.082964	0.190128	sp|P08574|CY1_HUMAN		sp|P08574|CY1_HUMAN	Color2 [DarkGray]	1	4	5	5	5	26.5	26.5	26.5	35.422	0	95.39	850080000	20	24.5964	22.0068	22.475	22.6024	23.1161	22.7893	22.4062
	0.194854	0.190337	sp|O60237|MYPT2_HUMAN		sp|O60237|MYPT2_HUMAN	Color2 [DarkGray]	1	4	14	14	14	18.3	18.3	18.3	110.4	0	88.262	878060000	29	23.855	23.3709	22.569	23.0749	23.0643	23.0848	22.8801
	0.0382013	0.190965	sp|P42677|RS27_HUMAN		sp|P42677|RS27_HUMAN	Color2 [DarkGray]	1	4	7	7	3	42.9	42.9	15.5	9.461	0	30.859	4001500000	68	25.357	22.5895	27.1876	25.941	25.8556	22.7647	22.467
	0.0533485	0.191408	sp|Q96CX2|KCD12_HUMAN;sp|Q6ZWB6|KCTD8_HUMAN		sp|Q96CX2|KCD12_HUMAN	Color2 [DarkGray]	1	4	9	9	9	31.7	31.7	31.7	35.7	0	140.68	1303000000	43	24.725	23.3444	25.6217	25.1583	22.3055	25.6531	22.6323
	0.0939135	0.191682	sp|P29692|EF1D_HUMAN		sp|P29692|EF1D_HUMAN	Color2 [DarkGray]	1	4	9	9	9	46.3	46.3	46.3	31.121	0	232.41	7577000000	101	28.5696	26.8756	27.5503	27.5147	26.5229	28.3829	27.2645
	0.0916675	0.193144	sp|Q5T5U3|RHG21_HUMAN		sp|Q5T5U3|RHG21_HUMAN	Color2 [DarkGray]	1	4	55	55	55	34.3	34.3	34.3	217.46	0	323.31	2648100000	126	22.3697	22.0291	24.4154	22.8317	22.844	22.5591	23.5123
	0.159412	0.194248	sp|P28070|PSB4_HUMAN		sp|P28070|PSB4_HUMAN	Color2 [DarkGray]	1	4	5	5	5	28.8	28.8	28.8	29.204	0	39.263	867720000	18	24.3379	23.5663	23.6979	24.4101	23.0826	23.5267	22.7785
	0.232823	0.195229	sp|P11279|LAMP1_HUMAN		sp|P11279|LAMP1_HUMAN	Color2 [DarkGray]	1	4	4	4	4	9.8	9.8	9.8	44.882	0	51.193	3548100000	17	23.4828	23.4631	22.7573	23.1323	23.377	22.6082	22.7101
	0.916479	0.196587	sp|Q12905|ILF2_HUMAN		sp|Q12905|ILF2_HUMAN	Color2 [DarkGray]	1	4	19	19	19	64.4	64.4	64.4	43.062	0	323.31	22325000000	345	29.4903	29.7327	29.6598	29.5625	29.3245	29.406	29.5296
	0.322827	0.197041	sp|Q8N0Z8|PUSL1_HUMAN		sp|Q8N0Z8|PUSL1_HUMAN	Color2 [DarkGray]	1	4	3	3	3	13.9	13.9	13.9	33.232	0	17.067	260520000	5	23.4554	23.3541	24.0435	23.2175	23.6591	23.3853	22.6288
	0.16425	0.19762	sp|P49916|DNLI3_HUMAN		sp|P49916|DNLI3_HUMAN	Color2 [DarkGray]	1	4	47	47	47	51.6	51.6	51.6	112.91	0	323.31	20095000000	416	28.5508	29.5635	29.0423	28.437	29.5409	28.5857	29.1625
	0.144794	0.199096	sp|Q96FZ2|HMCES_HUMAN		sp|Q96FZ2|HMCES_HUMAN	Color2 [DarkGray]	1	4	14	14	14	47.2	47.2	47.2	40.574	0	99.582	2207400000	35	22.8376	23.925	22.4742	22.6092	23.412	22.6183	22.4523
	0.28683	0.200315	sp|P14866|HNRPL_HUMAN		sp|P14866|HNRPL_HUMAN	Color2 [DarkGray]	1	4	24	24	24	59.4	59.4	59.4	64.132	0	323.31	12961000000	184	27.9876	28.6585	28.4717	27.991	28.5694	27.9565	28.4589
	0.039558	0.202177	sp|Q93008|USP9X_HUMAN		sp|Q93008|USP9X_HUMAN	Color2 [DarkGray]	1	4	53	53	28	22.8	22.8	13.5	292.28	0	245.64	1896900000	155	26.9118	24.0316	23.0511	22.6862	23.7214	26.9804	24.5687
	0.421652	0.203638	sp|P78524|ST5_HUMAN		sp|P78524|ST5_HUMAN	Color2 [DarkGray]	1	4	8	8	7	8.9	8.9	7.9	126.48	0	17.488	5896400000	17	23.1812	23.7641	23.3683	23.2947	23.3936	23.0144	23.5189
	0.156071	0.204901	sp|O00303|EIF3F_HUMAN		sp|O00303|EIF3F_HUMAN	Color2 [DarkGray]	1	4	11	11	11	38.9	38.9	38.9	37.563	0	140.92	7512200000	153	27.2425	28.1735	28.1455	26.908	28.1992	27.8396	28.1647
	0.101172	0.205109	sp|Q99569|PKP4_HUMAN;sp|Q9UQB3|CTND2_HUMAN		sp|Q99569|PKP4_HUMAN	Color2 [DarkGray]	1	4	16	16	16	19	19	19	131.87	0	69.516	1017300000	43	24.3032	21.8099	23.0845	23.0714	22.8141	22.6968	23.7611
	0.175275	0.205172	sp|Q9Y383|LC7L2_HUMAN		sp|Q9Y383|LC7L2_HUMAN	Color2 [DarkGray]	1	4	20	20	14	46.4	46.4	32.4	46.513	0	323.31	42980000000	459	28.5087	29.4253	29.2482	28.4758	29.5419	28.549	29.301
	0.0328688	0.205459	sp|P25398|RS12_HUMAN		sp|P25398|RS12_HUMAN	Color2 [DarkGray]	1	4	9	9	9	74.2	74.2	74.2	14.515	0	176.69	8923900000	81	27.8668	22.9993	23.6329	27.5026	23.5804	22.7997	22.7907
	0.15829	0.205518	sp|Q96GM8|TOE1_HUMAN		sp|Q96GM8|TOE1_HUMAN	Color2 [DarkGray]	1	4	8	8	8	18.8	18.8	18.8	56.547	0	48.333	632060000	31	22.5768	23.5492	23.2736	22.4948	22.5793	23.7089	23.949
	0.210324	0.205892	sp|Q13435|SF3B2_HUMAN		sp|Q13435|SF3B2_HUMAN	Color2 [DarkGray]	1	4	40	40	40	49.9	49.9	49.9	100.23	0	323.31	12717000000	287	28.7701	29.4193	29.4079	29.0732	28.4158	29.4907	29.7501
	0.608467	0.206278	sp|Q96PV6|LENG8_HUMAN		sp|Q96PV6|LENG8_HUMAN	Color2 [DarkGray]	1	4	11	11	11	19.6	19.6	19.6	88.156	0	93.24	597970000	18	22.599	22.617	22.8578	22.4207	22.3041	22.7301	20.811
	0.0833434	0.206999	sp|Q96EY4|TMA16_HUMAN		sp|Q96EY4|TMA16_HUMAN	Color2 [DarkGray]	1	4	11	11	11	42.4	42.4	42.4	23.864	0	214.13	11727000000	75	22.8719	23.6042	25.2738	24.3008	24.149	22.6791	25.4062
	0.174259	0.207317	sp|Q15008|PSMD6_HUMAN		sp|Q15008|PSMD6_HUMAN	Color2 [DarkGray]	1	4	20	20	20	49.1	49.1	49.1	45.531	0	72.056	2320100000	102	27.4099	26.2397	26.195	26.5062	26.7157	26.0007	26.6536
	0.0905365	0.208091	sp|P31946|1433B_HUMAN		sp|P31946|1433B_HUMAN	Color2 [DarkGray]	1	4	18	12	12	69.9	56.5	56.5	28.082	0	323.31	34056000000	105	23.5364	21.9727	23.0971	23.2964	21.3153	23.3702	22.7209
	0.270828	0.208191	sp|O95714|HERC2_HUMAN;sp|Q9BVR0|HRC23_HUMAN		sp|O95714|HERC2_HUMAN	Color2 [DarkGray]	1	4	108	108	108	27.1	27.1	27.1	527.22	0	323.31	5330300000	212	22.7661	23.3027	23.3149	23.3135	22.9872	22.4585	22.9621
	0.109283	0.208367	sp|P55265|DSRAD_HUMAN		sp|P55265|DSRAD_HUMAN	Color2 [DarkGray]	1	4	15	15	15	14.7	14.7	14.7	136.06	0	46.56	704560000	37	23.2422	23.8436	22.9954	24.1452	21.9514	23.3595	21.6551
	0.0655981	0.208529	sp|Q16643|DREB_HUMAN		sp|Q16643|DREB_HUMAN	Color2 [DarkGray]	1	4	5	5	5	9.2	9.2	9.2	71.428	0	47.071	386650000	11	24.4799	22.2458	22.7288	24.6832	22.2343	21.9115	22.9259
	0.182698	0.209998	sp|Q8N163|CCAR2_HUMAN		sp|Q8N163|CCAR2_HUMAN	Color2 [DarkGray]	1	4	35	35	35	52.3	52.3	52.3	102.9	0	323.31	5922400000	190	27.3235	27.9696	28.223	27.704	26.9944	28.1876	28.2031
	0.12154	0.210195	sp|Q7L804|RFIP2_HUMAN;sp|Q6WKZ4|RFIP1_HUMAN		sp|Q7L804|RFIP2_HUMAN	Color2 [DarkGray]	1	4	11	11	11	30.5	30.5	30.5	58.278	0	34.485	692080000	18	22.3619	22.2398	24.0119	22.5772	22.2439	23.162	22.5981
	0.166265	0.211709	sp|Q9Y2R9|RT07_HUMAN		sp|Q9Y2R9|RT07_HUMAN	Color2 [DarkGray]	1	4	12	12	12	47.5	47.5	47.5	28.134	0	96.672	2196000000	38	22.8897	22.8709	22.7583	21.824	23.4785	22.5812	22.8171
	0.201689	0.212355	sp|Q8WWY3|PRP31_HUMAN		sp|Q8WWY3|PRP31_HUMAN	Color2 [DarkGray]	1	4	23	23	23	54.1	54.1	54.1	55.455	0	154.98	10285000000	209	27.2057	27.948	28.4628	27.3138	27.7615	27.9043	27.6852
	0.0439043	0.212528	sp|P53621|COPA_HUMAN		sp|P53621|COPA_HUMAN	Color2 [DarkGray]	1	4	76	76	76	59.7	59.7	59.7	138.34	0	323.31	24352000000	681	29.2599	28.7114	28.1286	29.7974	25.2671	30.3978	29.2856
	0.0963015	0.214231	sp|Q13823|NOG2_HUMAN		sp|Q13823|NOG2_HUMAN	Color2 [DarkGray]	1	4	17	17	17	23.4	23.4	23.4	83.654	0	58.124	1235600000	51	25.1967	22.5805	23.7362	23.9948	23.7178	23.1581	25.1146
	0.0728509	0.218836	sp|Q13325|IFIT5_HUMAN		sp|Q13325|IFIT5_HUMAN	Color2 [DarkGray]	1	4	10	10	10	29.7	29.7	29.7	55.846	0	92.789	1009100000	48	23.9969	22.5049	24.6379	24.1711	24.4929	21.8191	25.1236
	0.309129	0.219906	sp|P04844|RPN2_HUMAN		sp|P04844|RPN2_HUMAN	Color2 [DarkGray]	1	4	17	17	17	40.9	40.9	40.9	69.283	0	289.62	2974100000	136	26.0323	26.268	26.5052	25.6489	26.5258	25.971	26.5226
	0.289077	0.220165	sp|P49770|EI2BB_HUMAN		sp|P49770|EI2BB_HUMAN	Color2 [DarkGray]	1	4	9	9	9	32.8	32.8	32.8	38.989	0	95.104	1091800000	54	25.1923	25.6509	26.113	25.4798	25.1423	25.6737	25.8629
	0.203825	0.220605	sp|Q14103|HNRPD_HUMAN		sp|Q14103|HNRPD_HUMAN	Color2 [DarkGray]	1	4	28	28	26	47.9	47.9	45.1	38.434	0	323.31	269090000000	1252	31.7859	32.896	32.975	32.0329	32.6019	32.3603	32.6557
	0.187045	0.221725	sp|P20340|RAB6A_HUMAN;sp|Q14964|RB39A_HUMAN		sp|P20340|RAB6A_HUMAN	Color2 [DarkGray]	1	4	8	8	3	43.3	43.3	18.3	23.593	0	33.094	1334000000	31	23.5262	22.4928	22.3719	22.2616	23.105	22.3591	22.3396
	0.1425	0.222014	sp|Q9H9L3|I20L2_HUMAN		sp|Q9H9L3|I20L2_HUMAN	Color2 [DarkGray]	1	4	6	6	6	21.8	21.8	21.8	39.153	0	12.911	334300000	9	23.6682	21.8058	23.247	22.4853	22.9161	22.6535	23.3567
	0.311735	0.222912	sp|P43490|NAMPT_HUMAN		sp|P43490|NAMPT_HUMAN	Color2 [DarkGray]	1	4	15	15	15	45.6	45.6	45.6	55.52	0	111.03	941790000	22	22.9839	23.9334	23.3738	23.3218	23.015	23.2855	22.023
	0.110668	0.22379	sp|O75161|NPHP4_HUMAN		sp|O75161|NPHP4_HUMAN	Color2 [DarkGray]	1	4	19	19	19	18	18	18	157.6	0	59.441	372860000	33	22.0677	22.4944	23.6778	23.5242	22.4216	21.6228	22.5261
	0.0907506	0.2277	sp|Q14690|RRP5_HUMAN		sp|Q14690|RRP5_HUMAN	Color2 [DarkGray]	1	4	50	50	50	27.9	27.9	27.9	208.7	0	208.94	1847100000	114	24.4749	23.6143	21.7186	22.3065	23.4487	23.3695	21.9248
	1.33216	0.228008	sp|P82933|RT09_HUMAN		sp|P82933|RT09_HUMAN	Color2 [DarkGray]	1	4	12	12	12	32.6	32.6	32.6	45.834	0	107.74	2086500000	72	25.4152	25.6407	25.6091	25.2699	25.3121	25.399	25.8031
	0.670088	0.228163	sp|P47897|SYQ_HUMAN		sp|P47897|SYQ_HUMAN	Color2 [DarkGray]	1	4	28	28	28	44.3	44.3	44.3	87.798	0	226.03	1468200000	99	26.9874	27.3147	26.8611	26.7086	26.8049	26.9652	27.3909
	0.0800102	0.23126	sp|Q9UBM7|DHCR7_HUMAN		sp|Q9UBM7|DHCR7_HUMAN	Color2 [DarkGray]	1	4	5	5	5	10.1	10.1	10.1	54.489	0	24.571	455800000	18	24.8309	23.0902	22.6846	24.7842	22.1427	22.985	24.4546
	0.134423	0.233267	sp|Q96IX5|ATPMD_HUMAN		sp|Q96IX5|ATPMD_HUMAN	Color2 [DarkGray]	1	4	2	2	2	43.1	43.1	43.1	6.4575	0	95.051	275220000	5	23.8016	21.8608	22.7712	22.2227	22.32	23.1911	22.7523
	0.472874	0.233325	sp|O14744|ANM5_HUMAN		sp|O14744|ANM5_HUMAN	Color2 [DarkGray]	1	4	22	22	22	45.1	45.1	45.1	72.683	0	290.68	8303900000	210	28.2947	28.3282	28.1325	28.0515	28.3562	27.6478	28.2327
	0.0646922	0.234093	sp|Q7LGA3|HS2ST_HUMAN		sp|Q7LGA3|HS2ST_HUMAN	Color2 [DarkGray]	1	4	9	9	9	35.7	35.7	35.7	41.881	0	132.53	2463100000	47	22.9483	26.0699	25.6806	23.1413	25.7789	25.0763	25.4786
	0.382661	0.234781	sp|Q02978|M2OM_HUMAN		sp|Q02978|M2OM_HUMAN	Color2 [DarkGray]	1	4	9	9	9	30.6	30.6	30.6	34.061	0	75.099	2296300000	40	23.2323	22.7916	22.7745	22.8703	22.9437	22.2801	21.9753
	0.227669	0.237626	sp|O00425|IF2B3_HUMAN		sp|O00425|IF2B3_HUMAN	Color2 [DarkGray]	1	4	17	14	14	39.4	33	33	63.704	0	115.16	3586900000	104	26.1993	26.6106	26.2095	26.5531	26.4182	25.3352	26.4637
	0.116386	0.238929	sp|Q9H0H5|RGAP1_HUMAN		sp|Q9H0H5|RGAP1_HUMAN	Color2 [DarkGray]	1	4	25	25	25	52.4	52.4	52.4	71.026	0	323.31	5574700000	89	23.8296	23.0273	23.6593	22.0576	23.2411	24.5008	22.4738
	0.249003	0.238991	sp|Q99729|ROAA_HUMAN		sp|Q99729|ROAA_HUMAN	Color2 [DarkGray]	1	4	12	12	12	29.2	29.2	29.2	36.224	0	117.58	18680000000	249	28.5507	28.9026	29.2731	28.554	28.1865	29.2689	29.2062
	0.114673	0.239111	sp|P50402|EMD_HUMAN		sp|P50402|EMD_HUMAN	Color2 [DarkGray]	1	4	12	12	12	44.9	44.9	44.9	28.994	0	97.816	2434300000	38	24.5975	22.6179	22.8992	22.8863	22.5292	23.9816	23.4186
	0.350746	0.240127	sp|P09661|RU2A_HUMAN		sp|P09661|RU2A_HUMAN	Color2 [DarkGray]	1	4	12	12	12	51.4	51.4	51.4	28.415	0	195.93	3639900000	38	23.054	23.4247	22.8447	23.1768	22.4223	23.0039	23.0477
	0.0499738	0.242359	sp|Q13838|DX39B_HUMAN;sp|O00148|DX39A_HUMAN		sp|Q13838|DX39B_HUMAN;sp|O00148|DX39A_HUMAN	Color2 [DarkGray]	1	4	14	14	14	33.6	33.6	33.6	48.991	0	74.262	2469200000	52	26.4517	23.1759	23.4527	26.7008	22.9346	22.7178	22.9741
	0.368416	0.242908	sp|O15479|MAGB2_HUMAN		sp|O15479|MAGB2_HUMAN	Color2 [DarkGray]	1	4	5	5	5	14.1	14.1	14.1	35.277	0	43.39	1241700000	36	24.3399	24.2873	25.1098	24.3034	24.2288	24.4761	25.0293
	0.111317	0.24365	sp|P46777|RL5_HUMAN		sp|P46777|RL5_HUMAN	Color2 [DarkGray]	1	4	19	19	19	55.9	55.9	55.9	34.362	0	116.8	13681000000	191	27.2287	26.2718	27.1219	25.7548	26.0509	28.0856	26.0774
	0.830604	0.245473	sp|Q9Y2X3|NOP58_HUMAN		sp|Q9Y2X3|NOP58_HUMAN	Color2 [DarkGray]	1	4	18	18	18	42.5	42.5	42.5	59.578	0	323.31	8176800000	159	27.224	27.6028	27.5828	27.108	27.2555	27.3096	27.2
	0.111855	0.245558	sp|Q9NSV4|DIAP3_HUMAN		sp|Q9NSV4|DIAP3_HUMAN	Color2 [DarkGray]	1	4	15	15	15	16.1	16.1	16.1	136.92	0	45.989	397370000	34	23.0021	23.9423	22.0338	22.1975	22.1499	23.8942	22.6927
	0.13648	0.247957	sp|P17509|HXB6_HUMAN		sp|P17509|HXB6_HUMAN	Color2 [DarkGray]	1	4	12	12	8	65.6	65.6	53.6	25.432	0	202.64	3513200000	35	22.9765	22.5482	24.0272	22.612	23.9296	22.2665	21.7036
	0.199049	0.248663	sp|Q6UUV7|CRTC3_HUMAN		sp|Q6UUV7|CRTC3_HUMAN	Color2 [DarkGray]	1	4	2	2	2	4.2	4.2	4.2	66.958	0.0017593	5.7156	261360000	5	23.2283	22.8536	22.9908	23.7041	22.2061	22.4165	22.9535
	0.0470536	0.249102	sp|P49790|NU153_HUMAN		sp|P49790|NU153_HUMAN	Color2 [DarkGray]	1	4	26	26	26	23.3	23.3	23.3	153.94	0	87.658	3058000000	67	26.4898	25.708	21.9089	22.7722	23.9784	26.6088	25.039
	0.189693	0.249545	sp|P05388|RLA0_HUMAN;sp|Q8NHW5|RLA0L_HUMAN		sp|P05388|RLA0_HUMAN;sp|Q8NHW5|RLA0L_HUMAN	Color2 [DarkGray]	1	4	16	16	16	55.8	55.8	55.8	34.273	0	323.31	25394000000	244	28.6193	28.4363	28.6608	27.598	28.0913	29.2784	27.9308
	0.0437334	0.252981	sp|P43686|PRS6B_HUMAN		sp|P43686|PRS6B_HUMAN	Color2 [DarkGray]	1	4	21	21	21	70.3	70.3	70.3	47.366	0	312.09	2650200000	99	27.5319	26.2245	22.5081	26.6551	26.2245	22.6258	26.9768
	0.189495	0.253222	sp|O75396|SC22B_HUMAN		sp|O75396|SC22B_HUMAN	Color2 [DarkGray]	1	4	6	6	6	34	34	34	24.593	0	72.276	1291300000	29	23.254	22.9974	23.202	23.86	22.6845	22.1491	23.7294
	0.219256	0.253277	sp|Q8IV48|ERI1_HUMAN		sp|Q8IV48|ERI1_HUMAN	Color2 [DarkGray]	1	4	9	9	9	34.1	34.1	34.1	40.063	0	61.087	3521200000	55	25.5919	26.6617	26.8197	25.6649	26.4525	26.196	26.2809
	0.126973	0.254462	sp|P20042|IF2B_HUMAN		sp|P20042|IF2B_HUMAN	Color2 [DarkGray]	1	4	35	35	35	77.2	77.2	77.2	38.388	0	323.31	91036000000	656	29.7346	31.478	30.9019	30.0937	31.4857	29.7717	30.9615
	0.474214	0.255472	sp|P16989|YBOX3_HUMAN		sp|P16989|YBOX3_HUMAN	Color2 [DarkGray]	1	4	15	9	9	54.8	43.8	43.8	40.089	0	323.31	6622000000	123	27.5786	27.5888	28.2442	27.5988	27.6511	27.3953	27.4568
	0.163342	0.259215	sp|P60953|CDC42_HUMAN		sp|P60953|CDC42_HUMAN	Color2 [DarkGray]	1	4	5	5	5	36.6	36.6	36.6	21.258	0	19.567	945460000	23	23.5627	22.911	23.0643	22.9078	23.9025	21.9502	22.5509
	0.175549	0.260486	sp|Q9UEU0|VTI1B_HUMAN		sp|Q9UEU0|VTI1B_HUMAN	Color2 [DarkGray]	1	4	7	7	7	36.6	36.6	36.6	26.688	0	60.079	1094400000	18	22.6051	22.9	23.3289	23.3975	22.9877	21.6673	22.8791
	0.324366	0.260854	sp|Q52LJ0|FA98B_HUMAN		sp|Q52LJ0|FA98B_HUMAN	Color2 [DarkGray]	1	4	19	16	16	54	46.4	46.4	45.547	0	323.31	6469000000	125	26.9612	27.6133	27.2148	26.7609	27.5419	26.704	27.1354
	0.0809466	0.261828	sp|Q9H2G2|SLK_HUMAN		sp|Q9H2G2|SLK_HUMAN	Color2 [DarkGray]	1	4	15	15	15	15.9	15.9	15.9	142.69	0	109.11	321750000	37	25.1078	22.7272	22.5229	22.6113	22.2165	24.7446	22.1359
	0.488719	0.262996	sp|P26599|PTBP1_HUMAN;sp|O95758|PTBP3_HUMAN		sp|P26599|PTBP1_HUMAN	Color2 [DarkGray]	1	4	24	24	24	67	67	67	57.221	0	323.31	26583000000	371	28.9064	29.2613	29.6609	28.8797	28.9857	29.1742	28.4107
	0.31923	0.264605	sp|P13010|XRCC5_HUMAN		sp|P13010|XRCC5_HUMAN	Color2 [DarkGray]	1	4	80	80	80	90.8	90.8	90.8	82.704	0	323.31	2466000000000	15096	36.5892	37.2773	37.1727	36.3921	36.59	37.2633	37.4273
	0.17518	0.26697	sp|O43464|HTRA2_HUMAN		sp|O43464|HTRA2_HUMAN	Color2 [DarkGray]	1	4	4	4	4	16.2	16.2	16.2	48.84	0	17.754	313210000	10	24.1447	22.8411	22.5527	22.4023	22.8732	23.4622	23.9925
	0.147041	0.267666	sp|P05198|IF2A_HUMAN		sp|P05198|IF2A_HUMAN	Color2 [DarkGray]	1	4	38	38	38	80	80	80	36.112	0	323.31	82193000000	771	29.8976	30.7452	31.5356	30.0702	29.8837	31.4216	30.7429
	0.0767436	0.268018	sp|P51114|FXR1_HUMAN		sp|P51114|FXR1_HUMAN	Color2 [DarkGray]	1	4	29	29	26	56.7	56.7	53.3	69.72	0	323.31	8775900000	177	25.2812	28.083	28.2615	25.4193	27.7258	27.6766	27.6055
	0.12004	0.269285	sp|O75818|RPP40_HUMAN		sp|O75818|RPP40_HUMAN	Color2 [DarkGray]	1	4	11	11	11	44.6	44.6	44.6	41.833	0	116.43	2209100000	72	24.0727	26.2125	26.5725	24.8592	25.5777	25.6129	26.102
	0.07654	0.271054	sp|Q9NYU2|UGGG1_HUMAN		sp|Q9NYU2|UGGG1_HUMAN	Color2 [DarkGray]	1	4	22	22	20	17.6	17.6	16.5	177.19	0	80.445	646610000	49	25.3108	23.1215	23.7808	25.027	21.6812	24.6918	22.7509
	0.165396	0.271523	sp|O95793|STAU1_HUMAN		sp|O95793|STAU1_HUMAN	Color2 [DarkGray]	1	4	14	14	14	31.4	31.4	31.4	63.182	0	168.49	3592700000	87	25.7803	25.3265	26.2507	25.4512	24.5811	26.5106	25.7061
	0.270049	0.272435	sp|O43670|ZN207_HUMAN		sp|O43670|ZN207_HUMAN	Color2 [DarkGray]	1	4	7	7	7	16.9	16.9	16.9	50.75	0	111.11	2891800000	57	26.5928	26.0623	26.7225	26.8837	25.8911	25.7854	25.6453
	0.532738	0.274336	sp|O75449|KTNA1_HUMAN		sp|O75449|KTNA1_HUMAN	Color2 [DarkGray]	1	4	12	12	10	27.7	27.7	23.6	55.964	0	59.08	550050000	21	22.8087	22.6659	23.3831	22.7625	22.7071	22.5651	23.5682
	0.180231	0.275113	sp|Q05639|EF1A2_HUMAN		sp|Q05639|EF1A2_HUMAN	Color2 [DarkGray]	1	4	20	7	7	59.8	29.2	29.2	50.47	0	186.85	2456100000	113	26.4733	27.7019	25.8337	26.3821	26.7322	26.0692	27.6075
	0.371308	0.27589	sp|Q6PK81|ZN773_HUMAN		sp|Q6PK81|ZN773_HUMAN	Color2 [DarkGray]	1	4	2	1	1	5.4	3.4	3.4	50.501	0.00178	5.9269	1141400000	18	22.6911	23.7053	23.1991	22.9884	22.7166	23.0628	23.228
	0.0714633	0.27836	sp|Q13426|XRCC4_HUMAN		sp|Q13426|XRCC4_HUMAN	Color2 [DarkGray]	1	4	11	11	11	39	39	39	38.286	0	47.394	1249500000	44	25.4802	24.9679	26.0559	26.4275	26.6697	22.5717	26.6165
	0.145098	0.278556	sp|Q9BRX2|PELO_HUMAN		sp|Q9BRX2|PELO_HUMAN	Color2 [DarkGray]	1	4	10	10	10	29.9	29.9	29.9	43.359	0	29.542	846990000	22	22.4718	22.8908	24.2275	22.5096	22.3744	23.8704	23.5048
	0.20853	0.279565	sp|P30419|NMT1_HUMAN		sp|P30419|NMT1_HUMAN	Color2 [DarkGray]	1	4	19	19	14	46.8	46.8	37.9	56.806	0	259.13	10308000000	252	27.1166	28.1834	28.5287	27.0753	27.8747	28.04	27.495
	0.121162	0.280533	sp|Q6UN15|FIP1_HUMAN		sp|Q6UN15|FIP1_HUMAN	Color2 [DarkGray]	1	4	9	9	9	22.6	22.6	22.6	66.526	0	267.55	1282100000	32	23.1712	23.1381	24.9208	22.842	24.6748	22.8717	24.0092
	0.181234	0.281446	sp|Q14444|CAPR1_HUMAN		sp|Q14444|CAPR1_HUMAN	Color2 [DarkGray]	1	4	23	23	23	35.1	35.1	35.1	78.365	0	323.31	43416000000	408	28.5335	29.5821	29.3868	27.943	29.6225	29.0925	29.1773
	0.545525	0.282295	sp|P62195|PRS8_HUMAN		sp|P62195|PRS8_HUMAN	Color2 [DarkGray]	1	4	18	18	17	61.6	61.6	58.6	45.626	0	143.88	2898900000	121	26.6126	26.313	26.2127	25.9943	26.4738	25.8233	26.848
	0.248658	0.284486	sp|P47756|CAPZB_HUMAN		sp|P47756|CAPZB_HUMAN	Color2 [DarkGray]	1	4	10	10	10	53.1	53.1	53.1	31.35	0	149.99	1591800000	28	22.4938	23.491	23.1274	22.4054	22.4067	23.4467	22.0657
	0.327242	0.285128	sp|Q14562|DHX8_HUMAN		sp|Q14562|DHX8_HUMAN	Color2 [DarkGray]	1	4	18	17	17	20.2	19.5	19.5	139.31	0	67.942	342360000	26	22.9406	23.443	23.1926	22.6903	23.5508	22.4798	22.5784
	0.154022	0.28537	sp|A6NJ78|MET15_HUMAN;sp|P0C7V9|ME15P_HUMAN		sp|A6NJ78|MET15_HUMAN	Color2 [DarkGray]	1	4	8	8	8	30.5	30.5	30.5	46.121	0	83.63	869260000	30	22.8256	23.2218	22.92	23.8317	21.4751	22.8045	23.6523
	0.0784657	0.286929	sp|P78332|RBM6_HUMAN		sp|P78332|RBM6_HUMAN	Color2 [DarkGray]	1	4	72	72	69	61	61	59.5	128.64	0	323.31	24399000000	356	24.8488	23.1345	23.8786	26.0451	22.4405	22.5155	23.4385
	0.230428	0.287045	sp|Q9BQP7|MGME1_HUMAN		sp|Q9BQP7|MGME1_HUMAN	Color2 [DarkGray]	1	4	12	12	12	48.8	48.8	48.8	39.42	0	99.275	891690000	20	23.1371	22.1734	23.1155	21.9108	22.4625	23.1915	23.1174
	0.249824	0.287776	sp|P10155|RO60_HUMAN		sp|P10155|RO60_HUMAN	Color2 [DarkGray]	1	4	15	15	15	35.9	35.9	35.9	60.67	0	107.58	3432600000	66	25.4727	25.7146	25.8678	25.3648	24.649	26.178	26.1306
	0.180751	0.288507	sp|Q9P2E9|RRBP1_HUMAN;sp|Q8N4C6|NIN_HUMAN		sp|Q9P2E9|RRBP1_HUMAN	Color2 [DarkGray]	1	4	28	28	28	25.3	25.3	25.3	152.45	0	263.91	2453800000	166	26.5474	26.7645	27.2131	26.2882	25.7167	27.6545	27.321
	0.10882	0.289155	sp|Q96GP6|SREC2_HUMAN		sp|Q96GP6|SREC2_HUMAN	Color2 [DarkGray]	1	4	6	6	6	10.6	10.6	10.6	92.383	0	26.706	300560000	15	23.6988	21.8938	22.8164	23.9379	22.4587	21.1449	22.4136
	0.166436	0.289355	sp|P54132|BLM_HUMAN		sp|P54132|BLM_HUMAN	Color2 [DarkGray]	1	4	40	40	40	32.9	32.9	32.9	159	0	310.52	2868800000	118	24.1257	22.0291	22.3924	22.716	22.3602	22.6029	22.0146
	0.445465	0.29078	sp|O43660|PLRG1_HUMAN		sp|O43660|PLRG1_HUMAN	Color2 [DarkGray]	1	4	13	13	13	35.4	35.4	35.4	57.193	0	112.02	2059300000	80	25.1403	24.7288	25.4057	25.1359	24.8221	24.4446	24.4333
	0.131941	0.29567	sp|Q6W2J9|BCOR_HUMAN		sp|Q6W2J9|BCOR_HUMAN	Color2 [DarkGray]	1	4	23	23	23	19.5	19.5	19.5	192.19	0	80.936	593550000	45	23.5769	22.921	21.6538	23.6189	21.9137	21.7321	23.3756
	0.803329	0.299802	sp|Q12874|SF3A3_HUMAN		sp|Q12874|SF3A3_HUMAN	Color2 [DarkGray]	1	4	13	13	13	33.7	33.7	33.7	58.848	0	69.179	2362000000	81	26.3682	26.1525	26.4618	25.7992	26.3	25.9839	26.6694
	0.267632	0.300626	sp|P68104|EF1A1_HUMAN;sp|Q5VTE0|EF1A3_HUMAN		sp|P68104|EF1A1_HUMAN;sp|Q5VTE0|EF1A3_HUMAN	Color2 [DarkGray]	1	4	30	30	17	74.5	74.5	43.7	50.14	0	323.31	281670000000	2315	33.7823	33.7669	32.961	33.3528	33.7342	32.5214	34.2331
	0.212745	0.300893	sp|Q13155|AIMP2_HUMAN		sp|Q13155|AIMP2_HUMAN	Color2 [DarkGray]	1	4	6	6	6	30	30	30	35.348	0	109.11	903850000	35	24.8199	24.9759	25.6087	24.5637	24.1478	25.7903	25.3073
	0.227743	0.301072	sp|O75934|SPF27_HUMAN		sp|O75934|SPF27_HUMAN	Color2 [DarkGray]	1	4	12	12	12	63.1	63.1	63.1	26.131	0	233.44	3813800000	43	22.3362	23.7631	22.6269	22.1328	23.1013	22.5888	23.0952
	0.126018	0.301651	sp|Q03468|ERCC6_HUMAN;sp|P0DP91|ERPG3_HUMAN		sp|Q03468|ERCC6_HUMAN	Color2 [DarkGray]	1	4	14	14	14	9.9	9.9	9.9	168.41	0	35.626	270980000	27	22.3586	24.3045	22.1173	22.1847	21.9953	23.6954	22.4794
	0.38994	0.303654	sp|O14929|HAT1_HUMAN		sp|O14929|HAT1_HUMAN	Color2 [DarkGray]	1	4	9	9	9	33.2	33.2	33.2	49.512	0	81.102	729950000	23	22.8	23.6153	23.0811	22.4273	22.9776	23.1807	22.6687
	0.397087	0.305837	sp|P50914|RL14_HUMAN		sp|P50914|RL14_HUMAN	Color2 [DarkGray]	1	4	5	5	5	24.7	24.7	24.7	23.432	0	18.245	7552300000	50	23.5909	23.1238	22.6352	23.0568	22.8983	22.4773	21.9669
	0.243439	0.308212	sp|Q05086|UBE3A_HUMAN		sp|Q05086|UBE3A_HUMAN	Color2 [DarkGray]	1	4	7	7	7	12	12	12	100.69	0	24.501	318550000	11	22.6705	24.1372	23.2953	23.0146	23.5363	22.6275	23.459
	0.575489	0.30924	sp|Q9Y277|VDAC3_HUMAN		sp|Q9Y277|VDAC3_HUMAN	Color2 [DarkGray]	1	4	5	5	5	19.8	19.8	19.8	30.658	0	14.134	781460000	11	22.7059	23.1927	22.7237	22.4617	22.3206	22.9123	21.1755
	0.271179	0.311904	sp|P49336|CDK8_HUMAN		sp|P49336|CDK8_HUMAN	Color2 [DarkGray]	1	4	4	4	4	8.6	8.6	8.6	53.283	0	9.4371	379280000	18	23.6945	24.0065	23.0945	23.7614	22.5462	23.5522	22.6277
	0.39856	0.312579	sp|Q96RT1|ERBIN_HUMAN		sp|Q96RT1|ERBIN_HUMAN	Color2 [DarkGray]	1	4	13	13	13	10.3	10.3	10.3	158.3	0	37.788	1336200000	26	22.7491	22.6328	22.9806	21.8753	22.9455	22.6039	21.5701
	0.459049	0.312632	sp|Q8TDD1|DDX54_HUMAN		sp|Q8TDD1|DDX54_HUMAN	Color2 [DarkGray]	1	4	48	48	48	64	64	64	98.594	0	323.31	83758000000	498	33.0951	32.6905	32.6969	32.3041	33.0352	32.2053	32.6557
	0.331238	0.313289	sp|Q86SQ0|PHLB2_HUMAN		sp|Q86SQ0|PHLB2_HUMAN	Color2 [DarkGray]	1	4	32	32	31	31.4	31.4	30.7	142.16	0	175.31	1980300000	67	23.034	23.4735	22.2936	22.8207	22.2563	22.7843	22.9337
	0.368316	0.313759	sp|Q13151|ROA0_HUMAN		sp|Q13151|ROA0_HUMAN	Color2 [DarkGray]	1	4	11	11	11	50.5	50.5	50.5	30.84	0	323.31	20900000000	169	28.2641	28.2063	28.1246	27.5841	27.4796	28.5899	27.4219
	0.193975	0.315646	sp|Q9NY93|DDX56_HUMAN		sp|Q9NY93|DDX56_HUMAN	Color2 [DarkGray]	1	4	17	17	17	37.3	37.3	37.3	61.589	0	237.37	4544100000	114	25.3346	26.3966	26.7135	25.1881	25.5747	26.7349	26.3069
	0.297537	0.315806	sp|Q9Y3F4|STRAP_HUMAN		sp|Q9Y3F4|STRAP_HUMAN	Color2 [DarkGray]	1	4	26	26	26	78.6	78.6	78.6	38.438	0	323.31	64063000000	569	30.5889	30.5653	31.204	30.7018	29.734	30.975	30.7514
	0.189062	0.31689	sp|Q9BU61|NDUF3_HUMAN		sp|Q9BU61|NDUF3_HUMAN	Color2 [DarkGray]	1	4	4	4	4	25	25	25	20.35	0	23.2	199040000	11	22.2365	24.0939	23.0713	23.2272	23.1035	22.1203	22.5078
	0.0911759	0.318614	sp|Q96EY7|PTCD3_HUMAN		sp|Q96EY7|PTCD3_HUMAN	Color2 [DarkGray]	1	4	18	18	18	35.6	35.6	35.6	78.549	0	93.249	1519600000	63	25.6305	25.4499	23.4623	22.4725	25.3826	25.7317	25.6849
	0.508629	0.319246	sp|P50336|PPOX_HUMAN		sp|P50336|PPOX_HUMAN	Color2 [DarkGray]	1	4	14	14	14	43.8	43.8	43.8	50.765	0	93.793	2373700000	37	23.3217	22.8571	23.6213	22.9438	22.6693	23.2292	22.3602
	0.208859	0.320015	sp|Q14197|ICT1_HUMAN		sp|Q14197|ICT1_HUMAN	Color2 [DarkGray]	1	4	5	5	5	27.2	27.2	27.2	23.63	0	10.761	190240000	9	21.5732	23.492	23.1474	22.4798	22.4668	22.3059	22.0603
	0.195271	0.322594	sp|O15258|RER1_HUMAN		sp|O15258|RER1_HUMAN	Color2 [DarkGray]	1	4	4	4	4	29.6	29.6	29.6	22.958	0	67.35	265260000	10	23.2121	24.5782	22.4801	22.7892	23.2797	23.2338	22.0764
	0.0837556	0.323086	sp|P29558|RBMS1_HUMAN;sp|Q6XE24|RBMS3_HUMAN		sp|P29558|RBMS1_HUMAN	Color2 [DarkGray]	1	4	3	3	3	10.6	10.6	10.6	44.505	0	15.294	1027500000	22	24.997	25.4256	22.3681	23.93	25.6352	22.2563	25.299
	0.651589	0.327126	sp|Q7Z2W4|ZCCHV_HUMAN;sp|Q9H0J9|PAR12_HUMAN		sp|Q7Z2W4|ZCCHV_HUMAN	Color2 [DarkGray]	1	4	35	35	35	45.8	45.8	45.8	101.43	0	323.31	14835000000	378	28.8255	28.7135	28.3951	28.4298	28.5703	27.9527	28.3857
	0.225132	0.32847	sp|C9JTQ0|ANR63_HUMAN		sp|C9JTQ0|ANR63_HUMAN	Color2 [DarkGray]	1	4	9	9	9	36.3	36.3	36.3	39.62	0	55.768	1268300000	25	23.978	23.1416	23.0873	23.4196	23.6988	22.103	23.1949
	0.207304	0.329549	sp|Q08J23|NSUN2_HUMAN		sp|Q08J23|NSUN2_HUMAN	Color2 [DarkGray]	1	4	50	50	50	75.2	75.2	75.2	86.47	0	323.31	38860000000	770	29.9944	31.3987	30.7899	29.5932	31.1913	30.4098	30.8599
	0.240091	0.330928	sp|Q8WXA9|SREK1_HUMAN		sp|Q8WXA9|SREK1_HUMAN	Color2 [DarkGray]	1	4	2	2	2	5.9	5.9	5.9	59.38	0	20.859	344190000	8	23.5771	23.514	22.6336	23.7558	22.2208	22.7552	23.155
	0.596182	0.331847	sp|Q9BYD2|RM09_HUMAN		sp|Q9BYD2|RM09_HUMAN	Color2 [DarkGray]	1	4	6	6	6	28.1	28.1	28.1	30.243	0	33.98	598660000	9	23.4561	22.6529	23.1652	22.6207	22.7508	22.9072	21.6597
	0.488046	0.332649	sp|Q14739|LBR_HUMAN		sp|Q14739|LBR_HUMAN	Color2 [DarkGray]	1	4	10	10	10	17.7	17.7	17.7	70.702	0	46.161	2293600000	63	26.607	26.0905	26.5506	26.5761	25.8797	25.7943	26.0411
	0.0896799	0.332944	sp|Q9H9Y6|RPA2_HUMAN		sp|Q9H9Y6|RPA2_HUMAN	Color2 [DarkGray]	1	4	25	25	25	28.8	28.8	28.8	128.23	0	149.21	848410000	75	23.2532	23.9005	25.3484	21.6278	24.2802	25.5952	23.9945
	0.833541	0.334239	sp|O15160|RPAC1_HUMAN		sp|O15160|RPAC1_HUMAN	Color2 [DarkGray]	1	4	11	11	11	47.1	47.1	47.1	39.249	0	309.62	3118800000	83	26.389	26.5782	26.6913	25.9305	26.2277	26.4975	26.4304
	0.125319	0.334769	sp|Q9C0J8|WDR33_HUMAN		sp|Q9C0J8|WDR33_HUMAN	Color2 [DarkGray]	1	4	14	14	14	16.2	16.2	16.2	145.89	0	46.049	646260000	33	24.6983	25.3985	22.3199	24.176	23.2165	24.02	22.6099
	0.277048	0.335639	sp|P82932|RT06_HUMAN		sp|P82932|RT06_HUMAN	Color2 [DarkGray]	1	4	4	4	4	33.6	33.6	33.6	14.226	0.00038926	8.7695	301440000	9	22.2458	23.2514	23.7817	22.4183	22.8005	23.0533	23.4989
	0.116823	0.33581	sp|P25788|PSA3_HUMAN		sp|P25788|PSA3_HUMAN	Color2 [DarkGray]	1	4	4	4	4	14.9	14.9	14.9	28.433	0	12.887	1459500000	19	25.1511	22.0581	22.5513	22.1114	23.1471	23.4946	22.8641
	0.0861803	0.336114	sp|Q9UJA5|TRM6_HUMAN		sp|Q9UJA5|TRM6_HUMAN	Color2 [DarkGray]	1	4	16	16	16	36.8	36.8	36.8	55.799	0	83.654	1780500000	69	23.0469	26.6477	26.3726	23.5313	26.018	25.5096	25.9126
	0.55802	0.336929	sp|Q9BRJ6|CG050_HUMAN		sp|Q9BRJ6|CG050_HUMAN	Color2 [DarkGray]	1	4	5	5	5	41.8	41.8	41.8	22.083	0	38.255	337140000	10	22.8432	23.0165	22.7853	22.4648	22.1422	23.0272	22.6542
	0.387302	0.336948	sp|Q96HP0|DOCK6_HUMAN		sp|Q96HP0|DOCK6_HUMAN	Color2 [DarkGray]	1	4	53	48	48	31.5	29	29	229.56	0	211.32	2202100000	125	23.0478	23.1484	22.6603	22.5812	23.2116	22.0529	23.1841
	0.331932	0.337324	sp|Q9NYZ3|GTSE1_HUMAN		sp|Q9NYZ3|GTSE1_HUMAN	Color2 [DarkGray]	1	4	9	9	9	16.5	16.5	16.5	76.644	0	23.122	877380000	36	24.0012	22.7321	23.0472	22.7996	23.2638	22.7053	24.5618
	0.105654	0.339935	sp|Q9BUI4|RPC3_HUMAN		sp|Q9BUI4|RPC3_HUMAN	Color2 [DarkGray]	1	4	9	9	9	21.9	21.9	21.9	60.611	0	44.303	472610000	34	22.5831	25.3288	25.9195	24.0702	25.2852	23.4561	24.7146
	0.411727	0.340831	sp|P30291|WEE1_HUMAN		sp|P30291|WEE1_HUMAN	Color2 [DarkGray]	1	4	15	15	15	28.3	28.3	28.3	71.597	0	55.707	2297700000	39	22.8801	23.6288	23.2903	22.9671	22.4258	23.3838	21.7483
	0.599938	0.341572	sp|Q13144|EI2BE_HUMAN		sp|Q13144|EI2BE_HUMAN	Color2 [DarkGray]	1	4	15	15	15	33.8	33.8	33.8	80.379	0	139.38	1709100000	95	26.7622	26.3334	26.1836	25.8244	25.9831	26.447	25.8937
	0.256522	0.342242	sp|O60292|SI1L3_HUMAN		sp|O60292|SI1L3_HUMAN	Color2 [DarkGray]	1	4	23	22	22	17	16.5	16.5	194.61	0	49.317	426500000	34	22.648	22.4312	24.0375	22.3888	22.7344	22.9666	22.5236
	0.164786	0.34228	sp|P17482|HXB9_HUMAN;sp|P28356|HXD9_HUMAN		sp|P17482|HXB9_HUMAN	Color2 [DarkGray]	1	4	8	7	6	49.2	46	42	28.058	0	323.31	1387600000	17	24.5003	22.5911	22.3991	22.1834	23.5651	22.7152	23.3405
	0.179005	0.342629	sp|Q9NUQ3|TXLNG_HUMAN;sp|Q9BZA5|TXNG2_HUMAN		sp|Q9NUQ3|TXLNG_HUMAN	Color2 [DarkGray]	1	4	14	13	13	29	27.5	27.5	60.585	0	113.26	1505700000	52	24.4918	24.7482	25.2608	23.2378	25.6243	24.6108	25.4686
	0.482859	0.343319	sp|P18077|RL35A_HUMAN		sp|P18077|RL35A_HUMAN	Color2 [DarkGray]	1	4	1	1	1	9.1	9.1	9.1	12.538	0.0020611	5.1362	144090000	5	24.0093	23.4942	23.5245	23.8242	22.939	23.2349	22.543
	0.196197	0.34399	sp|Q9P0L2|MARK1_HUMAN		sp|Q9P0L2|MARK1_HUMAN	Color2 [DarkGray]	1	4	48	34	34	65	49.2	49.2	89.002	0	323.31	33971000000	277	23.2416	24.3244	25.1116	23.2163	24.5991	23.8302	25.2824
	0.324454	0.344282	sp|P26641|EF1G_HUMAN		sp|P26641|EF1G_HUMAN	Color2 [DarkGray]	1	4	33	33	33	78.7	78.7	78.7	50.118	0	323.31	323960000000	2268	34.1662	34.0439	33.3988	33.5043	34.168	32.9039	34.2999
	0.456816	0.346621	sp|Q6P5Z2|PKN3_HUMAN		sp|Q6P5Z2|PKN3_HUMAN	Color2 [DarkGray]	1	4	37	37	36	48	48	47.1	99.419	0	323.31	13274000000	215	23.0417	24.0028	23.9815	23.4024	23.4185	23.1651	22.1561
	0.925469	0.346907	sp|Q92552|RT27_HUMAN		sp|Q92552|RT27_HUMAN	Color2 [DarkGray]	1	4	22	22	22	55.8	55.8	55.8	47.611	0	323.31	10565000000	127	26.6422	26.9268	26.9771	26.2241	26.6806	26.6007	26.5405
	0.109736	0.349714	sp|Q9H7E2|TDRD3_HUMAN		sp|Q9H7E2|TDRD3_HUMAN	Color2 [DarkGray]	1	4	14	14	14	30.9	30.9	30.9	73.184	0	94.659	1780700000	33	23.2728	23.0186	23.6853	22.3488	21.3978	25.1809	23.5052
	0.639097	0.349791	sp|Q9NY12|GAR1_HUMAN		sp|Q9NY12|GAR1_HUMAN	Color2 [DarkGray]	1	4	5	5	5	24	24	24	22.348	0	15.504	2337200000	12	23.2785	22.4975	22.7888	22.5711	22.3175	22.6267	23.1025
	0.245354	0.349855	sp|Q969X6|UTP4_HUMAN		sp|Q969X6|UTP4_HUMAN	Color2 [DarkGray]	1	4	5	5	5	10.1	10.1	10.1	76.889	0	18.11	277230000	16	22.4233	21.9806	23.4252	22.0283	21.7715	22.9798	22.7958
	0.688363	0.350974	sp|P51398|RT29_HUMAN		sp|P51398|RT29_HUMAN	Color2 [DarkGray]	1	4	11	11	11	37.7	37.7	37.7	45.566	0	84.463	1113100000	57	25.2729	24.7741	25.3193	24.75	24.5174	25.046	25.1223
	0.213559	0.35101	sp|P39656|OST48_HUMAN		sp|P39656|OST48_HUMAN	Color2 [DarkGray]	1	4	14	14	14	48	48	48	50.8	0	323.31	5332200000	87	26.4595	26.0687	25.6739	26.1942	26.4241	24.5308	26.0834
	0.107329	0.352187	sp|Q9NVN8|GNL3L_HUMAN		sp|Q9NVN8|GNL3L_HUMAN	Color2 [DarkGray]	1	4	29	29	29	52.4	52.4	52.4	65.572	0	323.31	12195000000	176	25.1089	27.8063	28.2228	25.3653	27.1897	27.5265	26.9216
	0.202087	0.357279	sp|Q8WU90|ZC3HF_HUMAN		sp|Q8WU90|ZC3HF_HUMAN	Color2 [DarkGray]	1	4	27	27	27	55.6	55.6	55.6	48.602	0	323.31	42004000000	453	29.0804	30.1745	30.8079	28.8053	30.3721	29.8136	30.0985
	0.256657	0.357291	sp|P24941|CDK2_HUMAN		sp|P24941|CDK2_HUMAN	Color2 [DarkGray]	1	4	13	12	10	56.4	53.7	45.3	33.929	0	79.95	2093400000	26	23.2109	22.5016	22.0107	22.4398	22.8254	21.3861	22.7757
	0.234943	0.357653	sp|Q92665|RT31_HUMAN		sp|Q92665|RT31_HUMAN	Color2 [DarkGray]	1	4	8	8	8	25.8	25.8	25.8	45.318	0	115.63	687580000	36	24.1758	23.5121	24.4275	24.2886	22.6199	24.1341	24.435
	0.129817	0.357698	sp|Q658Y4|F91A1_HUMAN;sp|P0C866|F91A2_HUMAN		sp|Q658Y4|F91A1_HUMAN	Color2 [DarkGray]	1	4	8	8	8	12.4	12.4	12.4	93.908	0	74.188	438620000	19	23.0551	23.2614	23.6909	24.9671	22.0157	21.9516	22.853
	0.281007	0.358299	sp|Q15334|L2GL1_HUMAN		sp|Q15334|L2GL1_HUMAN	Color2 [DarkGray]	1	4	18	18	18	25	25	25	115.42	0	64.382	1215100000	99	25.2753	26.7037	26.7581	25.5542	26.0468	26.0612	26.8413
	0.13303	0.359032	sp|P85298|RHG08_HUMAN		sp|P85298|RHG08_HUMAN	Color2 [DarkGray]	1	4	25	25	25	67.7	67.7	67.7	53.483	0	323.31	20305000000	155	22.9134	22.5741	24.0496	22.6849	24.421	21.354	22.3286
	0.212759	0.359288	sp|Q04917|1433F_HUMAN		sp|Q04917|1433F_HUMAN	Color2 [DarkGray]	1	4	21	18	18	67.9	64.6	64.6	28.218	0	323.31	19172000000	71	22.8055	22.1297	23.4664	23.0317	21.3842	22.9078	23.0797
	0.260395	0.36049	sp|Q6DD87|ZN787_HUMAN		sp|Q6DD87|ZN787_HUMAN	Color2 [DarkGray]	1	4	13	13	13	47.4	47.4	47.4	40.428	0	323.31	7410100000	109	26.2018	26.9693	25.8162	25.3257	26.7981	25.782	26.5596
	0.161478	0.361024	sp|P17980|PRS6A_HUMAN		sp|P17980|PRS6A_HUMAN	Color2 [DarkGray]	1	4	17	17	17	52.8	52.8	52.8	49.203	0	248.97	2151400000	95	25.9518	25.4666	25.0466	25.8529	25.996	23.533	26.3472
	0.189043	0.361129	sp|Q9Y450|HBS1L_HUMAN		sp|Q9Y450|HBS1L_HUMAN	Color2 [DarkGray]	1	4	20	20	20	34.6	34.6	34.6	75.472	0	116.13	2055000000	121	24.5241	26.4082	26.5549	24.9646	26.0793	25.3598	25.1689
	0.209518	0.362454	sp|Q6UWZ7|ABRX1_HUMAN		sp|Q6UWZ7|ABRX1_HUMAN	Color2 [DarkGray]	1	4	7	7	7	24.2	24.2	24.2	46.662	0	47.028	776080000	13	23.265	21.8887	23.8526	23.2289	22.6105	22.0795	23.0453
	0.121429	0.362762	sp|Q6PGP7|TTC37_HUMAN		sp|Q6PGP7|TTC37_HUMAN	Color2 [DarkGray]	1	4	9	9	9	6.5	6.5	6.5	175.48	0	46.163	172090000	20	24.657	21.9294	23.6804	24.5453	22.2753	22.3579	23.3106
	0.296107	0.363345	sp|Q92879|CELF1_HUMAN;sp|O95319|CELF2_HUMAN		sp|Q92879|CELF1_HUMAN	Color2 [DarkGray]	1	4	7	7	7	18.3	18.3	18.3	52.063	0	26.546	923760000	23	24.1114	22.6572	23.3161	23.4773	22.5579	22.9595	23.1363
	0.215335	0.363591	sp|Q66K74|MAP1S_HUMAN		sp|Q66K74|MAP1S_HUMAN	Color2 [DarkGray]	1	4	21	21	21	27.4	27.4	27.4	112.21	0	144.2	3340700000	123	25.8418	27.3124	26.5603	26.5389	25.2245	26.8604	27.0487
	0.474465	0.366014	sp|Q5T280|CI114_HUMAN		sp|Q5T280|CI114_HUMAN	Color2 [DarkGray]	1	4	8	8	8	22.3	22.3	22.3	42.008	0	37.284	779430000	20	22.9784	23.5984	24.0271	22.8932	23.2773	23.3355	22.8409
	0.492986	0.367375	sp|Q9NR50|EI2BG_HUMAN		sp|Q9NR50|EI2BG_HUMAN	Color2 [DarkGray]	1	4	15	15	15	48.2	48.2	48.2	50.24	0	99.219	1545100000	88	26.1282	26.3156	26.7027	26.5402	25.9065	25.5977	25.7015
	0.225658	0.367732	sp|O14715|RGPD8_HUMAN		sp|O14715|RGPD8_HUMAN	Color2 [DarkGray]	1	4	101	48	3	58.4	31.2	2.3	198.99	0	323.31	6351500000	181	24.0736	22.274	23.232	23.1058	22.0953	23.2753	23.4222
	0.359445	0.369215	sp|P43246|MSH2_HUMAN		sp|P43246|MSH2_HUMAN	Color2 [DarkGray]	1	4	33	33	33	42.7	42.7	42.7	104.74	0	191.86	6188500000	217	27.5668	28.2287	28.2327	27.1932	28.3667	27.3606	27.7684
	0.365466	0.370795	sp|P09651|ROA1_HUMAN		sp|P09651|ROA1_HUMAN	Color2 [DarkGray]	1	4	28	27	9	51.3	51.3	22.6	38.746	0	323.31	359580000000	2160	32.2726	32.5433	32.3089	31.2673	32.0405	32.7045	32.2972
	0.226468	0.370949	sp|P29083|T2EA_HUMAN		sp|P29083|T2EA_HUMAN	Color2 [DarkGray]	1	4	9	9	9	27.8	27.8	27.8	49.452	0	73.057	2190700000	55	24.7372	25.3811	25.8661	23.8579	25.4393	25.5743	24.9792
	0.326333	0.371629	sp|Q9H4L5|OSBL3_HUMAN		sp|Q9H4L5|OSBL3_HUMAN	Color2 [DarkGray]	1	4	11	11	11	15.7	15.7	15.7	101.22	0	25.505	272810000	20	22.9974	24.0198	22.4677	22.6396	22.9994	22.731	22.1218
	0.217915	0.371979	sp|P41091|IF2G_HUMAN;sp|Q2VIR3|IF2GL_HUMAN		sp|P41091|IF2G_HUMAN;sp|Q2VIR3|IF2GL_HUMAN	Color2 [DarkGray]	1	4	37	37	37	72.5	72.5	72.5	51.109	0	323.31	183000000000	1270	31.1325	32.9351	32.1847	31.1376	32.5063	31.4924	32.2011
	0.217842	0.372746	sp|Q9ULX3|NOB1_HUMAN		sp|Q9ULX3|NOB1_HUMAN	Color2 [DarkGray]	1	4	16	16	16	48.8	48.8	48.8	46.674	0	323.31	11711000000	138	25.1284	27.0951	27.1129	25.9188	26.0404	26.2589	26.5099
	0.245905	0.373289	sp|P35659|DEK_HUMAN		sp|P35659|DEK_HUMAN	Color2 [DarkGray]	1	4	28	28	28	54.4	54.4	54.4	42.674	0	323.31	140600000000	691	30.7672	31.7368	31.1026	30.8215	31.7482	29.9171	31.3539
	0.13559	0.373321	sp|Q9NQC3|RTN4_HUMAN		sp|Q9NQC3|RTN4_HUMAN	Color2 [DarkGray]	1	4	4	4	4	6.3	6.3	6.3	129.93	0	72.582	909820000	19	23.114	23.2114	23.1907	24.4197	20.9292	23.0474	21.8634
	0.226981	0.374692	sp|Q07065|CKAP4_HUMAN;sp|Q96K21|ANCHR_HUMAN		sp|Q07065|CKAP4_HUMAN	Color2 [DarkGray]	1	4	45	45	45	69.4	69.4	69.4	66.022	0	323.31	26902000000	390	28.7372	30.1171	30.0584	28.3813	29.9482	29.459	30.0267
	0.253217	0.375439	sp|P19525|E2AK2_HUMAN		sp|P19525|E2AK2_HUMAN	Color2 [DarkGray]	1	4	10	10	10	22.5	22.5	22.5	62.094	0	38.879	1396000000	55	24.2463	25.9835	25.2739	24.9527	25.2192	24.2055	24.3208
	0.646324	0.375459	sp|P53985|MOT1_HUMAN		sp|P53985|MOT1_HUMAN	Color2 [DarkGray]	1	4	5	5	5	11.2	11.2	11.2	53.944	0	68.684	1613200000	50	22.7078	23.0157	23.3718	22.9508	22.3325	22.6856	25.675
	0.348985	0.375699	sp|Q9HC52|CBX8_HUMAN		sp|Q9HC52|CBX8_HUMAN	Color2 [DarkGray]	1	4	7	7	7	27.5	27.5	27.5	43.395	0	37.494	683540000	13	23.4086	22.8037	22.9729	22.4121	23.4902	22.1558	22.5871
	0.667706	0.377274	sp|P51572|BAP31_HUMAN		sp|P51572|BAP31_HUMAN	Color2 [DarkGray]	1	4	8	8	8	26.4	26.4	26.4	27.991	0	32.446	1724500000	27	23.1685	22.8667	23.3527	22.7184	22.4001	23.1375	22.1084
	0.397067	0.378078	sp|Q9UHX1|PUF60_HUMAN		sp|Q9UHX1|PUF60_HUMAN	Color2 [DarkGray]	1	4	23	23	23	46.5	46.5	46.5	59.875	0	323.31	17056000000	264	28.4315	29.0113	29.0828	27.8329	29.0242	28.5343	29.1145
	0.420716	0.378531	sp|Q9NVU7|SDA1_HUMAN		sp|Q9NVU7|SDA1_HUMAN	Color2 [DarkGray]	1	4	24	24	24	31.9	31.9	31.9	79.87	0	267.88	5596900000	126	26.4593	26.9198	26.8061	25.9281	26.0604	27.0612	27.2116
	1.11613	0.379713	sp|P11940|PABP1_HUMAN;sp|Q9H361|PABP3_HUMAN;sp|Q4VXU2|PAP1L_HUMAN;sp|Q5JQF8|PAP1M_HUMAN;sp|Q96DU9|PABP5_HUMAN		sp|P11940|PABP1_HUMAN;sp|Q9H361|PABP3_HUMAN	Color2 [DarkGray]	1	4	26	26	18	40.3	40.3	25.5	70.67	0	323.31	10554000000	234	28.5639	28.5896	28.7274	27.9719	28.2745	28.4953	28.4295
	0.394108	0.380388	sp|Q86YM7|HOME1_HUMAN		sp|Q86YM7|HOME1_HUMAN	Color2 [DarkGray]	1	4	19	19	17	59.6	59.6	56.2	40.276	0	323.31	4811500000	63	23.063	22.9211	23.6335	23.3839	22.8961	22.1964	21.2467
	0.332028	0.381821	sp|Q9UJK0|TSR3_HUMAN		sp|Q9UJK0|TSR3_HUMAN	Color2 [DarkGray]	1	4	3	3	3	14.7	14.7	14.7	33.596	0.00038986	8.8717	411110000	18	23.0599	24.1737	24.6037	23.415	23.7877	23.4892	23.2238
	0.322145	0.382306	sp|P52756|RBM5_HUMAN		sp|P52756|RBM5_HUMAN	Color2 [DarkGray]	1	4	23	20	20	31.9	29.3	29.3	92.153	0	171.27	1066500000	35	22.2081	22.9146	23.5003	23.1166	22.1727	22.1868	23.1009
	0.21114	0.382577	sp|Q92572|AP3S1_HUMAN		sp|Q92572|AP3S1_HUMAN	Color2 [DarkGray]	1	4	5	5	5	27.5	27.5	27.5	21.732	0	61.232	926640000	23	21.3788	23.3191	22.7976	22.128	21.4227	22.7971	23.0132
	0.744429	0.38308	sp|Q86X52|CHSS1_HUMAN		sp|Q86X52|CHSS1_HUMAN	Color2 [DarkGray]	1	4	6	6	6	10	10	10	91.783	0	52.347	299510000	12	23.4175	22.9893	23.806	23.0184	23.0442	23.001	23.1075
	0.147847	0.3845	sp|Q92759|TF2H4_HUMAN		sp|Q92759|TF2H4_HUMAN	Color2 [DarkGray]	1	4	14	14	14	44.2	44.2	44.2	52.186	0	182.56	3579200000	76	23.6931	26.0152	25.6112	23.8222	25.9868	24.3569	24.9562
	0.734416	0.38457	sp|P19338|NUCL_HUMAN		sp|P19338|NUCL_HUMAN	Color2 [DarkGray]	1	4	47	47	47	43.9	43.9	43.9	76.613	0	323.31	190710000000	1467	33.503	32.8757	32.8937	32.6723	32.934	32.5124	32.8406
	0.297209	0.384699	sp|Q8WWH5|TRUB1_HUMAN		sp|Q8WWH5|TRUB1_HUMAN	Color2 [DarkGray]	1	4	18	18	18	60.2	60.2	60.2	37.252	0	244.67	7675400000	120	27.2044	27.1866	27.7866	27.076	26.1328	27.8147	26.8045
	0.343545	0.386976	sp|Q96L58|B3GT6_HUMAN		sp|Q96L58|B3GT6_HUMAN	Color2 [DarkGray]	1	4	5	5	5	17.6	17.6	17.6	37.137	0	17.12	265640000	8	22.5635	22.647	23.5064	21.9073	23.1403	22.5083	22.9191
	0.0645557	0.387124	sp|O75152|ZC11A_HUMAN;sp|A0A1B0GTU1|ZC11B_HUMAN		sp|O75152|ZC11A_HUMAN	Color2 [DarkGray]	1	4	22	22	22	35.9	35.9	35.9	89.13	0	168.89	2600100000	108	22.1707	27.0609	27.0323	22.4156	26.3512	26.3358	25.4124
	0.752989	0.387646	sp|Q8WY36|BBX_HUMAN		sp|Q8WY36|BBX_HUMAN	Color2 [DarkGray]	1	4	7	7	7	10.6	10.6	10.6	105.13	0	16.644	227140000	18	23.8294	23.4173	23.9148	23.3114	23.0326	23.6546	21.9628
	0.202138	0.390448	sp|Q8IYU8|MICU2_HUMAN		sp|Q8IYU8|MICU2_HUMAN	Color2 [DarkGray]	1	4	10	10	10	29	29	29	49.666	0	238.25	881270000	31	23.4681	24.9624	23.7481	22.7872	24.781	23.4391	22.8572
	0.33836	0.390955	sp|Q149N8|SHPRH_HUMAN		sp|Q149N8|SHPRH_HUMAN	Color2 [DarkGray]	1	4	27	27	27	18.7	18.7	18.7	193.08	0	61.479	390230000	52	22.5955	22.1795	23.7728	22.4624	22.4282	22.4844	24.0895
	0.175154	0.391352	sp|Q96JM7|LMBL3_HUMAN		sp|Q96JM7|LMBL3_HUMAN	Color2 [DarkGray]	1	4	19	19	19	34.6	34.6	34.6	88.336	0	233.28	2470200000	66	22.1637	23.5812	24.5284	23.5241	23.5329	22.0422	23.4534
	0.210426	0.391972	sp|Q9BTD8|RBM42_HUMAN		sp|Q9BTD8|RBM42_HUMAN	Color2 [DarkGray]	1	4	7	7	6	22.5	22.5	16.9	50.413	0	64.959	1170700000	38	23.3692	25.2196	25.3435	23.7781	24.9038	24.0744	25.1481
	0.146491	0.396561	sp|Q9HC62|SENP2_HUMAN		sp|Q9HC62|SENP2_HUMAN	Color2 [DarkGray]	1	4	14	14	14	25.3	25.3	25.3	67.854	0	168.6	1860500000	52	23.3924	22.2745	23.3713	21.723	21.6372	24.4882	21.1787
	0.308483	0.400534	sp|Q9Y3D9|RT23_HUMAN		sp|Q9Y3D9|RT23_HUMAN	Color2 [DarkGray]	1	4	6	6	6	38.4	38.4	38.4	21.77	0	15.781	785240000	22	22.8891	23.9365	22.9126	22.2179	22.7257	23.593	22.8983
	0.338946	0.402531	sp|Q9Y262|EIF3L_HUMAN		sp|Q9Y262|EIF3L_HUMAN	Color2 [DarkGray]	1	4	29	29	29	51.4	51.4	51.4	66.726	0	323.31	15544000000	252	28.5509	29.4097	29.5378	28.1665	29.4712	28.653	29.4092
	0.442654	0.407299	sp|P06748|NPM_HUMAN		sp|P06748|NPM_HUMAN	Color2 [DarkGray]	1	4	16	16	16	62.6	62.6	62.6	32.575	0	323.31	19653000000	326	28.4777	28.8623	28.9414	28.4578	27.6695	28.9322	28.7935
	0.253423	0.408937	sp|Q8N1G1|REXO1_HUMAN;sp|Q8IX06|GOR_HUMAN		sp|Q8N1G1|REXO1_HUMAN	Color2 [DarkGray]	1	4	38	38	38	31.9	31.9	31.9	131.51	0	252.32	4970500000	120	23.0048	23.9126	21.7789	22.292	22.3542	22.8232	23.6301
	0.374815	0.41154	sp|P05141|ADT2_HUMAN;sp|Q9H0C2|ADT4_HUMAN		sp|P05141|ADT2_HUMAN	Color2 [DarkGray]	1	4	26	26	11	57.7	57.7	29.9	32.852	0	244.92	126520000000	668	30.1049	30.4101	30.1131	28.9392	30.4565	29.9978	30.145
	0.528958	0.412378	sp|O60832|DKC1_HUMAN		sp|O60832|DKC1_HUMAN	Color2 [DarkGray]	1	4	18	18	18	45.3	45.3	45.3	57.673	0	146.92	5715900000	163	26.6893	27.3649	27.7844	26.6238	27.0496	26.9281	27.2533
	0.309129	0.413658	sp|Q3B726|RPA43_HUMAN		sp|Q3B726|RPA43_HUMAN	Color2 [DarkGray]	1	4	6	6	6	20.7	20.7	20.7	37.432	0	15.239	492280000	18	23.2081	24.2505	24.1946	22.6171	23.9564	23.8387	23.9229
	0.211822	0.413791	sp|P10321|1C07_HUMAN;sp|Q29963|1C06_HUMAN;sp|P30480|1B42_HUMAN;sp|P30460|1B08_HUMAN;sp|Q31612|1B73_HUMAN;sp|Q07000|1C15_HUMAN;sp|P30508|1C12_HUMAN;sp|Q29865|1C18_HUMAN;sp|P30499|1C01_HUMAN;sp|P30462|1B14_HUMAN;sp|P18463|1B37_HUMAN;sp|P01889|1B07_HUMAN;sp|P10316|1A69_HUMAN;sp|P01892|1A02_HUMAN;sp|P30505|1C08_HUMAN;sp|Q29960|1C16_HUMAN;sp|P30510|1C14_HUMAN;sp|P30504|1C04_HUMAN;sp|P30501|1C02_HUMAN;…		sp|P10321|1C07_HUMAN;sp|Q29963|1C06_HUMAN;sp|P30480|1B42_HUMAN;sp|P30460|1B08_HUMAN;sp|Q31612|1B73_HUMAN;sp|Q07000|1C15_HUMAN;sp|P30508|1C12_HUMAN;sp|Q29865|1C18_HUMAN;sp|P30499|1C01_HUMAN;sp|P30462|1B14_HUMAN;sp|P18463|1B37_HUMAN;sp|P01889|1B07_HUMAN;sp|P10316|1A69_HUMAN;sp|P01892|1A02_HUMAN;sp|P30505|1C08_HUMAN;sp|Q29960|1C16_HUMAN;sp|P30510|1C14_HUMAN;sp|P30504|1C04_HUMAN;sp|P30501|1C02_HUMAN;…	Color2 [DarkGray]	1	4	6	6	6	23.5	23.5	23.5	40.648	0	127.92	304890000	11	23.6105	22.7661	22.8519	21.2741	23.6031	23.11	22.9606
	0.169878	0.414264	sp|P46940|IQGA1_HUMAN		sp|P46940|IQGA1_HUMAN	Color2 [DarkGray]	1	4	64	61	61	44.6	43.6	43.6	189.25	0	323.31	5598800000	293	28.0292	26.096	27.3503	25.6969	26.3949	28.1409	26.8247
	0.398704	0.417015	sp|Q8WUF5|IASPP_HUMAN		sp|Q8WUF5|IASPP_HUMAN	Color2 [DarkGray]	1	4	22	22	22	35.4	35.4	35.4	89.09	0	221.59	1594200000	42	24.395	23.0897	23.2988	23.3545	22.8202	23.3577	22.8234
	0.570324	0.419035	sp|O43776|SYNC_HUMAN		sp|O43776|SYNC_HUMAN	Color2 [DarkGray]	1	4	13	13	13	27.2	27.2	27.2	62.942	0	55.694	1291900000	46	25.4946	26.3032	26.1685	25.4677	25.974	25.2676	21.7245
	0.213388	0.419136	sp|P11388|TOP2A_HUMAN		sp|P11388|TOP2A_HUMAN	Color2 [DarkGray]	1	4	15	10	10	12.4	8.6	8.6	174.38	0	20.48	215330000	21	24.2953	22.2204	23.4666	23.4571	21.9799	23.2879	22.8835
	0.204091	0.422466	sp|Q9NP81|SYSM_HUMAN		sp|Q9NP81|SYSM_HUMAN	Color2 [DarkGray]	1	4	9	9	9	24.1	24.1	24.1	58.282	0	31.581	833530000	25	23.203	24.6006	23.6845	22.1126	24.4485	23.6595	22.6388
	0.239824	0.423206	sp|Q9BYW2|SETD2_HUMAN		sp|Q9BYW2|SETD2_HUMAN	Color2 [DarkGray]	1	4	8	8	8	3.6	3.6	3.6	287.59	0	18.879	99262000	14	23.1882	24.3843	22.5449	23.3222	22.0735	23.4521	22.9498
	0.531643	0.426899	sp|P12956|XRCC6_HUMAN		sp|P12956|XRCC6_HUMAN	Color2 [DarkGray]	1	4	90	90	90	91.8	91.8	91.8	69.842	0	323.31	2367900000000	11787	36.2615	37.3109	36.7266	36.0839	36.6907	36.2437	36.8667
	0.278465	0.427285	sp|Q12894|IFRD2_HUMAN		sp|Q12894|IFRD2_HUMAN	Color2 [DarkGray]	1	4	4	4	4	14	14	14	54.813	0	40.133	254360000	11	22.7366	23.9955	23.9084	23.0892	22.3304	23.9389	22.9724
	0.398476	0.428445	sp|O43913|ORC5_HUMAN		sp|O43913|ORC5_HUMAN	Color2 [DarkGray]	1	4	10	10	10	27.1	27.1	27.1	50.282	0	53.823	805850000	37	23.402	24.09	23.3968	23.2851	23.8346	22.4837	24.2028
	0.406148	0.429267	sp|Q9Y606|TRUA_HUMAN		sp|Q9Y606|TRUA_HUMAN	Color2 [DarkGray]	1	4	18	18	18	49.9	49.9	49.9	47.47	0	85.042	2268300000	98	25.3197	26.6178	26.6054	25.5575	25.9839	25.7137	25.5844
	0.471134	0.4299	sp|A4D1E9|GTPBA_HUMAN		sp|A4D1E9|GTPBA_HUMAN	Color2 [DarkGray]	1	4	22	22	22	61.5	61.5	61.5	42.932	0	323.31	9966200000	193	27.1778	28.2811	28.3023	27.2266	27.569	27.6759	27.8634
	0.0990256	0.430344	sp|P09211|GSTP1_HUMAN		sp|P09211|GSTP1_HUMAN	Color2 [DarkGray]	1	4	7	7	7	48.6	48.6	48.6	23.356	0	275.67	1707400000	37	26.666	22.6012	26.2808	25.1651	26.0028	23.089	23.3309
	0.655619	0.43176	sp|O43822|CF410_HUMAN;REV__sp|O75691|UTP20_HUMAN		sp|O43822|CF410_HUMAN	Color2 [DarkGray]	1	4	8	8	8	28.5	28.5	28.5	28.34	0	64.091	543520000	14	23.1889	23.9244	23.3609	23.3622	23.1315	22.6853	21.7152
	0.247269	0.433384	sp|O60318|GANP_HUMAN		sp|O60318|GANP_HUMAN	Color2 [DarkGray]	1	4	21	21	21	14.9	14.9	14.9	218.4	0	62.138	349770000	34	22.9292	23.6677	22.1014	22.5964	21.4975	23.3042	25.3589
	0.083769	0.437284	sp|A6NHR9|SMHD1_HUMAN		sp|A6NHR9|SMHD1_HUMAN	Color2 [DarkGray]	1	4	28	28	28	17.1	17.1	17.1	226.37	0	71.637	489700000	68	25.7441	21.6007	25.4098	22.1086	23.0039	26.3302	26.1347
	0.352981	0.438084	sp|Q7Z7A3|CTU1_HUMAN		sp|Q7Z7A3|CTU1_HUMAN	Color2 [DarkGray]	1	4	7	7	7	28.7	28.7	28.7	36.45	0	33.687	776840000	15	22.6473	22.7808	24.0272	22.7418	22.232	23.1672	23.6642
	0.437208	0.440495	sp|Q9BPX3|CND3_HUMAN		sp|Q9BPX3|CND3_HUMAN	Color2 [DarkGray]	1	4	17	17	17	23.1	23.1	23.1	114.33	0	150.9	916710000	57	25.9742	24.8242	25.6009	24.6763	25.5524	24.8491	25.3503
	0.0862359	0.446933	sp|Q00610|CLH1_HUMAN;sp|P53675|CLH2_HUMAN		sp|Q00610|CLH1_HUMAN	Color2 [DarkGray]	1	4	65	65	65	39.3	39.3	39.3	191.61	0	311.26	6293500000	465	29.9682	29.5783	29.514	30.088	25.7267	31.9049	30.795
	0.255555	0.450608	sp|P08237|PFKAM_HUMAN		sp|P08237|PFKAM_HUMAN	Color2 [DarkGray]	1	4	12	11	10	20.4	19.2	18.1	85.182	0	112.46	872970000	29	23.1528	24.1336	22.7818	23.5366	23.4185	21.7613	23.1801
	0.431524	0.450719	sp|Q5C9Z4|NOM1_HUMAN		sp|Q5C9Z4|NOM1_HUMAN	Color2 [DarkGray]	1	4	7	7	7	10.3	10.3	10.3	96.256	0	25.85	321800000	41	24.8023	24.0199	23.6957	23.7762	24.2176	23.1721	24.5478
	0.173002	0.450734	sp|O95292|VAPB_HUMAN		sp|O95292|VAPB_HUMAN	Color2 [DarkGray]	1	4	9	8	8	43.2	43.2	43.2	27.228	0	47.136	1592200000	22	22.3983	23.463	23.1313	22.8216	24.0112	20.8077	23.2469
	0.20277	0.450751	sp|Q9Y4P3|TBL2_HUMAN		sp|Q9Y4P3|TBL2_HUMAN	Color2 [DarkGray]	1	4	34	34	34	69.8	69.8	69.8	49.797	0	323.31	24092000000	289	26.6026	28.5968	28.4842	26.5685	28.4951	27.2677	27.9558
	0.378836	0.458373	sp|P54136|SYRC_HUMAN		sp|P54136|SYRC_HUMAN	Color2 [DarkGray]	1	4	25	25	25	44.8	44.8	44.8	75.378	0	133.71	3256600000	130	26.8616	28.0558	27.6123	26.6527	27.7902	26.7117	28.1167
	0.242141	0.458896	sp|Q13620|CUL4B_HUMAN;sp|Q13619|CUL4A_HUMAN		sp|Q13620|CUL4B_HUMAN;sp|Q13619|CUL4A_HUMAN	Color2 [DarkGray]	1	4	10	10	10	12.6	12.6	12.6	103.98	0	50.843	679510000	32	24.8852	24.0023	22.6345	23.9077	22.6899	23.5477	22.7553
	0.13588	0.462221	sp|P48444|COPD_HUMAN		sp|P48444|COPD_HUMAN	Color2 [DarkGray]	1	4	21	21	21	44.6	44.6	44.6	57.21	0	96.435	3102500000	94	26.8227	25.1524	25.5701	27.053	25.9265	23.1791	26.1145
	0.324396	0.462999	sp|P60228|EIF3E_HUMAN		sp|P60228|EIF3E_HUMAN	Color2 [DarkGray]	1	4	23	23	23	58.4	58.4	58.4	52.22	0	270.7	13947000000	227	28.0524	28.7883	28.2951	27.1613	28.9736	27.612	28.81
	0.419952	0.464055	sp|Q15427|SF3B4_HUMAN		sp|Q15427|SF3B4_HUMAN	Color2 [DarkGray]	1	4	3	3	3	10.6	10.6	10.6	44.385	0	20.176	477450000	17	23.3196	22.4314	22.6126	22.3212	21.6579	22.9923	23.7115
	0.127212	0.465374	sp|Q08379|GOGA2_HUMAN		sp|Q08379|GOGA2_HUMAN	Color2 [DarkGray]	1	4	14	14	14	15.6	15.6	15.6	113.08	0	54.444	483310000	51	21.7526	25.0637	25.0943	23.1889	22.385	24.9406	25.2173
	0.429594	0.470421	sp|Q9Y399|RT02_HUMAN		sp|Q9Y399|RT02_HUMAN	Color2 [DarkGray]	1	4	7	7	7	24.3	24.3	24.3	33.249	0	29.514	812370000	14	23.4546	23.8565	22.6514	22.613	22.4804	23.4579	23.53
	0.14872	0.471313	sp|P02786|TFR1_HUMAN		sp|P02786|TFR1_HUMAN	Color2 [DarkGray]	1	4	11	11	11	18.4	18.4	18.4	84.87	0	64.752	852490000	40	25.5349	23.8946	22.8268	25.3222	23.12	22.4001	22.6821
	0.233497	0.474424	sp|Q5SW79|CE170_HUMAN;sp|Q00G26|PLIN5_HUMAN		sp|Q5SW79|CE170_HUMAN	Color2 [DarkGray]	1	4	124	124	104	74.2	74.2	65	175.29	0	323.31	143770000000	1606	27.3619	28.2928	28.653	26.8714	26.9884	29.0246	27.9456
	0.25821	0.474861	sp|P52294|IMA5_HUMAN		sp|P52294|IMA5_HUMAN	Color2 [DarkGray]	1	4	11	11	7	26.6	26.6	18.4	60.221	0	85.489	1075900000	38	24.3079	24.0356	24.478	24.1963	22.4008	24.7997	24.541
	0.729874	0.474908	sp|O60506|HNRPQ_HUMAN		sp|O60506|HNRPQ_HUMAN	Color2 [DarkGray]	1	4	32	32	26	48.2	48.2	42.2	69.602	0	323.31	31171000000	479	29.8614	30.3541	30.138	29.832	29.971	29.1257	30.0557
	0.284441	0.475989	sp|Q9NRL2|BAZ1A_HUMAN		sp|Q9NRL2|BAZ1A_HUMAN	Color2 [DarkGray]	1	4	6	6	6	4.4	4.4	4.4	178.7	0	33.307	121410000	13	24.1006	22.1157	22.865	21.8729	22.7626	23.0179	22.6781
	0.3282	0.476473	sp|Q9H0S4|DDX47_HUMAN		sp|Q9H0S4|DDX47_HUMAN	Color2 [DarkGray]	1	4	23	23	23	59.6	59.6	59.6	50.646	0	323.31	20359000000	258	27.3854	28.5814	27.8556	27.4825	28.296	26.6146	28.1589
	0.349448	0.477414	sp|Q8IX21|SLF2_HUMAN		sp|Q8IX21|SLF2_HUMAN	Color2 [DarkGray]	1	4	6	6	6	5.9	5.9	5.9	131.87	0	15.096	205640000	10	22.7445	22.4065	23.3387	23.2004	21.4781	22.3789	22.3277
	0.131743	0.477649	sp|Q7L576|CYFP1_HUMAN		sp|Q7L576|CYFP1_HUMAN	Color2 [DarkGray]	1	4	32	32	16	28.7	28.7	13.4	145.18	0	138.21	2927300000	151	26.4234	26.4291	26.2831	27.408	23.2431	27.0514	26.7473
	0.432856	0.479	sp|Q9UI10|EI2BD_HUMAN		sp|Q9UI10|EI2BD_HUMAN	Color2 [DarkGray]	1	4	13	13	13	30	30	30	57.557	0	65.941	2907800000	89	25.9416	26.9636	26.6917	25.3376	26.5049	26.3173	26.6341
	0.976516	0.480786	sp|Q96L34|MARK4_HUMAN		sp|Q96L34|MARK4_HUMAN	Color2 [DarkGray]	1	4	23	21	21	37.9	34.2	34.2	82.519	0	249.57	5798300000	70	23.0375	22.6798	23.3292	22.3652	22.7993	22.4397	23.6333
	0.323439	0.482529	sp|Q6PK04|CC137_HUMAN		sp|Q6PK04|CC137_HUMAN	Color2 [DarkGray]	1	4	9	9	9	36	36	36	33.231	0	43.558	1572700000	24	24.3477	22.4273	22.6985	22.8989	22.476	22.651	23.226
	0.172742	0.488072	sp|Q96JC1|VPS39_HUMAN		sp|Q96JC1|VPS39_HUMAN	Color2 [DarkGray]	1	4	16	16	16	25.5	25.5	25.5	101.81	0	108.14	814730000	73	23.4509	24.9895	23.6193	22.8138	25.4183	22.3634	25.0815
	0.384039	0.488291	sp|Q9UGY1|NOL12_HUMAN		sp|Q9UGY1|NOL12_HUMAN	Color2 [DarkGray]	1	4	7	7	7	44.1	44.1	44.1	24.663	0	32.78	896850000	14	23.3733	24.1759	23.2129	23.1934	23.8172	22.2866	23.1221
	0.607627	0.489151	sp|Q13625|ASPP2_HUMAN;sp|Q96KQ4|ASPP1_HUMAN		sp|Q13625|ASPP2_HUMAN	Color2 [DarkGray]	1	4	9	9	9	9.5	9.5	9.5	125.61	0	179.62	294980000	16	23.0147	22.9406	23.3929	22.8329	21.9761	23.0718	22.0236
	0.367151	0.491602	sp|O00411|RPOM_HUMAN		sp|O00411|RPOM_HUMAN	Color2 [DarkGray]	1	4	33	33	33	36.7	36.7	36.7	138.62	0	273.33	2238100000	98	24.8131	25.1481	25.3347	25.3604	23.5637	24.897	25.8385
	0.631017	0.491987	sp|Q15393|SF3B3_HUMAN		sp|Q15393|SF3B3_HUMAN	Color2 [DarkGray]	1	4	37	37	37	35.1	35.1	35.1	135.58	0	323.31	6348200000	350	28.8078	29.0907	29.3578	28.604	28.0456	29.1307	29.2612
	0.212338	0.492053	sp|Q969G3|SMCE1_HUMAN		sp|Q969G3|SMCE1_HUMAN	Color2 [DarkGray]	1	4	5	5	5	14.4	14.4	14.4	46.649	0	31.459	254970000	20	22.9531	24.683	24.9693	23.1534	24.9894	22.9863	24.7715
	0.289757	0.494127	sp|Q8TEW8|PAR3L_HUMAN		sp|Q8TEW8|PAR3L_HUMAN	Color2 [DarkGray]	1	4	9	8	8	8.2	7.6	7.6	132.49	0	69.53	259790000	13	22.955	22.3274	23.2884	22.1485	23.5439	21.396	22.1992
	0.159859	0.494686	sp|P05423|RPC4_HUMAN		sp|P05423|RPC4_HUMAN	Color2 [DarkGray]	1	4	6	6	6	19.1	19.1	19.1	44.395	0	43.066	400240000	21	23.1637	25.4395	24.4928	24.3992	25.1968	22.0159	24.9131
	0.400861	0.496811	sp|Q96JB3|HIC2_HUMAN		sp|Q96JB3|HIC2_HUMAN	Color2 [DarkGray]	1	4	9	9	9	15	15	15	66.155	0	32.648	1369400000	25	23.4204	23.4649	23.0612	23.2495	21.8047	23.4018	23.0691
	0.783436	0.498096	sp|O14654|IRS4_HUMAN		sp|O14654|IRS4_HUMAN	Color2 [DarkGray]	1	4	46	46	46	45.1	45.1	45.1	133.77	0	323.31	23982000000	571	29.3312	29.139	28.8012	28.5907	28.162	29.0245	28.7782
	0.340385	0.498697	sp|Q16795|NDUA9_HUMAN		sp|Q16795|NDUA9_HUMAN	Color2 [DarkGray]	1	4	11	11	11	36.6	36.6	36.6	42.509	0	32.313	666950000	16	23.4248	24.8576	22.9959	23.68	22.9135	23.1888	22.3454
	0.311449	0.498844	sp|Q9BX63|FANCJ_HUMAN		sp|Q9BX63|FANCJ_HUMAN	Color2 [DarkGray]	1	4	8	8	8	10	10	10	140.87	0	39.692	251350000	17	22.7712	23.4431	21.8276	23.0032	22.1157	21.4265	22.9404
	0.693137	0.502862	sp|Q9Y253|POLH_HUMAN		sp|Q9Y253|POLH_HUMAN	Color2 [DarkGray]	1	4	3	3	3	4.3	4.3	4.3	78.413	0.0020833	5.418	253190000	16	23.764	23.18	23.8695	23.0461	23.5622	22.6966	22.8007
	0.511462	0.503298	sp|Q9H9B1|EHMT1_HUMAN		sp|Q9H9B1|EHMT1_HUMAN	Color2 [DarkGray]	1	4	5	5	5	5.3	5.3	5.3	141.46	0	11.581	205090000	11	23.958	23.5616	23.3114	22.4619	23.0561	23.803	23.3156
	0.226061	0.503332	sp|Q9NTW7|ZF64B_HUMAN		sp|Q9NTW7|ZF64B_HUMAN	Color2 [DarkGray]	1	4	6	6	6	9.1	9.1	9.1	72.216	0	20.471	619290000	14	24.1582	22.0115	23.8352	22.4261	23.9352	22.1336	21.6644
	0.380904	0.505438	sp|Q53GS9|SNUT2_HUMAN		sp|Q53GS9|SNUT2_HUMAN	Color2 [DarkGray]	1	4	32	32	32	60.7	60.7	60.7	65.38	0	323.31	20572000000	343	28.0103	29.2176	29.2375	27.5727	28.8434	28.5329	28.6145
	0.348839	0.507285	sp|P62140|PP1B_HUMAN		sp|P62140|PP1B_HUMAN	Color2 [DarkGray]	1	4	19	7	7	68.5	30.3	30.3	37.186	0	136.12	2993800000	26	23.5518	24.1088	22.2648	22.7963	23.2486	22.3586	22.7457
	0.61086	0.508991	sp|Q12800|TFCP2_HUMAN;sp|Q9NZI6|TF2L1_HUMAN		sp|Q12800|TFCP2_HUMAN	Color2 [DarkGray]	1	4	14	14	13	38.2	38.2	34.7	57.255	0	119.54	5447900000	138	26.9247	27.8957	27.9097	26.9053	27.4328	26.865	27.2124
	0.274727	0.509151	sp|Q9P2J5|SYLC_HUMAN		sp|Q9P2J5|SYLC_HUMAN	Color2 [DarkGray]	1	4	46	46	46	45.8	45.8	45.8	134.46	0	288.47	6560200000	339	28.6716	29.4733	29.54	29.2803	27.3478	29.5293	29.8547
	0.537203	0.509595	sp|O60303|K0556_HUMAN		sp|O60303|K0556_HUMAN	Color2 [DarkGray]	1	4	11	11	11	8.1	8.1	8.1	180.92	0	23.989	317030000	19	24.2664	23.3929	22.9053	23.1131	22.7559	23.1667	23.198
	0.0896837	0.511756	sp|Q9UKD2|MRT4_HUMAN		sp|Q9UKD2|MRT4_HUMAN	Color2 [DarkGray]	1	4	15	15	15	56.1	56.1	56.1	27.56	0	323.31	14728000000	140	22.6056	27.411	27.256	22.7257	26.8889	26.1228	27.2484
	0.491339	0.514165	sp|Q9NX58|LYAR_HUMAN		sp|Q9NX58|LYAR_HUMAN	Color2 [DarkGray]	1	4	24	24	24	50.7	50.7	50.7	43.614	0	323.31	23413000000	283	27.4167	27.8834	27.2582	26.867	27.7843	26.3645	27.5616
	1.19958	0.515191	sp|Q9UHB7|AFF4_HUMAN		sp|Q9UHB7|AFF4_HUMAN	Color2 [DarkGray]	1	4	22	22	22	28.5	28.5	28.5	127.46	0	159.57	2004100000	62	23.1038	23.1826	23.7286	22.7421	22.8245	22.9028	22.5657
	0.457492	0.516807	sp|Q99755|PI51A_HUMAN;sp|O60331|PI51C_HUMAN;sp|O14986|PI51B_HUMAN		sp|Q99755|PI51A_HUMAN	Color2 [DarkGray]	1	4	16	16	8	39.3	39.3	21.5	62.633	0	168.72	4573600000	86	25.4719	26.2633	26.6598	24.9845	26.151	25.7092	26.4108
	0.172696	0.517684	sp|Q9BX40|LS14B_HUMAN		sp|Q9BX40|LS14B_HUMAN	Color2 [DarkGray]	1	4	8	8	8	29.9	29.9	29.9	42.07	0	323.31	1273300000	31	22.7509	24.1004	23.1109	21.961	21.5381	24.9101	22.403
	0.168649	0.51842	sp|O60264|SMCA5_HUMAN		sp|O60264|SMCA5_HUMAN	Color2 [DarkGray]	1	4	37	37	25	37.5	37.5	27.5	121.9	0	175.44	3381700000	167	25.1485	27.6085	27.2875	26.6464	24.4804	27.3624	27.3057
	0.559287	0.519256	sp|Q6P1L8|RM14_HUMAN		sp|Q6P1L8|RM14_HUMAN	Color2 [DarkGray]	1	4	7	7	7	54.5	54.5	54.5	15.947	0	71.974	3620800000	31	22.7848	22.8153	24.0288	22.7041	22.612	22.755	22.3525
	0.107649	0.520112	sp|Q8N1F7|NUP93_HUMAN		sp|Q8N1F7|NUP93_HUMAN	Color2 [DarkGray]	1	4	19	19	19	27.1	27.1	27.1	93.487	0	98.389	861530000	47	25.4345	23.004	23.1586	26.179	20.8069	23.0509	23.1734
	1.06141	0.520198	sp|Q14493|SLBP_HUMAN		sp|Q14493|SLBP_HUMAN	Color2 [DarkGray]	1	4	5	5	5	17.4	17.4	17.4	31.285	0	11.859	720690000	13	23.0728	22.5713	23.3475	22.5505	22.4537	22.4268	22.5332
	0.321054	0.520868	sp|P19388|RPAB1_HUMAN		sp|P19388|RPAB1_HUMAN	Color2 [DarkGray]	1	4	6	6	6	31.9	31.9	31.9	24.551	0	163.77	1393000000	25	22.3048	24.4253	22.6836	22.8717	22.5106	22.4688	22.8513
	0.371019	0.52366	sp|O00217|NDUS8_HUMAN		sp|O00217|NDUS8_HUMAN	Color2 [DarkGray]	1	4	4	4	4	23.8	23.8	23.8	23.705	0	18.19	199950000	12	23.5141	23.9564	22.8597	23.3224	23.5068	21.9301	23.2557
	0.517773	0.523843	sp|Q2NL82|TSR1_HUMAN		sp|Q2NL82|TSR1_HUMAN	Color2 [DarkGray]	1	4	44	44	44	50.2	50.2	50.2	91.809	0	323.31	30770000000	476	29.3713	30.2094	30.012	28.9834	30.0704	28.9674	29.6622
	0.357883	0.524083	sp|Q92542|NICA_HUMAN		sp|Q92542|NICA_HUMAN	Color2 [DarkGray]	1	4	4	4	4	7.5	7.5	7.5	78.41	0	14.372	233500000	11	23.8331	24.2814	22.3299	22.6793	23.2114	22.9814	22.1403
	0.222671	0.52998	sp|Q07002|CDK18_HUMAN		sp|Q07002|CDK18_HUMAN	Color2 [DarkGray]	1	4	19	14	13	44.7	37.3	34.8	54.424	0	86.843	1438500000	35	23.05	23.5221	24.8539	22.9546	24.7195	22.1619	23.2574
	0.627192	0.530007	sp|Q14232|EI2BA_HUMAN		sp|Q14232|EI2BA_HUMAN	Color2 [DarkGray]	1	4	10	10	10	48.5	48.5	48.5	33.712	0	45.149	733200000	31	23.8445	22.5521	23.3097	22.6076	22.8263	22.6825	24.3047
	0.370552	0.530018	sp|Q13765|NACA_HUMAN;sp|E9PAV3|NACAM_HUMAN;sp|Q9BZK3|NACP4_HUMAN		sp|Q13765|NACA_HUMAN;sp|E9PAV3|NACAM_HUMAN	Color2 [DarkGray]	1	4	6	6	6	33.5	33.5	33.5	23.384	0	216.35	18284000000	122	28.4911	28.1922	28.6329	27.3843	27.2662	29.0757	27.2309
	0.48525	0.530338	sp|Q9GZT3|SLIRP_HUMAN		sp|Q9GZT3|SLIRP_HUMAN	Color2 [DarkGray]	1	4	6	6	6	56.9	56.9	56.9	12.349	0	39.269	1947500000	19	23.3572	23.1408	22.7176	22.6611	21.7324	23.2312	21.8069
	0.0872078	0.53128	sp|Q96N67|DOCK7_HUMAN		sp|Q96N67|DOCK7_HUMAN	Color2 [DarkGray]	1	4	107	107	100	53.8	53.8	51.5	242.56	0	323.31	36919000000	731	26.1457	23.3723	23.4862	22.0963	21.5929	27.7211	25.481
	0.359556	0.533539	sp|Q6DKI1|RL7L_HUMAN		sp|Q6DKI1|RL7L_HUMAN	Color2 [DarkGray]	1	4	4	4	4	21.2	21.2	21.2	29.669	0	13.286	620580000	11	22.7467	23.3833	23.5393	21.9982	23.818	22.2525	23.8842
	0.259125	0.5357	sp|O75122|CLAP2_HUMAN		sp|O75122|CLAP2_HUMAN	Color2 [DarkGray]	1	4	87	77	77	68	62.5	62.5	141.06	0	323.31	107470000000	1130	28.7088	29.9011	29.5303	29.1312	27.4367	29.9653	29.1364
	0.429687	0.535848	sp|Q14919|NC2A_HUMAN		sp|Q14919|NC2A_HUMAN	Color2 [DarkGray]	1	4	6	6	6	33.2	33.2	33.2	22.35	0	35.758	620180000	16	23.7461	22.8004	22.0011	22.4477	22.5226	21.9697	22.7085
	0.656516	0.536857	sp|P48556|PSMD8_HUMAN		sp|P48556|PSMD8_HUMAN	Color2 [DarkGray]	1	4	5	5	5	16.3	16.3	16.3	39.611	0	12.401	639030000	12	22.5438	23.4266	22.875	22.8205	21.9127	22.5017	23.5579
	0.59469	0.538415	sp|P52597|HNRPF_HUMAN		sp|P52597|HNRPF_HUMAN	Color2 [DarkGray]	1	4	16	14	14	64.1	57.6	57.6	45.671	0	323.31	42128000000	278	29.2573	29.2941	28.5048	28.5764	28.9673	27.8972	28.7788
	0.866079	0.53916	sp|Q8IX18|DHX40_HUMAN		sp|Q8IX18|DHX40_HUMAN	Color2 [DarkGray]	1	4	5	5	5	6.9	6.9	6.9	88.559	0	10.577	282460000	27	22.7732	22.8657	23.4974	22.5453	22.1784	22.7952	22.0981
	0.237874	0.539705	sp|Q9UPN4|CP131_HUMAN		sp|Q9UPN4|CP131_HUMAN	Color2 [DarkGray]	1	4	50	50	50	45.9	45.9	45.9	122.15	0	323.31	5002400000	115	22.8158	23.1782	23.0282	20.8212	23.8626	22.7192	23.0849
	0.714924	0.539753	sp|Q96A65|EXOC4_HUMAN		sp|Q96A65|EXOC4_HUMAN	Color2 [DarkGray]	1	4	15	15	15	20.1	20.1	20.1	110.5	0	45.652	521790000	53	25.1625	25.0271	25.0498	23.9913	25.1694	24.4595	24.6837
	0.177479	0.541782	sp|O43242|PSMD3_HUMAN		sp|O43242|PSMD3_HUMAN	Color2 [DarkGray]	1	4	21	21	21	43.8	43.8	43.8	60.977	0	92.249	1680600000	84	28.0406	24.7841	25.1365	26.0807	25.8585	24.3967	27.0022
	0.568104	0.549307	sp|Q9HAS0|NJMU_HUMAN		sp|Q9HAS0|NJMU_HUMAN	Color2 [DarkGray]	1	4	6	6	6	16.7	16.7	16.7	44.621	0	29	247650000	16	22.6885	22.856	22.7369	21.7915	21.7772	23.0649	21.7763
	0.331479	0.549451	sp|P62805|H4_HUMAN		sp|P62805|H4_HUMAN	Color2 [DarkGray]	1	4	7	7	7	52.4	52.4	52.4	11.367	0	50.02	10296000000	77	28.0893	28.0925	27.8008	28.7671	26.5399	27.0272	27.374
	0.558112	0.55003	sp|O95235|KI20A_HUMAN		sp|O95235|KI20A_HUMAN	Color2 [DarkGray]	1	4	8	8	8	10.4	10.4	10.4	100.28	0	42.34	257500000	13	23.5321	22.5732	23.1205	22.971	21.8636	22.7411	22.4055
	0.385712	0.551671	sp|Q9P275|UBP36_HUMAN		sp|Q9P275|UBP36_HUMAN	Color2 [DarkGray]	1	4	16	16	16	17.6	17.6	17.6	122.91	0	36.903	662840000	35	23.4784	24.1402	23.0059	22.0426	23.7637	23.1631	23.7755
	0.180738	0.553239	sp|Q9NV06|DCA13_HUMAN		sp|Q9NV06|DCA13_HUMAN	Color2 [DarkGray]	1	4	20	20	20	47.2	47.2	47.2	51.402	0	323.31	5872000000	79	22.2981	25.0808	22.9515	22.0408	24.5029	22.1268	24.2581
	0.338011	0.557171	sp|P07305|H10_HUMAN		sp|P07305|H10_HUMAN	Color2 [DarkGray]	1	4	6	6	6	19.1	19.1	19.1	20.863	0	20.569	961860000	17	22.215	24.4694	23.7769	23.0168	22.6584	23.1146	23.4845
	0.500036	0.558917	sp|Q86US8|EST1A_HUMAN		sp|Q86US8|EST1A_HUMAN	Color2 [DarkGray]	1	4	40	40	40	31.1	31.1	31.1	160.46	0	262.75	4306900000	141	24.5015	24.295	24.1633	22.8819	23.8742	24.527	23.1759
	0.489117	0.559575	sp|P51825|AFF1_HUMAN		sp|P51825|AFF1_HUMAN	Color2 [DarkGray]	1	4	6	6	6	6.2	6.2	6.2	131.42	0	15.04	112280000	11	23.1922	22.861	23.4705	23.5413	22.2415	22.0621	22.6259
	0.3064	0.560367	sp|Q8NDD1|CA131_HUMAN		sp|Q8NDD1|CA131_HUMAN	Color2 [DarkGray]	1	4	7	7	7	30.7	30.7	30.7	32.61	0	210.73	1046300000	22	22.5485	23.2237	23.8735	23.6333	21.4524	22.8788	22.8072
	0.108607	0.562504	sp|P54098|DPOG1_HUMAN		sp|P54098|DPOG1_HUMAN	Color2 [DarkGray]	1	4	41	41	41	42.5	42.5	42.5	139.56	0	323.31	7202800000	261	25.0743	28.9816	29.061	28.4101	24.4821	28.5372	28.1737
	1.31094	0.565372	sp|Q86V48|LUZP1_HUMAN		sp|Q86V48|LUZP1_HUMAN	Color2 [DarkGray]	1	4	42	42	42	48.4	48.4	48.4	120.27	0	283.94	5439800000	109	22.7978	22.3789	22.7705	21.803	22.1323	22.3158	22.5406
	0.422258	0.565547	sp|P30825|CTR1_HUMAN;sp|P52569|CTR2_HUMAN		sp|P30825|CTR1_HUMAN	Color2 [DarkGray]	1	4	4	4	4	8.4	8.4	8.4	67.638	0	43.372	293410000	12	22.6976	23.5336	24.1945	22.2176	23.4946	23.0169	22.3354
	0.648753	0.568073	sp|Q8NEC7|GSTCD_HUMAN		sp|Q8NEC7|GSTCD_HUMAN	Color2 [DarkGray]	1	4	11	11	11	19.7	19.7	19.7	71.078	0	40.576	369040000	38	24.4623	25.7511	25.2732	24.551	24.8255	24.4059	24.4211
	0.231267	0.569852	sp|Q86WG5|MTMRD_HUMAN		sp|Q86WG5|MTMRD_HUMAN	Color2 [DarkGray]	1	4	13	11	11	7.8	6.8	6.8	208.46	0	19.033	144510000	16	25.0883	22.2395	23.2967	22.1686	22.8789	23.8676	23.4468
	0.1804	0.570129	sp|Q6P1K8|T2H2L_HUMAN;sp|Q13888|TF2H2_HUMAN		sp|Q6P1K8|T2H2L_HUMAN;sp|Q13888|TF2H2_HUMAN	Color2 [DarkGray]	1	4	10	10	10	32.4	32.4	32.4	44.452	0	40.829	2944200000	65	23.5542	25.8113	25.7826	22.5996	25.5187	25.3194	24.9021
	0.440968	0.571037	sp|O43491|E41L2_HUMAN		sp|O43491|E41L2_HUMAN	Color2 [DarkGray]	1	4	26	26	24	32.5	32.5	30.8	112.59	0	203.64	3305300000	137	27.2988	26.9615	25.8708	26.6893	26.2422	25.4865	26.7688
	0.166634	0.572574	sp|P78346|RPP30_HUMAN		sp|P78346|RPP30_HUMAN	Color2 [DarkGray]	1	4	12	12	12	63.4	63.4	63.4	29.321	0	244.56	4069500000	71	22.4615	25.2738	25.0355	23.8415	25.2133	21.9982	23.8009
	0.242156	0.573507	sp|Q9GZS3|WDR61_HUMAN		sp|Q9GZS3|WDR61_HUMAN	Color2 [DarkGray]	1	4	12	12	12	63	63	63	33.58	0	261.45	4120300000	55	23.127	24.6145	23.1168	21.7662	22.8803	24.4913	24.9444
	0.258899	0.573652	sp|Q7L1Q6|BZW1_HUMAN		sp|Q7L1Q6|BZW1_HUMAN	Color2 [DarkGray]	1	4	11	11	10	35.3	35.3	33.7	48.043	0	35.936	953620000	21	23.2425	23.4513	23.4676	24.5699	22.0037	21.8669	22.5972
	0.472244	0.577171	sp|P20618|PSB1_HUMAN		sp|P20618|PSB1_HUMAN	Color2 [DarkGray]	1	4	8	8	8	46.9	46.9	46.9	26.489	0	93.784	1445600000	31	23.7412	23.2518	23.9369	22.2038	23.8966	23.0979	22.5108
	0.257392	0.578173	sp|Q96D09|GASP2_HUMAN;sp|Q5JY77|GASP1_HUMAN		sp|Q96D09|GASP2_HUMAN	Color2 [DarkGray]	1	4	9	9	9	16.2	16.2	16.2	93.772	0	103.19	388560000	20	22.874	23.6907	23.813	24.3784	21.4592	22.8056	22.4967
	0.615155	0.57868	sp|Q9H0E9|BRD8_HUMAN		sp|Q9H0E9|BRD8_HUMAN	Color2 [DarkGray]	1	4	4	4	4	4.8	4.8	4.8	135.33	0	10.641	123520000	11	23.1697	23.0781	23.498	21.8769	23.1884	22.9445	23.2295
	0.372588	0.582631	sp|Q14147|DHX34_HUMAN		sp|Q14147|DHX34_HUMAN	Color2 [DarkGray]	1	4	26	26	26	33	33	33	128.12	0	323.31	2215900000	84	22.756	22.3956	22.8104	21.4235	21.4353	23.3554	24.0863
	0.278796	0.583093	sp|P53007|TXTP_HUMAN		sp|P53007|TXTP_HUMAN	Color2 [DarkGray]	1	4	10	10	10	43.4	43.4	43.4	34.012	0	112.2	5001800000	55	24.3635	24.8545	22.5237	22.4292	23.8323	23.7309	23.0753
	0.240298	0.583658	sp|P42704|LPPRC_HUMAN;sp|Q9NP80|PLPL8_HUMAN		sp|P42704|LPPRC_HUMAN	Color2 [DarkGray]	1	4	121	121	121	78.5	78.5	78.5	157.9	0	323.31	214190000000	1940	30.9609	32.2128	31.9207	31.7983	29.3689	32.1762	31.8126
	0.346997	0.587254	sp|Q86VU5|CMTD1_HUMAN		sp|Q86VU5|CMTD1_HUMAN	Color2 [DarkGray]	1	4	6	6	6	40.8	40.8	40.8	28.808	0	33.775	537730000	12	23.5211	23.5393	23.4177	23.9796	21.5887	23.1481	22.498
	0.149972	0.588966	sp|P46013|KI67_HUMAN		sp|P46013|KI67_HUMAN	Color2 [DarkGray]	1	4	144	144	144	54.3	54.3	54.3	358.69	0	323.31	22043000000	668	22.202	26.3138	25.5942	23.9609	22.9308	25.4514	25.3496
	0.235014	0.590189	sp|Q9Y5L0|TNPO3_HUMAN		sp|Q9Y5L0|TNPO3_HUMAN	Color2 [DarkGray]	1	4	3	3	3	5.1	5.1	5.1	104.2	0	47.522	236490000	16	21.1905	24.0803	22.4249	22.2029	22.7449	20.9773	21.7592
	0.275407	0.596371	sp|P30405|PPIF_HUMAN		sp|P30405|PPIF_HUMAN	Color2 [DarkGray]	1	4	9	9	8	57.5	57.5	57.5	22.04	0	268.31	24782000000	91	30.4222	28.6063	30.6877	29.9516	29.8088	28.1668	29.7028
	0.540584	0.600566	sp|Q9UGU0|TCF20_HUMAN		sp|Q9UGU0|TCF20_HUMAN	Color2 [DarkGray]	1	4	20	20	20	16	16	16	211.77	0	137.24	987140000	40	22.8671	23.74	22.9694	22.4839	23.3422	21.9487	22.1908
	0.216015	0.602493	sp|O15042|SR140_HUMAN		sp|O15042|SR140_HUMAN	Color2 [DarkGray]	1	4	52	52	52	46.6	46.6	46.6	118.29	0	323.31	32255000000	487	28.3135	29.4659	28.5065	29.0878	26.1139	29.2768	29.1943
	0.596222	0.603315	sp|O00566|MPP10_HUMAN		sp|O00566|MPP10_HUMAN	Color2 [DarkGray]	1	4	15	15	15	32.9	32.9	32.9	78.863	0	133.66	1233200000	28	22.6434	23.4247	24.1982	22.7736	22.9343	22.7484	21.4803
	0.154615	0.603756	sp|P46379|BAG6_HUMAN		sp|P46379|BAG6_HUMAN	Color2 [DarkGray]	1	4	14	14	14	14.1	14.1	14.1	119.41	0	38.491	339940000	38	26.3448	23.935	22.2982	25.0306	23.7013	22.035	22.3059
	0.396904	0.604127	sp|Q9UNX3|RL26L_HUMAN		sp|Q9UNX3|RL26L_HUMAN	Color2 [DarkGray]	1	4	13	2	2	57.2	11.7	11.7	17.256	0.0020346	4.884	796440000	12	23.4628	23.3814	23.9226	23.7599	21.7568	23.4378	22.5868
	0.187772	0.605106	sp|P40429|RL13A_HUMAN;sp|Q6NVV1|R13P3_HUMAN		sp|P40429|RL13A_HUMAN;sp|Q6NVV1|R13P3_HUMAN	Color2 [DarkGray]	1	4	8	8	8	33	33	33	23.577	0	26.574	2996000000	38	25.9166	22.182	22.3128	22.9284	23.0714	22.5963	23.6342
	0.232553	0.606181	sp|Q8N1G0|ZN687_HUMAN		sp|Q8N1G0|ZN687_HUMAN	Color2 [DarkGray]	1	4	5	5	5	4.5	4.5	4.5	129.53	0	11.808	119320000	10	23.945	22.9489	23.457	24.7925	21.6577	22.0822	21.8383
	0.4286	0.606437	sp|O95409|ZIC2_HUMAN;sp|Q15915|ZIC1_HUMAN;sp|Q96T25|ZIC5_HUMAN;sp|Q8N9L1|ZIC4_HUMAN		sp|O95409|ZIC2_HUMAN;sp|Q15915|ZIC1_HUMAN;sp|Q96T25|ZIC5_HUMAN	Color2 [DarkGray]	1	4	6	6	3	12.4	12.4	7.3	55.005	0	14.561	398760000	15	23.6322	22.6374	22.5317	23.2455	22.1788	21.5577	22.2573
	0.414502	0.606883	sp|Q02218|ODO1_HUMAN;sp|Q9ULD0|OGDHL_HUMAN		sp|Q02218|ODO1_HUMAN	Color2 [DarkGray]	1	4	9	9	9	9.2	9.2	9.2	115.93	0	17.174	126970000	24	25.3092	23.3504	23.6665	23.546	23.7171	23.2423	24.2081
	0.105137	0.607402	sp|Q01105|SET_HUMAN;sp|P0DME0|SETLP_HUMAN		sp|Q01105|SET_HUMAN;sp|P0DME0|SETLP_HUMAN	Color2 [DarkGray]	1	4	8	8	8	32.8	32.8	32.8	33.488	0	97.753	2136700000	40	26.8306	22.5917	24.6043	26.4503	20.815	24.9391	22.2223
	1.04072	0.608231	sp|P62277|RS13_HUMAN		sp|P62277|RS13_HUMAN	Color2 [DarkGray]	1	4	10	10	10	50.3	50.3	50.3	17.222	0	54.045	11931000000	106	27.7848	27.1089	27.4785	27.0635	27.0196	26.4644	27.397
	0.201538	0.610605	sp|O60828|PQBP1_HUMAN		sp|O60828|PQBP1_HUMAN	Color2 [DarkGray]	1	4	7	7	7	46.4	46.4	46.4	30.472	0	323.31	1765500000	29	24.5978	22.6779	24.7543	23.072	21.9276	25.1986	22.4814
	0.313838	0.611856	sp|P78345|RPP38_HUMAN		sp|P78345|RPP38_HUMAN	Color2 [DarkGray]	1	4	13	13	13	52.3	52.3	52.3	31.834	0	323.31	1549700000	52	24.7913	25.2189	25.4847	24.9728	23.0583	25.6282	25.2462
	0.804625	0.613979	sp|Q6NS38|ALKB2_HUMAN		sp|Q6NS38|ALKB2_HUMAN	Color2 [DarkGray]	1	4	9	9	9	38.7	38.7	38.7	29.322	0	111.18	745160000	19	23.0191	23.4638	22.6107	22.9215	22.191	22.1391	22.1938
	0.553527	0.617844	sp|O60307|MAST3_HUMAN		sp|O60307|MAST3_HUMAN	Color2 [DarkGray]	1	4	10	10	10	10.5	10.5	10.5	143.14	0	37.152	274170000	17	23.6169	22.4166	24.0641	22.7844	22.6488	22.8109	23.9584
	0.730526	0.619954	sp|Q9Y5M8|SRPRB_HUMAN		sp|Q9Y5M8|SRPRB_HUMAN	Color2 [DarkGray]	1	4	10	10	10	52.4	52.4	52.4	29.702	0	195.43	2383900000	30	23.2276	23.7747	23.4431	23.4376	22.2151	22.9328	22.299
	0.120883	0.620795	sp|Q8N9N2|ASCC1_HUMAN		sp|Q8N9N2|ASCC1_HUMAN	Color2 [DarkGray]	1	4	12	12	12	25.8	25.8	25.8	45.509	0	60.43	5091600000	57	21.736	26.5136	26.0362	23.6316	26.2436	22.5483	26.0412
	0.396513	0.621227	sp|P84090|ERH_HUMAN		sp|P84090|ERH_HUMAN	Color2 [DarkGray]	1	4	3	3	3	28.8	28.8	28.8	12.259	0	9.6851	381130000	6	22.4216	22.9903	23.1143	21.0906	23.2563	22.3156	23.1654
	1.16332	0.622822	sp|P55084|ECHB_HUMAN		sp|P55084|ECHB_HUMAN	Color2 [DarkGray]	1	4	24	24	24	63.7	63.7	63.7	51.294	0	278.62	11567000000	179	28.1507	28.4741	28.2759	27.5334	28.1341	27.3647	28.0603
	0.255164	0.626973	sp|Q9NP92|RT30_HUMAN		sp|Q9NP92|RT30_HUMAN	Color2 [DarkGray]	1	4	6	6	6	18.5	18.5	18.5	50.364	0	20.315	1881300000	12	24.8599	22.301	23.6002	24.2362	22.35	22.294	23.1659
	0.294072	0.627378	sp|Q9ULV3|CIZ1_HUMAN		sp|Q9ULV3|CIZ1_HUMAN	Color2 [DarkGray]	1	4	8	8	8	12.7	12.7	12.7	100.04	0	34.049	105280000	23	22.7715	24.2346	24.1509	22.2582	22.4862	24.5304	24.4198
	0.522373	0.628276	sp|P67809|YBOX1_HUMAN;sp|Q9Y2T7|YBOX2_HUMAN		sp|P67809|YBOX1_HUMAN	Color2 [DarkGray]	1	4	20	20	14	73.1	73.1	65.7	35.924	0	323.31	40475000000	414	29.8537	30.3947	30.1516	28.916	30.5099	29.0892	30.5647
	0.512025	0.636552	sp|Q86Y07|VRK2_HUMAN		sp|Q86Y07|VRK2_HUMAN	Color2 [DarkGray]	1	4	5	5	5	14	14	14	58.14	0	17.097	443710000	14	22.6495	23.4433	24.0807	23.4616	22.4424	22.3599	23.3823
	0.31914	0.640689	sp|Q6P6C2|ALKB5_HUMAN		sp|Q6P6C2|ALKB5_HUMAN	Color2 [DarkGray]	1	4	20	20	20	59.1	59.1	59.1	44.255	0	323.31	8200800000	119	24.4182	26.0553	25.1759	24.1737	25.8893	23.6643	23.7774
	0.52083	0.641966	sp|P27816|MAP4_HUMAN		sp|P27816|MAP4_HUMAN	Color2 [DarkGray]	1	4	64	64	64	64.9	64.9	64.9	121	0	323.31	23976000000	559	29.3513	29.6122	30.2028	29.1791	28.2048	29.8564	29.7735
	1.43603	0.646379	sp|Q8NBQ5|DHB11_HUMAN		sp|Q8NBQ5|DHB11_HUMAN	Color2 [DarkGray]	1	4	5	5	5	25	25	25	32.935	0	40.419	252690000	7	22.6507	23.1121	23.2499	22.2344	22.5663	22.2729	22.8616
	0.255173	0.646612	sp|Q12872|SFSWA_HUMAN		sp|Q12872|SFSWA_HUMAN	Color2 [DarkGray]	1	4	15	15	15	16.5	16.5	16.5	104.82	0	36.874	983320000	54	24.9306	25.6664	23.5833	25.0735	22.4949	24.672	24.6629
	0.74399	0.651086	sp|P82650|RT22_HUMAN		sp|P82650|RT22_HUMAN	Color2 [DarkGray]	1	4	12	12	12	46.4	46.4	46.4	41.28	0	63.921	733690000	45	25.9835	25.073	25.4744	24.7451	24.4006	25.4319	25.6665
	0.351507	0.651145	sp|O43819|SCO2_HUMAN		sp|O43819|SCO2_HUMAN	Color2 [DarkGray]	1	4	5	5	5	30.5	30.5	30.5	29.81	0	124.15	1208300000	15	23.3531	21.8417	24.0552	23.2107	21.8365	22.2494	22.2489
	0.385358	0.651461	sp|Q96N16|JKIP1_HUMAN		sp|Q96N16|JKIP1_HUMAN	Color2 [DarkGray]	1	4	9	9	9	16.3	16.3	16.3	73.208	0	19.663	324650000	19	22.5006	24.7482	23.5321	23.4519	22.4452	22.9293	23.7967
	0.708895	0.651607	sp|Q3KQU3|MA7D1_HUMAN		sp|Q3KQU3|MA7D1_HUMAN	Color2 [DarkGray]	1	4	15	14	14	18.1	17.1	17.1	92.819	0	48.474	852190000	43	22.7252	23.1937	22.7398	22.9406	22.1708	21.5924	23.0953
	0.169713	0.652672	sp|Q14669|TRIPC_HUMAN		sp|Q14669|TRIPC_HUMAN	Color2 [DarkGray]	1	4	56	56	56	36.4	36.4	36.4	220.43	0	323.31	4436700000	229	23.4584	24.9147	24.7279	22.6838	22.0142	26.445	24.7174
	0.303091	0.654638	sp|Q96K30|RITA1_HUMAN		sp|Q96K30|RITA1_HUMAN	Color2 [DarkGray]	1	4	3	3	3	14.5	14.5	14.5	28.619	0	17.461	497110000	10	24.0266	22.952	21.838	22.6681	21.0883	23.0963	22.5238
	0.517315	0.655893	sp|Q9NPD3|EXOS4_HUMAN		sp|Q9NPD3|EXOS4_HUMAN	Color2 [DarkGray]	1	4	6	6	6	28.6	28.6	28.6	26.383	0	57.992	422040000	17	22.4822	24.3453	23.836	22.856	22.8989	22.941	22.6893
	0.408972	0.658002	sp|Q9BX10|GTPB2_HUMAN		sp|Q9BX10|GTPB2_HUMAN	Color2 [DarkGray]	1	4	14	14	14	28.1	28.1	28.1	65.768	0	43.587	999040000	57	23.8867	23.8391	22.144	23.3189	22.5343	22.0425	23.0803
	0.412861	0.659791	sp|Q92905|CSN5_HUMAN		sp|Q92905|CSN5_HUMAN	Color2 [DarkGray]	1	4	5	5	5	15.6	15.6	15.6	37.578	0	9.9065	339250000	13	22.4266	22.8496	23.4605	22.5313	23.1408	21.0852	23.156
	0.348157	0.659853	sp|O15235|RT12_HUMAN		sp|O15235|RT12_HUMAN	Color2 [DarkGray]	1	4	4	4	4	32.6	32.6	32.6	15.173	0	16.07	992070000	12	22.8257	24.6254	22.3155	22.302	22.1789	23.3061	21.99
	0.623985	0.661629	sp|P27635|RL10_HUMAN;sp|Q96L21|RL10L_HUMAN		sp|P27635|RL10_HUMAN	Color2 [DarkGray]	1	4	10	10	10	43.5	43.5	43.5	24.604	0	165.57	11260000000	105	27.4134	27.4151	27.6396	26.4067	27.7681	26.3084	27.5397
	0.378701	0.661973	sp|P62906|RL10A_HUMAN		sp|P62906|RL10A_HUMAN	Color2 [DarkGray]	1	4	10	10	10	46.1	46.1	46.1	24.831	0	164.62	6080500000	45	23.9471	22.6434	23.4551	22.9578	23.6129	21.4891	22.2299
	0.514377	0.664875	sp|Q96ES7|SGF29_HUMAN		sp|Q96ES7|SGF29_HUMAN	Color2 [DarkGray]	1	4	3	3	3	12.6	12.6	12.6	33.238	0	11.533	346220000	6	23.123	24.0425	22.544	23.2904	22.1382	22.2862	23.3296
	0.363211	0.667666	sp|Q0P651|ABD18_HUMAN		sp|Q0P651|ABD18_HUMAN	Color2 [DarkGray]	1	4	13	13	13	48.8	48.8	48.8	46.954	0	280.33	3295800000	35	22.4776	24.3707	23.2559	22.6139	21.819	23.6684	22.4226
	0.159564	0.668924	sp|Q9Y613|FHOD1_HUMAN		sp|Q9Y613|FHOD1_HUMAN	Color2 [DarkGray]	1	4	32	32	32	36.1	36.1	36.1	126.55	0	258.06	3291800000	154	24.8058	28.1236	27.71	26.8163	23.9387	27.8777	27.8141
	0.467019	0.670469	sp|P14868|SYDC_HUMAN		sp|P14868|SYDC_HUMAN	Color2 [DarkGray]	1	4	24	24	24	56.1	56.1	56.1	57.136	0	220.15	5987000000	195	27.6684	28.8478	29.1271	27.6948	28.6988	27.2384	28.5285
	0.209538	0.673178	sp|Q15155|NOMO1_HUMAN;sp|P69849|NOMO3_HUMAN;sp|Q5JPE7|NOMO2_HUMAN		sp|Q15155|NOMO1_HUMAN;sp|P69849|NOMO3_HUMAN;sp|Q5JPE7|NOMO2_HUMAN	Color2 [DarkGray]	1	4	14	14	14	14.8	14.8	14.8	134.32	0	32.116	542780000	44	25.6168	22.927	23.7503	25.2291	23.0745	21.9708	22.9253
	0.387904	0.674872	sp|Q08426|ECHP_HUMAN		sp|Q08426|ECHP_HUMAN	Color2 [DarkGray]	1	4	7	7	7	13.7	13.7	13.7	79.494	0	13.597	845210000	17	21.8832	23.9864	23.7231	22.3836	23.1258	22.0587	22.0985
	0.1239	0.675355	sp|P40937|RFC5_HUMAN		sp|P40937|RFC5_HUMAN	Color2 [DarkGray]	1	4	20	20	20	73.8	73.8	73.8	38.496	0	323.31	6184800000	72	23.1052	22.7871	26.5014	22.2647	21.479	26.6239	22.2528
	0.731666	0.675594	sp|P42356|PI4KA_HUMAN;sp|Q8N8J0|PI4P1_HUMAN;sp|A4QPH2|PI4P2_HUMAN		sp|P42356|PI4KA_HUMAN	Color2 [DarkGray]	1	4	5	5	5	2.7	2.7	2.7	236.83	0	10.477	37133000	9	22.1395	23.2041	22.5519	21.5585	22.5158	21.7945	22.539
	0.284457	0.680811	sp|Q9UL54|TAOK2_HUMAN		sp|Q9UL54|TAOK2_HUMAN	Color2 [DarkGray]	1	4	16	16	14	15.8	15.8	13.9	138.25	0	48.728	951330000	44	21.9038	24.5739	24.6645	23.6337	22.4805	22.9855	24.1347
	0.131293	0.681777	sp|P19447|ERCC3_HUMAN		sp|P19447|ERCC3_HUMAN	Color2 [DarkGray]	1	4	33	33	33	52.6	52.6	52.6	89.277	0	323.31	5210100000	200	23.2845	27.821	26.5512	22.9761	27.6368	24.9985	27.2379
	0.633928	0.682936	sp|Q9NP66|HM20A_HUMAN		sp|Q9NP66|HM20A_HUMAN	Color2 [DarkGray]	1	4	3	3	3	14.1	14.1	14.1	40.143	0	20.83	402670000	15	23.342	24.0737	22.8499	22.1667	23.3123	22.7378	23.1719
	0.495954	0.690212	sp|Q96JN8|NEUL4_HUMAN		sp|Q96JN8|NEUL4_HUMAN	Color2 [DarkGray]	1	4	20	20	20	15.2	15.2	15.2	166.9	0	127.14	735220000	42	23.0704	22.8206	23.5097	22.3695	23.4705	21.4901	23.5854
	0.318403	0.690308	sp|Q9H8Y5|ANKZ1_HUMAN		sp|Q9H8Y5|ANKZ1_HUMAN	Color2 [DarkGray]	1	4	14	14	14	25.1	25.1	25.1	80.926	0	40.798	769150000	44	23.6949	24.4916	22.7869	24.3762	22.6508	21.8755	24.1174
	0.134547	0.690863	sp|Q9HCK8|CHD8_HUMAN;sp|Q9P2D1|CHD7_HUMAN;sp|Q3L8U1|CHD9_HUMAN;sp|Q8TD26|CHD6_HUMAN		sp|Q9HCK8|CHD8_HUMAN	Color2 [DarkGray]	1	4	51	51	50	27.2	27.2	26.9	290.52	0	276.29	1555500000	136	23.4763	25.6482	25.6736	23.0223	22.0159	27.6873	25.8817
	1.2788	0.699406	sp|Q9Y4B5|MTCL1_HUMAN		sp|Q9Y4B5|MTCL1_HUMAN	Color2 [DarkGray]	1	4	43	41	39	27.8	27.1	26	209.52	0	212.93	1275800000	80	23.2806	23.1886	23.0175	22.7968	22.6055	21.9861	22.3316
	0.402417	0.701286	sp|Q08211|DHX9_HUMAN		sp|Q08211|DHX9_HUMAN	Color2 [DarkGray]	1	4	78	78	78	54.9	54.9	54.9	140.96	0	323.31	100360000000	1603	32.8038	32.7168	32.1819	32.7138	30.4512	32.4336	32.6127
	0.622277	0.701858	sp|Q9UQ80|PA2G4_HUMAN		sp|Q9UQ80|PA2G4_HUMAN	Color2 [DarkGray]	1	4	27	27	27	77.9	77.9	77.9	43.786	0	323.31	30899000000	324	28.893	30.2667	30.2619	28.8376	29.5412	28.9373	28.5577
	0.465345	0.706882	sp|P51149|RAB7A_HUMAN		sp|P51149|RAB7A_HUMAN	Color2 [DarkGray]	1	4	13	13	13	64.7	64.7	64.7	23.489	0	106	1976500000	32	22.1011	23.9622	24.0532	22.359	22.7152	22.9216	24.3826
	0.574378	0.70698	sp|Q02878|RL6_HUMAN		sp|Q02878|RL6_HUMAN	Color2 [DarkGray]	1	4	14	14	14	42.7	42.7	42.7	32.728	0	215.52	9265500000	140	27.9966	26.5281	26.9628	26.5399	25.8422	26.9845	26.1781
	0.451391	0.70914	sp|Q8WUA4|TF3C2_HUMAN		sp|Q8WUA4|TF3C2_HUMAN	Color2 [DarkGray]	1	4	11	11	11	17.1	17.1	17.1	100.68	0	65.421	522070000	36	24.32	24.3435	23.4322	23.5058	22.193	24.2694	21.5883
	0.488691	0.711292	sp|O60293|ZC3H1_HUMAN		sp|O60293|ZC3H1_HUMAN	Color2 [DarkGray]	1	4	18	18	18	11	11	11	226.35	0	78.947	209240000	22	23.5746	24.1046	22.744	23.7523	22.3	22.237	22.3749
	0.152506	0.711702	sp|Q7L014|DDX46_HUMAN		sp|Q7L014|DDX46_HUMAN	Color2 [DarkGray]	1	4	31	31	31	32.3	32.3	32.3	117.36	0	110.62	1804100000	120	27.3896	26.1821	25.8331	27.7731	22.4262	27.0704	26.6752
	0.432528	0.718422	sp|P21796|VDAC1_HUMAN		sp|P21796|VDAC1_HUMAN	Color2 [DarkGray]	1	4	10	10	10	51.2	51.2	51.2	30.772	0	74.693	1871800000	41	25.0382	22.7198	23.3232	22.766	23.2711	22.8889	22.7132
	0.294025	0.721945	sp|P63104|1433Z_HUMAN		sp|P63104|1433Z_HUMAN	Color2 [DarkGray]	1	4	23	20	18	73.1	69.8	66.1	27.745	0	323.31	113110000000	314	25.347	22.9786	22.005	22.7941	22.7838	22.5868	23.9327
	0.967295	0.722022	sp|O75530|EED_HUMAN		sp|O75530|EED_HUMAN	Color2 [DarkGray]	1	4	9	9	9	23.4	23.4	23.4	50.197	0	27.235	480340000	13	24.2354	23.547	23.1242	22.7831	22.7803	23.1771	24.3431
	0.287876	0.722376	sp|Q92547|TOPB1_HUMAN		sp|Q92547|TOPB1_HUMAN	Color2 [DarkGray]	1	4	32	32	32	26.3	26.3	26.3	170.68	0	120.29	1617800000	80	23.1631	25.5121	23.1573	22.2629	22.9609	24.4416	21.2746
	0.9983	0.722837	sp|Q9UG56|PISD_HUMAN		sp|Q9UG56|PISD_HUMAN	Color2 [DarkGray]	1	4	4	4	4	9.5	9.5	9.5	46.671	0	10.722	260340000	8	23.2494	23.4484	22.4164	22.5632	22.18	22.2025	23.1416
	0.407471	0.724569	sp|O60306|AQR_HUMAN		sp|O60306|AQR_HUMAN	Color2 [DarkGray]	1	4	10	10	10	7.7	7.7	7.7	171.29	0	23.768	363560000	34	24.8236	24.3295	24.9183	24.0618	22.6525	25.1833	24.6052
	0.620056	0.725101	sp|Q13547|HDAC1_HUMAN;sp|O15379|HDAC3_HUMAN		sp|Q13547|HDAC1_HUMAN	Color2 [DarkGray]	1	4	21	21	13	58.7	58.7	41.5	55.102	0	257.4	6222600000	135	27.2054	27.6366	28.1021	26.3634	27.8295	26.5759	27.9821
	0.763092	0.725128	sp|Q6PJG2|EMSA1_HUMAN		sp|Q6PJG2|EMSA1_HUMAN	Color2 [DarkGray]	1	4	5	5	5	9.2	9.2	9.2	114.99	0	48.731	402100000	17	23.59	23.002	23.9736	22.189	22.8619	23.3394	22.8415
	0.441377	0.725199	sp|P49006|MRP_HUMAN		sp|P49006|MRP_HUMAN	Color2 [DarkGray]	1	4	2	2	2	14.4	14.4	14.4	19.529	0	49.213	604980000	21	24.953	22.6193	23.7642	22.8492	22.841	23.4707	22.9002
	0.465012	0.73256	sp|Q93075|TATD2_HUMAN		sp|Q93075|TATD2_HUMAN	Color2 [DarkGray]	1	4	11	11	11	21.3	21.3	21.3	85.022	0	128.84	537470000	20	22.9726	24.2086	23.2222	23.597	22.9432	21.6655	22.3142
	0.562819	0.733376	sp|P67870|CSK2B_HUMAN		sp|P67870|CSK2B_HUMAN	Color2 [DarkGray]	1	4	9	9	9	49.3	49.3	49.3	24.942	0	94.989	1962500000	26	22.7746	23.845	23.0946	22.5051	23.3424	21.6667	22.6377
	0.283922	0.739528	sp|Q9GZS1|RPA49_HUMAN		sp|Q9GZS1|RPA49_HUMAN	Color2 [DarkGray]	1	4	18	18	18	46.1	46.1	46.1	47.26	0	149.38	3581600000	63	24.4852	25.2546	22.7533	24.582	23.6598	22.0326	23.0038
	0.5604	0.746353	sp|Q9BT22|ALG1_HUMAN		sp|Q9BT22|ALG1_HUMAN	Color2 [DarkGray]	1	4	3	3	3	6.9	6.9	6.9	52.518	0.0021023	5.6121	222990000	5	23.4935	23.0811	23.6032	23.6975	21.7426	22.4986	21.7616
	0.442405	0.747726	sp|P25786|PSA1_HUMAN		sp|P25786|PSA1_HUMAN	Color2 [DarkGray]	1	4	14	14	14	52.5	52.5	52.5	29.555	0	323.31	2581800000	42	25.252	23.4964	23.3944	22.5256	23.4876	23.8865	23.6808
	1.45669	0.7488	sp|Q86TN4|TRPT1_HUMAN		sp|Q86TN4|TRPT1_HUMAN	Color2 [DarkGray]	1	4	7	7	7	42.7	42.7	42.7	27.742	0	25.765	501740000	13	23.2518	23.7677	23.2427	22.3657	22.9264	22.7236	22.7454
	0.536569	0.749107	sp|Q96Q45|TM237_HUMAN		sp|Q96Q45|TM237_HUMAN	Color2 [DarkGray]	1	4	3	3	3	11.8	11.8	11.8	45.525	0	19.537	428170000	6	23.7844	23.8537	23.1507	23.6344	21.7305	23.1767	22.8697
	0.593761	0.749748	sp|Q9NSB8|HOME2_HUMAN		sp|Q9NSB8|HOME2_HUMAN	Color2 [DarkGray]	1	4	14	12	12	41.5	38.1	38.1	40.627	0	47.333	1211200000	23	23.5585	22.837	24.4415	23.3345	22.2483	23.0048	23.1304
	0.591779	0.750595	sp|Q9BYN8|RT26_HUMAN		sp|Q9BYN8|RT26_HUMAN	Color2 [DarkGray]	1	4	8	8	8	34.1	34.1	34.1	24.211	0	49.587	1207100000	34	22.4726	23.6639	23.6134	21.6871	22.7832	23.0278	22.9301
	0.575755	0.751214	sp|Q7L2Z9|CENPQ_HUMAN		sp|Q7L2Z9|CENPQ_HUMAN	Color2 [DarkGray]	1	4	5	5	5	23.9	23.9	23.9	30.595	0	12.291	346660000	10	24.3926	24.0409	22.517	22.7427	22.9919	22.9622	22.8446
	0.665398	0.755233	sp|Q9H936|GHC1_HUMAN;sp|Q9H1K4|GHC2_HUMAN		sp|Q9H936|GHC1_HUMAN;sp|Q9H1K4|GHC2_HUMAN	Color2 [DarkGray]	1	4	6	6	6	23.2	23.2	23.2	34.47	0	62.553	424100000	10	23.2307	23.6145	22.1942	22.5563	22.5419	21.6755	23.0675
	0.462558	0.75919	sp|Q96BW9|TAM41_HUMAN		sp|Q96BW9|TAM41_HUMAN	Color2 [DarkGray]	1	4	8	8	8	26.1	26.1	26.1	51.066	0	91.438	1424900000	17	22.3989	23.0318	23.8606	22.8765	21.2003	22.937	22.9678
	0.585847	0.759866	sp|P62857|RS28_HUMAN		sp|P62857|RS28_HUMAN	Color2 [DarkGray]	1	4	3	3	3	36.2	36.2	36.2	7.8409	0	10.994	2215000000	20	23.0758	24.1595	22.8829	22.3824	23.4293	22.0269	23.029
	0.321857	0.760082	sp|P46977|STT3A_HUMAN		sp|P46977|STT3A_HUMAN	Color2 [DarkGray]	1	4	7	7	7	10.4	10.4	10.4	80.529	0	16.966	324270000	24	24.6087	23.456	23.0516	24.451	21.5122	22.8729	23.0778
	0.194435	0.761536	sp|P28066|PSA5_HUMAN		sp|P28066|PSA5_HUMAN	Color2 [DarkGray]	1	4	8	8	8	47.3	47.3	47.3	26.411	0	246.07	2797200000	45	25.499	23.2598	22.7783	22.6273	25.4374	21.1878	24.9652
	2.02304	0.767136	sp|Q9BZQ6|EDEM3_HUMAN		sp|Q9BZQ6|EDEM3_HUMAN	Color2 [DarkGray]	1	4	11	11	11	13.9	13.9	13.9	104.66	0	32.694	484320000	45	26.2572	26.2831	26.4197	25.5291	25.8345	25.2951	25.6996
	0.569484	0.781239	sp|Q9BY12|SCAPE_HUMAN		sp|Q9BY12|SCAPE_HUMAN	Color2 [DarkGray]	1	4	45	45	45	38.1	38.1	38.1	158.29	0	323.31	4430800000	141	24.2479	22.7062	23.3492	21.945	22.6329	23.3818	23.8328
	0.587605	0.782036	sp|Q8NFW8|NEUA_HUMAN		sp|Q8NFW8|NEUA_HUMAN	Color2 [DarkGray]	1	4	17	17	17	46.5	46.5	46.5	48.379	0	101.44	6039300000	125	26.6013	27.7992	27.2467	26.0434	27.3939	25.8637	26.9823
	1.38621	0.782648	sp|Q3MHD2|LSM12_HUMAN		sp|Q3MHD2|LSM12_HUMAN	Color2 [DarkGray]	1	4	5	5	5	40.5	40.5	40.5	21.701	0	30.13	536120000	15	23.5662	23.5166	23.5856	22.6272	23.2835	22.4098	22.7447
	0.291434	0.786725	sp|Q6Y7W6|GGYF2_HUMAN		sp|Q6Y7W6|GGYF2_HUMAN	Color2 [DarkGray]	1	4	33	33	33	32.2	32.2	32.2	150.07	0	316.13	4035100000	119	26.3777	23.9675	23.2442	23.6302	22.863	24.736	25.7279
	0.878027	0.790253	sp|P17036|ZNF3_HUMAN;sp|Q6ZMS4|ZN852_HUMAN;sp|P15622|ZN250_HUMAN;sp|Q14587|ZN268_HUMAN		sp|P17036|ZNF3_HUMAN	Color2 [DarkGray]	1	4	15	15	13	50.7	50.7	47.3	50.915	0	57.57	1672600000	39	23.7457	23.1105	23.357	23.3585	22.1477	22.3362	22.7912
	0.494204	0.790362	sp|Q96MG7|NSE3_HUMAN		sp|Q96MG7|NSE3_HUMAN	Color2 [DarkGray]	1	4	5	5	5	19.4	19.4	19.4	34.308	0	29.79	201970000	9	22.0806	23.8699	24.0669	21.9592	22.8091	22.8781	23.2423
	0.755195	0.793515	sp|P43487|RANG_HUMAN		sp|P43487|RANG_HUMAN	Color2 [DarkGray]	1	4	5	5	5	37.8	37.8	37.8	23.31	0	124.39	1378900000	13	23.8048	24.2746	23.0732	22.2753	23.1159	23.3809	23.0365
	0.240649	0.796242	sp|Q16181|SEPT7_HUMAN;sp|Q6ZU15|SEP14_HUMAN		sp|Q16181|SEPT7_HUMAN	Color2 [DarkGray]	1	4	13	13	13	39.6	39.6	39.6	50.679	0	272.36	3160800000	77	26.756	25.4466	25.6949	26.4392	26.3821	22.6875	26.5962
	0.273064	0.798776	sp|P78527|PRKDC_HUMAN		sp|P78527|PRKDC_HUMAN	Color2 [DarkGray]	1	4	140	140	140	36.4	36.4	36.4	469.08	0	323.31	9382600000	777	31.3628	29.8222	30.9151	27.7423	30.9205	31.041	29.5721
	0.275265	0.801136	sp|P60900|PSA6_HUMAN		sp|P60900|PSA6_HUMAN	Color2 [DarkGray]	1	4	10	10	10	50	50	50	27.399	0	60.816	2898000000	59	25.7689	24.0375	22.9232	22.457	25.0794	22.7898	23.0133
	0.215891	0.801482	sp|O75390|CISY_HUMAN		sp|O75390|CISY_HUMAN	Color2 [DarkGray]	1	4	8	8	8	19.7	19.7	19.7	51.712	0	25.667	1354400000	25	25.5426	22.2999	23.8124	25.152	22.6881	21.4104	22.7604
	0.81686	0.805259	sp|Q969J2|ZKSC4_HUMAN;sp|Q9BRR0|ZKSC3_HUMAN;sp|Q5JNZ3|ZN311_HUMAN		sp|Q969J2|ZKSC4_HUMAN	Color2 [DarkGray]	1	4	6	6	6	14.7	14.7	14.7	61.579	0	18.565	178390000	9	24.1176	22.9657	22.712	22.7511	22.3269	22.3014	24.5406
	0.51235	0.812913	sp|Q9BY89|K1671_HUMAN		sp|Q9BY89|K1671_HUMAN	Color2 [DarkGray]	1	4	26	26	25	19.7	19.7	19.1	196.71	0	74.153	518450000	44	22.4832	22.9822	24.4574	22.0763	23.2196	22.1881	23.0557
	0.599078	0.817642	sp|Q99623|PHB2_HUMAN		sp|Q99623|PHB2_HUMAN	Color2 [DarkGray]	1	4	15	15	15	61.9	61.9	61.9	33.296	0	243.93	10876000000	132	28.2509	27.8275	27.3884	25.8891	27.564	27.5608	28.3204
	0.665015	0.821714	sp|Q32MZ4|LRRF1_HUMAN		sp|Q32MZ4|LRRF1_HUMAN	Color2 [DarkGray]	1	4	14	14	13	23.9	23.9	22.4	89.252	0	183.02	658700000	61	26.1941	25.1916	25.2221	25.3202	23.8276	24.9949	24.5089
	0.913956	0.822013	sp|Q13009|TIAM1_HUMAN		sp|Q13009|TIAM1_HUMAN	Color2 [DarkGray]	1	4	11	11	10	8.2	8.2	7.5	177.51	0	20.765	141070000	17	23.1273	24.0642	23.3104	22.3304	23.2904	22.4152	23.7125
	0.707843	0.822265	sp|Q86SX3|TEDC1_HUMAN		sp|Q86SX3|TEDC1_HUMAN	Color2 [DarkGray]	1	4	11	11	11	23	23	23	54.231	0	59.846	1072500000	31	22.7512	23.0692	23.9545	23.1336	22.3872	21.7873	21.8915
	0.498383	0.822405	sp|Q9P2E3|ZNFX1_HUMAN		sp|Q9P2E3|ZNFX1_HUMAN	Color2 [DarkGray]	1	4	16	16	16	11.1	11.1	11.1	220.22	0	51.247	329110000	41	24.2535	25.4003	25.3607	23.7182	23.4286	25.4005	23.7434
	0.782086	0.823085	sp|O95159|ZFPL1_HUMAN		sp|O95159|ZFPL1_HUMAN	Color2 [DarkGray]	1	4	6	6	6	24.8	24.8	24.8	34.114	0	15.553	462190000	12	23.7042	23.0782	23.0891	22.7958	23.0086	21.5979	23.5744
	0.350047	0.82539	sp|Q8N3X1|FNBP4_HUMAN		sp|Q8N3X1|FNBP4_HUMAN	Color2 [DarkGray]	1	4	16	16	16	17.2	17.2	17.2	110.26	0	74.602	1103400000	71	24.2951	25.4233	25.9941	23.4175	23.7322	26.0866	25.8695
	0.427471	0.829558	sp|Q9UJX3|APC7_HUMAN		sp|Q9UJX3|APC7_HUMAN	Color2 [DarkGray]	1	4	7	7	7	15.2	15.2	15.2	66.855	0	23.211	654080000	26	23.2267	24.3729	24.9075	23.4022	24.458	22.1582	24.6393
	1.18143	0.829929	sp|Q8IXT5|RB12B_HUMAN		sp|Q8IXT5|RB12B_HUMAN	Color2 [DarkGray]	1	4	11	11	11	12.5	12.5	12.5	118.1	0	22.635	464370000	28	23.597	23.0927	22.9631	22.517	22.7731	21.873	22.704
	0.439048	0.838658	sp|Q9HBH1|DEFM_HUMAN		sp|Q9HBH1|DEFM_HUMAN	Color2 [DarkGray]	1	4	13	13	13	64.2	64.2	64.2	27.013	0	119.8	7058600000	65	23.4489	23.8812	22.7071	23.4368	23.0486	21.0358	22.744
	0.606889	0.841365	sp|Q99959|PKP2_HUMAN		sp|Q99959|PKP2_HUMAN	Color2 [DarkGray]	1	4	33	33	33	46.2	46.2	46.2	97.414	0	323.31	7035200000	118	24.3059	22.7542	22.761	23.1072	21.9604	22.2294	23.1973
	1.02994	0.843863	sp|Q8WWI1|LMO7_HUMAN		sp|Q8WWI1|LMO7_HUMAN	Color2 [DarkGray]	1	4	79	79	79	49.2	49.2	49.2	192.69	0	323.31	23655000000	391	23.6533	22.5762	23.2567	22.2522	21.9717	22.7307	22.2337
	0.23711	0.843935	sp|Q92522|H1X_HUMAN		sp|Q92522|H1X_HUMAN	Color2 [DarkGray]	1	4	9	9	9	37.6	37.6	37.6	22.487	0	95.713	10860000000	64	26.6351	25.6501	22.6264	22.7195	24.641	25.0192	25.1054
	0.895798	0.846783	sp|P62917|RL8_HUMAN		sp|P62917|RL8_HUMAN	Color2 [DarkGray]	1	4	10	10	10	39.7	39.7	39.7	28.024	0	246.18	8437400000	69	25.2612	26.0476	26.1653	24.3038	25.2931	25.3367	25.4946
	0.296087	0.851428	sp|P31260|HXA10_HUMAN;sp|P28358|HXD10_HUMAN;sp|Q9NYD6|HXC10_HUMAN		sp|P31260|HXA10_HUMAN	Color2 [DarkGray]	1	4	7	6	5	23.4	21	19	42.414	0	36.415	572310000	20	22.8914	25.205	25.2491	22.032	25.0298	23.7294	21.4169
	0.690435	0.862335	sp|Q9H7Z3|NRDE2_HUMAN		sp|Q9H7Z3|NRDE2_HUMAN	Color2 [DarkGray]	1	4	15	15	15	17.9	17.9	17.9	132.67	0	50.224	440270000	42	23.8345	23.9152	24.2242	22.6729	22.4785	24.2354	24.1695
	0.590643	0.86456	sp|Q8TAQ2|SMRC2_HUMAN		sp|Q8TAQ2|SMRC2_HUMAN	Color2 [DarkGray]	1	4	18	8	8	15.2	8.8	8.8	132.88	0	34.476	157170000	21	23.9168	22.7586	24.7987	22.9067	22.5033	23.4704	25.109
	0.593835	0.866678	sp|Q6P1S2|CC033_HUMAN		sp|Q6P1S2|CC033_HUMAN	Color2 [DarkGray]	1	4	8	8	8	35.4	35.4	35.4	33.765	0	24.57	719970000	15	24.5237	23.2474	22.8985	22.297	22.231	23.5415	22.7567
	0.172507	0.869697	sp|Q92878|RAD50_HUMAN		sp|Q92878|RAD50_HUMAN	Color2 [DarkGray]	1	4	24	24	24	18.2	18.2	18.2	153.89	0	47.33	610940000	64	27.4045	26.4428	23.2031	26.4773	21.9816	25.9825	25.8227
	1.49898	0.874795	sp|O94992|HEXI1_HUMAN		sp|O94992|HEXI1_HUMAN	Color2 [DarkGray]	1	4	5	5	5	20.3	20.3	20.3	40.623	0	45.358	418740000	19	23.3385	23.5173	23.9738	23.0968	22.6695	22.4388	23.7913
	1.46566	0.879663	sp|P26583|HMGB2_HUMAN		sp|P26583|HMGB2_HUMAN	Color2 [DarkGray]	1	4	8	8	7	33	33	27.3	24.033	0	43.941	1894100000	32	23.2077	23.4079	23.8436	22.8238	22.1955	22.8008	22.1985
	0.429025	0.882271	sp|P18754|RCC1_HUMAN		sp|P18754|RCC1_HUMAN	Color2 [DarkGray]	1	4	18	18	18	71	71	71	44.969	0	323.31	14094000000	148	26.5072	27.3979	26.5599	26.4944	27.0175	24.3062	26.0941
	0.506096	0.887488	sp|Q99590|SCAFB_HUMAN		sp|Q99590|SCAFB_HUMAN	Color2 [DarkGray]	1	4	17	17	17	15.2	15.2	15.2	164.65	0	181.88	911020000	54	22.6205	24.0234	24.3622	23.3352	21.6774	23.331	24.037
	0.579716	0.894876	sp|Q8TAE8|G45IP_HUMAN		sp|Q8TAE8|G45IP_HUMAN	Color2 [DarkGray]	1	4	7	7	7	39.6	39.6	39.6	25.384	0	39.903	453370000	20	23.929	23.2916	22.2629	21.9512	21.6247	23.223	23.2944
	0.335883	0.895301	sp|P05387|RLA2_HUMAN		sp|P05387|RLA2_HUMAN	Color2 [DarkGray]	1	4	8	8	7	88.7	88.7	73.9	11.665	0	222.39	2409600000	48	24.7552	24.0864	23.9804	25.4045	22.9797	21.7519	21.3811
	0.847917	0.897439	sp|P20719|HXA5_HUMAN;sp|P09067|HXB5_HUMAN;sp|Q00444|HXC5_HUMAN		sp|P20719|HXA5_HUMAN	Color2 [DarkGray]	1	4	12	11	10	59.6	59.6	54.4	29.345	0	208.88	3104400000	48	22.8503	24.1333	24.0554	22.4769	22.564	23.3058	23.1528
	0.207694	0.899523	sp|Q5VYK3|ECM29_HUMAN		sp|Q5VYK3|ECM29_HUMAN	Color2 [DarkGray]	1	4	31	31	31	21.7	21.7	21.7	204.29	0	111.25	1078400000	76	26.8661	21.4507	24.3975	24.3259	22.2597	23.4301	22.0004
	0.643381	0.900612	sp|Q5JVF3|PCID2_HUMAN		sp|Q5JVF3|PCID2_HUMAN	Color2 [DarkGray]	1	4	11	11	11	33.3	33.3	33.3	46.029	0	313.17	1192300000	39	22.3227	23.6455	24.4801	22.7213	22.5338	22.4914	24.1494
	0.338551	0.902091	sp|P19387|RPB3_HUMAN		sp|P19387|RPB3_HUMAN	Color2 [DarkGray]	1	4	7	7	7	40	40	40	31.441	0	39.709	843310000	16	23.3895	25.1515	21.8158	21.5239	23.3128	22.8137	22.8624
	0.607066	0.907113	sp|P36957|ODO2_HUMAN		sp|P36957|ODO2_HUMAN	Color2 [DarkGray]	1	4	6	6	6	17.4	17.4	17.4	48.755	0	128.28	947670000	39	26.4794	26.1733	25.6498	25.46	26.1175	24.0037	26.0518
	2.70422	0.908223	sp|A3KMH1|VWA8_HUMAN		sp|A3KMH1|VWA8_HUMAN	Color2 [DarkGray]	1	4	44	44	44	27	27	27	214.82	0	230.8	1724600000	99	23.6569	23.772	24.0422	22.814	22.997	22.9355	22.7005
	0.732033	0.909679	sp|Q9Y6M1|IF2B2_HUMAN		sp|Q9Y6M1|IF2B2_HUMAN	Color2 [DarkGray]	1	4	15	14	14	34.4	32.2	32.2	66.121	0	117.67	1025200000	45	25.5296	25.265	25.3815	25.1754	24.907	23.3647	25.0907
	0.368348	0.909719	sp|O43347|MSI1H_HUMAN		sp|O43347|MSI1H_HUMAN	Color2 [DarkGray]	1	4	13	13	12	56.9	56.9	53.6	39.124	0	129.25	3195800000	78	24.9312	26.5822	26.7214	24.7685	23.9232	26.814	26.1577
	0.634712	0.912118	sp|P43307|SSRA_HUMAN		sp|P43307|SSRA_HUMAN	Color2 [DarkGray]	1	4	4	4	4	21	21	21	32.235	0	47.298	1424400000	11	24.0925	23.0834	22.7632	23.2517	21.491	22.4599	23.0156
	1.00008	0.916632	sp|Q9NWT1|PK1IP_HUMAN		sp|Q9NWT1|PK1IP_HUMAN	Color2 [DarkGray]	1	4	4	4	4	13	13	13	43.963	0.00039154	8.9637	203570000	14	23.0602	23.9895	23.9409	22.4453	22.4366	23.3589	22.418
	0.255453	0.918384	sp|Q93009|UBP7_HUMAN		sp|Q93009|UBP7_HUMAN	Color2 [DarkGray]	1	4	52	52	52	57.2	57.2	57.2	128.3	0	323.31	9696600000	281	27.6495	27.8494	27.2137	28.5586	23.8849	27.5139	27.7793
	0.438614	0.918512	sp|Q6P087|RUSD3_HUMAN		sp|Q6P087|RUSD3_HUMAN	Color2 [DarkGray]	1	4	22	22	22	64.4	64.4	64.4	38.46	0	323.31	37643000000	225	27.2584	28.7858	28.5327	25.7615	27.8449	28.2149	28.1018
	0.695594	0.919322	sp|Q99666|RGPD5_HUMAN		sp|Q99666|RGPD5_HUMAN	Color2 [DarkGray]	1	4	99	3	3	57.1	2.4	2.4	198.92	0	53.087	671120000	15	23.0367	23.4885	22.8199	22.9061	22.6106	21.0704	23.2424
	0.554954	0.920577	sp|Q8WXI9|P66B_HUMAN		sp|Q8WXI9|P66B_HUMAN	Color2 [DarkGray]	1	4	8	7	7	17.5	15.7	15.7	65.26	0	38.52	611420000	32	22.9415	24.6443	24.4624	22.7606	24.0768	22.449	24.8501
	0.251886	0.926532	sp|P62854|RS26_HUMAN;sp|Q5JNZ5|RS26L_HUMAN		sp|P62854|RS26_HUMAN;sp|Q5JNZ5|RS26L_HUMAN	Color2 [DarkGray]	1	4	4	4	4	37.4	37.4	37.4	13.015	0	18.08	2333500000	27	25.2107	26.1083	22.6917	22.9267	25.8099	22.4945	25.342
	0.829824	0.927009	sp|O75323|NIPS2_HUMAN		sp|O75323|NIPS2_HUMAN	Color2 [DarkGray]	1	4	9	9	9	42.3	42.3	42.3	33.742	0	40.887	936940000	18	23.3043	23.4882	22.3185	22.6772	22.236	21.4168	23.1373
	0.528564	0.928961	sp|Q92504|S39A7_HUMAN		sp|Q92504|S39A7_HUMAN	Color2 [DarkGray]	1	4	2	2	2	8.5	8.5	8.5	50.117	0	34.709	657950000	17	24.3376	23.3433	21.8192	21.7517	22.3832	22.5783	22.3157
	0.401066	0.930828	sp|Q14160|SCRIB_HUMAN		sp|Q14160|SCRIB_HUMAN	Color2 [DarkGray]	1	4	18	18	17	14.8	14.8	14	174.88	0	71.216	287850000	34	24.9439	23.8482	22.379	21.7149	23.9392	22.7245	23.4565
	0.800558	0.931602	sp|Q96ED9|HOOK2_HUMAN		sp|Q96ED9|HOOK2_HUMAN	Color2 [DarkGray]	1	4	11	11	11	24.3	24.3	24.3	83.206	0	112.47	997680000	25	23.6006	23.2138	24.0855	22.6932	21.8831	23.5287	22.4922
	0.666578	0.932572	sp|P51148|RAB5C_HUMAN;sp|P20339|RAB5A_HUMAN		sp|P51148|RAB5C_HUMAN	Color2 [DarkGray]	1	4	9	9	5	58.8	58.8	37.5	23.482	0	22.172	974180000	10	24.0218	23.7977	23.2345	23.4468	23.2298	21.5796	22.6809
	0.298549	0.934652	sp|P35998|PRS7_HUMAN		sp|P35998|PRS7_HUMAN	Color2 [DarkGray]	1	4	19	19	19	53.1	53.1	53.1	48.633	0	110.99	2407400000	91	27.7626	26.2367	25.3588	26.5869	26.5676	23.3996	26.3562
	0.428319	0.936284	sp|P25789|PSA4_HUMAN		sp|P25789|PSA4_HUMAN	Color2 [DarkGray]	1	4	10	10	10	46.7	46.7	46.7	29.483	0	73.97	1514100000	22	21.6792	23.8351	24.0657	21.7204	23.3438	21.707	22.3069
	0.496859	0.947381	sp|P54709|AT1B3_HUMAN		sp|P54709|AT1B3_HUMAN	Color2 [DarkGray]	1	4	5	5	5	19	19	19	31.512	0	26.345	691750000	20	24.5341	24.0992	23.618	24.7144	22.3611	22.3336	22.8301
	0.755459	0.949228	sp|Q8WV60|PTCD2_HUMAN		sp|Q8WV60|PTCD2_HUMAN	Color2 [DarkGray]	1	4	6	6	6	11.9	11.9	11.9	43.967	0	12.031	716790000	17	23.6237	24.298	22.7637	23.0762	21.8827	22.8788	22.6286
	0.343866	0.962715	sp|Q9Y5Q9|TF3C3_HUMAN		sp|Q9Y5Q9|TF3C3_HUMAN	Color2 [DarkGray]	1	4	19	19	19	28.3	28.3	28.3	101.27	0	63.476	579330000	69	24.7465	25.9428	25.8403	22.3715	25.8426	25.4274	25.5424
	0.291365	0.965645	sp|O15397|IPO8_HUMAN		sp|O15397|IPO8_HUMAN	Color2 [DarkGray]	1	4	12	11	11	14.1	13.1	13.1	119.94	0	49.536	500580000	30	24.487	23.8436	23.9221	24.6561	20.4797	24.2199	23.9272
	0.329306	0.970844	sp|P15924|DESP_HUMAN		sp|P15924|DESP_HUMAN	Color2 [DarkGray]	1	4	23	23	23	9.5	9.5	9.5	331.77	0	44.119	192570000	45	25.9717	24.3549	23.6363	23.5858	22.0062	25.4584	22.1922
	1.62328	0.97261	sp|Q69YH5|CDCA2_HUMAN		sp|Q69YH5|CDCA2_HUMAN	Color2 [DarkGray]	1	4	6	6	6	10.9	10.9	10.9	112.68	0	43.035	270340000	12	22.8469	23.7209	23.3286	22.5154	22.3137	22.1494	22.8046
	0.313029	0.980095	sp|Q15021|CND1_HUMAN;REV__sp|Q02790|FKBP4_HUMAN		sp|Q15021|CND1_HUMAN	Color2 [DarkGray]	1	4	33	33	33	28.9	28.9	28.9	157.18	0	167.17	996220000	108	27.9653	26.4786	25.5497	26.9221	23.5564	26.5748	26.2937
	0.373217	0.981027	sp|P84098|RL19_HUMAN		sp|P84098|RL19_HUMAN	Color2 [DarkGray]	1	4	8	8	8	28.6	28.6	28.6	23.466	0	65.376	6400500000	60	26.5001	26.9583	26.9271	23.6313	26.8884	26.9226	26.5932
	0.288873	1.00146	sp|Q9H1A4|APC1_HUMAN		sp|Q9H1A4|APC1_HUMAN	Color2 [DarkGray]	1	4	18	18	18	12	12	12	216.5	0	58.71	255940000	48	23.1093	24.8541	25.4925	22.581	21.9977	25.8729	22.0712
	0.699051	1.00284	sp|Q8WY22|BRI3B_HUMAN		sp|Q8WY22|BRI3B_HUMAN	Color2 [DarkGray]	1	4	3	3	3	16.7	16.7	16.7	27.835	0	80.929	359590000	17	24.1845	24.1263	22.8666	23.6958	22.3737	22.0993	21.329
	0.758399	1.02114	sp|Q9BY77|PDIP3_HUMAN		sp|Q9BY77|PDIP3_HUMAN	Color2 [DarkGray]	1	4	29	29	29	70.5	70.5	70.5	46.089	0	323.31	96546000000	458	28.6285	29.8287	29.4509	27.2693	28.8564	28.7191	28.3215
	0.487812	1.02365	sp|O15446|RPA34_HUMAN		sp|O15446|RPA34_HUMAN	Color2 [DarkGray]	1	4	9	9	9	27.8	27.8	27.8	54.985	0	323.31	2198700000	32	23.0726	22.4912	25.4097	22.6771	22.9533	22.2721	22.2437
	0.560145	1.0254	sp|O95104|SFR15_HUMAN		sp|O95104|SFR15_HUMAN	Color2 [DarkGray]	1	4	16	13	13	22.2	20	20	125.87	0	305.51	1122800000	37	25.2122	24.3977	22.5835	23.1863	22.576	23.3549	23.0094
	0.831483	1.03571	sp|Q6KC79|NIPBL_HUMAN		sp|Q6KC79|NIPBL_HUMAN	Color2 [DarkGray]	1	4	34	34	34	14.4	14.4	14.4	316.05	0	86.947	528690000	53	22.7278	24.051	23.4129	23.1841	21.7148	22.1856	22.7024
	0.316688	1.03859	sp|Q9P1Y5|CAMP3_HUMAN		sp|Q9P1Y5|CAMP3_HUMAN	Color2 [DarkGray]	1	4	75	75	75	74.9	74.9	74.9	134.75	0	323.31	104390000000	844	26.288	27.0215	26.3218	26.6911	22.8678	26.9566	26.8175
	0.281957	1.04256	sp|Q6PKG0|LARP1_HUMAN;sp|Q659C4|LAR1B_HUMAN		sp|Q6PKG0|LARP1_HUMAN	Color2 [DarkGray]	1	4	23	23	23	26.9	26.9	26.9	123.51	0	87.943	1731900000	96	27.2601	26.602	25.3952	26.7356	22.6058	26.7882	26.1818
	0.952295	1.05616	sp|Q9BT40|INP5K_HUMAN		sp|Q9BT40|INP5K_HUMAN	Color2 [DarkGray]	1	4	9	9	9	25	25	25	51.09	0	20.141	1225200000	33	23.2836	22.3398	23.3646	22.7245	21.6956	21.3994	22.8248
	0.680463	1.05705	sp|O94761|RECQ4_HUMAN		sp|O94761|RECQ4_HUMAN	Color2 [DarkGray]	1	4	38	38	38	43.5	43.5	43.5	133.07	0	323.31	7729300000	161	23.7144	25.6092	24.539	23.7419	22.7204	24.2292	24.6671
	1.13277	1.05915	sp|O95071|UBR5_HUMAN		sp|O95071|UBR5_HUMAN	Color2 [DarkGray]	1	4	74	74	74	35.7	35.7	35.7	309.35	0	323.31	3112100000	210	24.3695	22.9159	23.4572	22.4242	22.3882	22.7528	22.3534
	0.376462	1.06066	sp|Q8IY37|DHX37_HUMAN		sp|Q8IY37|DHX37_HUMAN	Color2 [DarkGray]	1	4	48	48	48	46.8	46.8	46.8	129.54	0	323.31	10852000000	308	27.1061	26.8552	26.2317	26.7566	23.3654	26.889	26.908
	0.820767	1.06072	sp|P09429|HMGB1_HUMAN;sp|B2RPK0|HGB1A_HUMAN		sp|P09429|HMGB1_HUMAN;sp|B2RPK0|HGB1A_HUMAN	Color2 [DarkGray]	1	4	7	6	6	32.6	27	27	24.893	0	52.49	653270000	15	23.8237	22.1697	23.016	22.3385	22.267	21.2216	23.0105
	0.214101	1.06186	sp|Q92979|NEP1_HUMAN		sp|Q92979|NEP1_HUMAN	Color2 [DarkGray]	1	4	16	16	16	79.9	79.9	79.9	26.72	0	138.2	27891000000	276	26.2302	27.5938	28.2934	22.6961	28.5991	27.6367	26.6855
	1.23217	1.06643	sp|Q12996|CSTF3_HUMAN		sp|Q12996|CSTF3_HUMAN	Color2 [DarkGray]	1	4	9	9	9	19.1	19.1	19.1	82.921	0	49.577	523980000	20	23.8744	23.1969	23.8087	22.6747	23.0915	21.9145	22.8601
	0.930366	1.07071	sp|Q86XI2|CNDG2_HUMAN		sp|Q86XI2|CNDG2_HUMAN	Color2 [DarkGray]	1	4	13	13	13	16.4	16.4	16.4	130.96	0	35.756	315910000	36	24.1807	24.8933	24.9999	23.0988	23.1992	24.5638	24.4356
	0.790253	1.07625	sp|Q8NEY1|NAV1_HUMAN;sp|Q8IVL1|NAV2_HUMAN		sp|Q8NEY1|NAV1_HUMAN	Color2 [DarkGray]	1	4	43	43	42	31.9	31.9	31.3	202.47	0	224.45	1595900000	90	22.8649	24.2089	22.3327	21.5186	22.5072	22.152	22.9746
	1.3522	1.07631	sp|P39023|RL3_HUMAN;sp|Q92901|RL3L_HUMAN		sp|P39023|RL3_HUMAN	Color2 [DarkGray]	1	4	18	18	18	45.9	45.9	45.9	46.108	0	244.37	15546000000	202	28.5853	28.2717	27.8918	26.7304	27.7789	27.0105	27.8839
	1.22472	1.07807	sp|Q9HAW4|CLSPN_HUMAN		sp|Q9HAW4|CLSPN_HUMAN	Color2 [DarkGray]	1	4	6	6	6	6	6	6	151.09	0	84.748	112810000	8	24.1342	22.8951	23.3537	21.9967	22.6692	22.4828	21.5373
	0.505497	1.07918	sp|Q5UIP0|RIF1_HUMAN		sp|Q5UIP0|RIF1_HUMAN	Color2 [DarkGray]	1	4	21	21	21	12.3	12.3	12.3	274.46	0	84.019	505310000	66	24.1259	25.5746	23.6923	22.4706	22.8332	24.8515	22.5962
	0.60779	1.10581	sp|Q96CB9|NSUN4_HUMAN		sp|Q96CB9|NSUN4_HUMAN	Color2 [DarkGray]	1	4	7	7	7	22.4	22.4	22.4	43.088	0	22.506	989670000	30	24.167	24.7582	24.9409	24.1179	21.9659	24.4648	24.7009
	1.23625	1.10596	sp|Q49MG5|MAP9_HUMAN		sp|Q49MG5|MAP9_HUMAN	Color2 [DarkGray]	1	4	21	21	21	38.2	38.2	38.2	74.233	0	238.28	8502400000	128	23.7479	22.8153	23.1585	21.6563	22.7419	22.0057	22.886
	0.668783	1.10896	sp|Q9UI36|DACH1_HUMAN;sp|Q96NX9|DACH2_HUMAN		sp|Q9UI36|DACH1_HUMAN	Color2 [DarkGray]	1	4	5	5	5	7.3	7.3	7.3	78.561	0	15.773	406400000	24	23.8989	24.6347	25.1561	22.4341	23.2448	24.6839	24.7039
	0.362964	1.11326	sp|Q9BTC0|DIDO1_HUMAN		sp|Q9BTC0|DIDO1_HUMAN	Color2 [DarkGray]	1	4	74	74	74	47	47	47	243.87	0	323.31	6679200000	249	23.7325	25.9643	25.2246	23.827	21.974	25.7806	25.2811
	0.297008	1.11751	sp|Q96CT7|CC124_HUMAN		sp|Q96CT7|CC124_HUMAN	Color2 [DarkGray]	1	4	17	17	17	53.8	53.8	53.8	25.835	0	182.85	17510000000	122	25.7736	27.5439	27.4064	22.9707	27.4356	26.9652	26.9269
	0.971296	1.12281	sp|Q7KZ85|SPT6H_HUMAN		sp|Q7KZ85|SPT6H_HUMAN	Color2 [DarkGray]	1	4	20	20	20	17.2	17.2	17.2	199.07	0	113.47	437730000	35	24.313	24.1104	22.6782	22.5684	22.875	22.2897	22.304
	0.529103	1.13656	sp|Q13889|TF2H3_HUMAN		sp|Q13889|TF2H3_HUMAN	Color2 [DarkGray]	1	4	9	9	9	43.5	43.5	43.5	34.378	0	148.66	1448300000	26	24.7467	22.8056	21.8243	21.5032	22.7744	21.6895	22.8445
	1.04327	1.13658	sp|Q86UD0|SAPC2_HUMAN		sp|Q86UD0|SAPC2_HUMAN	Color2 [DarkGray]	1	4	8	8	8	25.1	25.1	25.1	42.636	0	99.989	1014400000	13	24.1039	22.9098	24.2771	22.9585	22.0753	22.8473	23.0024
	0.522195	1.13664	sp|P17028|ZNF24_HUMAN;sp|Q6U7Q0|ZN322_HUMAN;sp|B4DX44|ZN736_HUMAN;sp|Q9UK12|ZN222_HUMAN;sp|Q8N8E2|ZN513_HUMAN;sp|P17022|ZNF18_HUMAN;sp|Q3KP31|ZN791_HUMAN;sp|Q9P2F9|ZN319_HUMAN;sp|P0C7X5|ZN806_HUMAN;sp|Q09FC8|ZN415_HUMAN;sp|P35789|ZNF93_HUMAN;sp|Q86YE8|ZN573_HUMAN;sp|Q08AG5|ZN844_HUMAN;sp|A6NK53|ZN233_HUMAN;sp|Q76KX8|ZN534_HUMAN;sp|Q9H7R5|ZN665_HUMAN;sp|P17020|ZNF16_HUMAN;sp|Q8N8Z8|ZN441_HUMAN;sp|…		sp|P17028|ZNF24_HUMAN	Color2 [DarkGray]	1	4	14	14	13	49.7	49.7	47.3	42.155	0	127.53	4016400000	83	25.3395	25.4162	25.6859	24.6935	25.7878	22.5503	25.3188
	0.385813	1.14454	sp|Q01082|SPTB2_HUMAN		sp|Q01082|SPTB2_HUMAN	Color2 [DarkGray]	1	4	18	18	17	9.2	9.2	8.8	274.61	0	32.24	76742000	24	26.5134	23.6831	23.0482	22.6039	22.6324	24.5749	22.5003
	0.873541	1.14751	sp|Q92917|GPKOW_HUMAN		sp|Q92917|GPKOW_HUMAN	Color2 [DarkGray]	1	4	9	9	9	21.8	21.8	21.8	52.228	0	26.814	427290000	20	23.8476	22.9519	23.1549	22.0717	21.2747	23.1655	22.6736
	2.3824	1.15757	sp|Q5VT06|CE350_HUMAN		sp|Q5VT06|CE350_HUMAN	Color2 [DarkGray]	1	4	24	24	24	10.1	10.1	10.1	350.93	0	69.848	748740000	52	23.309	23.0264	22.9754	22.2789	21.7976	21.7616	23.0671
	0.269839	1.15939	sp|P55786|PSA_HUMAN;sp|A6NEC2|PSAL_HUMAN		sp|P55786|PSA_HUMAN	Color2 [DarkGray]	1	4	20	20	20	29.7	29.7	29.7	103.28	0	106.72	1955000000	65	26.3897	23.183	23.0847	25.6995	21.4031	22.0766	24.021
	0.371758	1.16575	sp|Q71UI9|H2AV_HUMAN;sp|P0C0S5|H2AZ_HUMAN;sp|Q96QV6|H2A1A_HUMAN		sp|Q71UI9|H2AV_HUMAN;sp|P0C0S5|H2AZ_HUMAN	Color2 [DarkGray]	1	4	5	3	3	53.9	41.4	41.4	13.509	0	104.09	2207400000	18	26.0635	23.1056	21.7425	22.5368	21.8997	22.9778	22.329
	0.239167	1.17926	sp|O95248|MTMR5_HUMAN		sp|O95248|MTMR5_HUMAN	Color2 [DarkGray]	1	4	52	52	50	37.5	37.5	36.5	208.44	0	323.31	3362700000	204	22.9599	26.92	26.9842	23.386	22.6968	27.2435	26.8425
	0.903514	1.19241	sp|P78549|NTH_HUMAN		sp|P78549|NTH_HUMAN	Color2 [DarkGray]	1	4	11	11	11	57.7	57.7	57.7	34.389	0	323.31	3040600000	28	24.2451	23.8627	24.7707	24.0373	23.1528	22.1111	23.2836
	0.566037	1.19823	sp|Q8NI27|THOC2_HUMAN		sp|Q8NI27|THOC2_HUMAN	Color2 [DarkGray]	1	4	22	22	22	16.3	16.3	16.3	182.77	0	67.274	1125500000	91	25.923	25.3966	25.5257	25.5299	22.5762	25.1445	24.869
	0.476327	1.20143	sp|P63244|RACK1_HUMAN		sp|P63244|RACK1_HUMAN	Color2 [DarkGray]	1	4	21	21	21	81.4	81.4	81.4	35.076	0	323.31	79618000000	482	29.6684	29.6826	29.2536	26.1632	29.4556	29.3816	29.4719
	0.334506	1.20266	sp|O14617|AP3D1_HUMAN		sp|O14617|AP3D1_HUMAN	Color2 [DarkGray]	1	4	43	43	43	42.8	42.8	42.8	130.16	0	323.31	10980000000	373	26.0981	28.4876	28.2815	26.2705	24.2969	28.6919	25.969
	0.309107	1.21152	sp|P26640|SYVC_HUMAN		sp|P26640|SYVC_HUMAN	Color2 [DarkGray]	1	4	39	39	39	36.8	36.8	36.8	140.47	0	323.31	2714800000	171	27.767	27.662	27.3025	28.2214	23.1958	27.6798	28.1392
	0.388316	1.22484	sp|P61247|RS3A_HUMAN		sp|P61247|RS3A_HUMAN	Color2 [DarkGray]	1	4	21	21	21	65.5	65.5	65.5	29.945	0	323.31	40083000000	251	28.476	28.2906	29.0087	24.744	28.6365	28.7204	29.2282
	0.357938	1.2391	sp|P62241|RS8_HUMAN		sp|P62241|RS8_HUMAN	Color2 [DarkGray]	1	4	13	13	13	58.7	58.7	58.7	24.205	0	315.79	32496000000	173	27.7365	27.4954	28.037	23.6823	28.3037	27.5655	28.0063
	1.08804	1.24619	sp|Q6PK18|OGFD3_HUMAN		sp|Q6PK18|OGFD3_HUMAN	Color2 [DarkGray]	1	4	4	4	4	18.8	18.8	18.8	35.646	0	21.281	249060000	6	23.5164	23.4448	23.9165	23.2847	22.3643	21.4901	22.9893
	0.725277	1.25607	sp|Q13459|MYO9B_HUMAN		sp|Q13459|MYO9B_HUMAN	Color2 [DarkGray]	1	4	46	46	46	28.1	28.1	28.1	243.4	0	153.25	1111900000	95	23.968	24.9504	25.5173	22.7055	23.1277	24.8344	25.3012
	0.32011	1.26657	sp|Q9UDY2|ZO2_HUMAN		sp|Q9UDY2|ZO2_HUMAN	Color2 [DarkGray]	1	4	55	55	55	56.6	56.6	56.6	133.96	0	323.31	15416000000	301	27.4753	26.9641	26.0632	27.2732	22.4346	26.9952	26.3197
	0.354414	1.29137	sp|Q9H6S0|YTDC2_HUMAN		sp|Q9H6S0|YTDC2_HUMAN	Color2 [DarkGray]	1	4	48	48	48	39.5	39.5	39.5	160.25	0	239.05	4707300000	224	28.0962	28.0692	25.3942	27.4848	23.4924	26.7083	27.087
	0.645541	1.29344	sp|Q92621|NU205_HUMAN		sp|Q92621|NU205_HUMAN	Color2 [DarkGray]	1	4	21	21	21	11	11	11	227.92	0	39.359	519600000	37	24.9829	21.9994	22.8646	22.095	21.6311	22.2406	22.2347
	1.10545	1.29554	sp|Q96M89|CC138_HUMAN		sp|Q96M89|CC138_HUMAN	Color2 [DarkGray]	1	4	17	17	17	35.9	35.9	35.9	76.218	0	91.801	2200400000	48	23.4039	22.2473	24.0345	22.0868	21.5882	22.1242	22.0248
	0.727992	1.29688	sp|Q2M296|MTHSD_HUMAN		sp|Q2M296|MTHSD_HUMAN	Color2 [DarkGray]	1	4	8	8	8	26.4	26.4	26.4	42.172	0	97.17	1200000000	26	23.6406	25.2724	24.5898	22.9279	24.4679	22.2164	24.8521
	1.23516	1.30565	sp|Q9P0L0|VAPA_HUMAN		sp|Q9P0L0|VAPA_HUMAN	Color2 [DarkGray]	1	4	10	10	9	45.8	45.8	45.8	27.893	0	120.65	3085300000	42	22.7231	23.9639	24.2441	22.5076	22.0032	22.5033	21.5675
	0.530608	1.31468	sp|P07910|HNRPC_HUMAN;sp|P0DMR1|HNRC4_HUMAN;sp|O60812|HNRC1_HUMAN;sp|B7ZW38|HNRC3_HUMAN;sp|B2RXH8|HNRC2_HUMAN		sp|P07910|HNRPC_HUMAN;sp|P0DMR1|HNRC4_HUMAN;sp|O60812|HNRC1_HUMAN;sp|B7ZW38|HNRC3_HUMAN;sp|B2RXH8|HNRC2_HUMAN	Color2 [DarkGray]	1	4	9	9	9	26.1	26.1	26.1	33.67	0	27.688	1018300000	49	26.6207	26.4011	25.4119	26.0857	22.7966	25.6073	23.315
	0.393676	1.32579	sp|P24534|EF1B_HUMAN		sp|P24534|EF1B_HUMAN	Color2 [DarkGray]	1	4	8	8	8	59.1	59.1	59.1	24.763	0	323.31	36765000000	222	29.4298	30.0528	29.883	25.6453	29.9669	29.776	30.4712
	0.410573	1.34564	sp|Q86UP2|KTN1_HUMAN		sp|Q86UP2|KTN1_HUMAN	Color2 [DarkGray]	1	4	25	25	25	21.1	21.1	21.1	156.27	0	75.303	813800000	92	27.4269	27.7029	25.9445	27.2255	23.1374	26.6745	26.4573
	0.548964	1.34681	sp|O60524|NEMF_HUMAN		sp|O60524|NEMF_HUMAN	Color2 [DarkGray]	1	4	43	43	43	41.4	41.4	41.4	122.95	0	323.31	23912000000	502	29.8226	30.617	30.1034	29.6505	26.731	30.121	29.9765
	1.55907	1.34773	sp|Q9Y3U8|RL36_HUMAN		sp|Q9Y3U8|RL36_HUMAN	Color2 [DarkGray]	1	4	3	3	3	28.6	28.6	28.6	12.254	0.000383	8.0338	441130000	5	23.2936	23.2077	24.2885	22.0085	22.635	22.1031	23.7884
	1.33121	1.35059	sp|Q86VM9|ZCH18_HUMAN		sp|Q86VM9|ZCH18_HUMAN	Color2 [DarkGray]	1	4	7	7	7	10.9	10.9	10.9	106.38	0	95.796	237020000	21	23.8042	24.0124	23.3747	21.5224	22.9465	22.6707	23.4105
	0.555537	1.35168	sp|P22087|FBRL_HUMAN		sp|P22087|FBRL_HUMAN	Color2 [DarkGray]	1	4	14	14	13	55.5	55.5	52	33.784	0	125.24	7000500000	92	26.5595	26.8963	26.5136	23.1631	26.3122	26.4391	26.4231
	0.291463	1.3517	sp|Q13813|SPTN1_HUMAN		sp|Q13813|SPTN1_HUMAN	Color2 [DarkGray]	1	4	32	32	32	15.3	15.3	15.3	284.54	0	59.416	203430000	52	27.4748	25.2979	22.5601	21.8209	23.4325	26.0243	23.5401
	0.687424	1.35358	sp|Q8NC60|NOA1_HUMAN		sp|Q8NC60|NOA1_HUMAN	Color2 [DarkGray]	1	4	22	22	22	45.1	45.1	45.1	78.457	0	144.57	3584500000	72	22.2347	23.9978	25.2385	22.8793	22.1993	22.3317	22.5828
	0.393038	1.3537	sp|Q14980|NUMA1_HUMAN		sp|Q14980|NUMA1_HUMAN	Color2 [DarkGray]	1	4	47	47	47	28.5	28.5	28.5	238.26	0	323.31	3268300000	118	24.7259	25.6552	22.8476	22.9297	21.049	25.1889	23.8533
	0.423715	1.35881	sp|Q9HAU0|PKHA5_HUMAN		sp|Q9HAU0|PKHA5_HUMAN	Color2 [DarkGray]	1	4	64	64	64	66.8	66.8	66.8	127.46	0	323.31	29161000000	409	26.446	27.5453	27.1076	26.6714	23.0387	27.3124	26.4569
	0.319732	1.36322	sp|Q86V81|THOC4_HUMAN		sp|Q86V81|THOC4_HUMAN	Color2 [DarkGray]	1	4	12	12	12	50.6	50.6	50.6	26.888	0	323.31	45154000000	254	26.8441	28.7255	28.7329	23.4825	28.1911	28.5392	28.2277
	1.31635	1.37044	sp|Q2TBE0|C19L2_HUMAN		sp|Q2TBE0|C19L2_HUMAN	Color2 [DarkGray]	1	4	18	18	18	21.9	21.9	21.9	103.79	0	82.653	1584800000	45	24.22	23.1351	24.3079	22.0403	22.4155	23.0958	23.1378
	1.23908	1.37385	sp|Q70CQ4|UBP31_HUMAN		sp|Q70CQ4|UBP31_HUMAN	Color2 [DarkGray]	1	4	16	16	16	17.5	17.5	17.5	146.65	0	101.73	718870000	33	22.7252	24.2418	23.914	22.6413	22.3112	21.8069	22.9612
	0.81486	1.37893	sp|O75147|OBSL1_HUMAN		sp|O75147|OBSL1_HUMAN	Color2 [DarkGray]	1	4	29	29	29	18.2	18.2	18.2	206.94	0	168.66	2749600000	114	23.9831	26.5761	25.1741	24.2878	23.5045	23.8043	25.5852
	0.58266	1.38346	sp|P62753|RS6_HUMAN		sp|P62753|RS6_HUMAN	Color2 [DarkGray]	1	4	16	16	16	41	41	41	28.68	0	181.07	35006000000	274	28.5413	29.7686	29.749	26.0135	28.953	28.9419	29.5073
	1.84925	1.39463	sp|Q8TAD8|SNIP1_HUMAN		sp|Q8TAD8|SNIP1_HUMAN	Color2 [DarkGray]	1	4	6	6	6	19.7	19.7	19.7	45.777	0	40.289	455000000	13	23.4126	24.3517	24.4615	22.7561	22.667	22.6189	23.089
	1.14212	1.40095	sp|P39748|FEN1_HUMAN		sp|P39748|FEN1_HUMAN	Color2 [DarkGray]	1	4	5	5	5	18.2	18.2	18.2	42.592	0	13.645	440730000	23	24.6559	24.9696	24.7342	24.3895	22.4191	23.3483	21.877
	3.28492	1.40353	sp|O95391|SLU7_HUMAN		sp|O95391|SLU7_HUMAN	Color2 [DarkGray]	1	4	6	6	6	14.5	14.5	14.5	68.386	0	37.477	548240000	12	23.6823	23.7047	23.4372	22.4189	22.1129	22.0819	23.2311
	0.395377	1.41138	sp|Q9BWE0|REPI1_HUMAN		sp|Q9BWE0|REPI1_HUMAN	Color2 [DarkGray]	1	4	5	5	5	11.8	11.8	11.8	63.574	0	31.161	374300000	18	22.645	25.6248	25.6728	21.9459	25.4837	22.2789	25.279
	1.87251	1.41213	sp|Q13206|DDX10_HUMAN		sp|Q13206|DDX10_HUMAN	Color2 [DarkGray]	1	4	7	7	7	10.6	10.6	10.6	100.89	0	13.695	576750000	18	24.1434	24.2736	24.6409	23.5136	22.8025	22.5054	23.0436
	1.10539	1.4127	sp|Q86V59|PNM8A_HUMAN		sp|Q86V59|PNM8A_HUMAN	Color2 [DarkGray]	1	4	10	10	10	34.4	34.4	34.4	48.16	0	79.832	577880000	22	24.4543	24.348	22.8176	21.9902	22.9766	22.4151	23.6857
	0.43372	1.4153	sp|P49327|FAS_HUMAN		sp|P49327|FAS_HUMAN	Color2 [DarkGray]	1	4	105	105	105	51.5	51.5	51.5	273.42	0	323.31	22521000000	833	31.5727	29.1898	29.2523	28.6493	26.5575	30.5621	30.2229
	0.531924	1.4167	sp|Q15424|SAFB1_HUMAN		sp|Q15424|SAFB1_HUMAN	Color2 [DarkGray]	1	4	20	20	10	24.8	24.8	12.2	102.64	0	323.31	2148600000	58	25.561	25.7075	22.8105	22.3978	22.7729	24.6583	25.6483
	0.630655	1.42889	sp|P62937|PPIA_HUMAN;sp|Q9Y536|PAL4A_HUMAN;sp|P0DN26|PAL4F_HUMAN;sp|F5H284|PAL4D_HUMAN;sp|A0A0B4J2A2|PAL4C_HUMAN;sp|A0A075B767|PAL4H_HUMAN;sp|A0A075B759|PAL4E_HUMAN;sp|P0DN37|PAL4G_HUMAN		sp|P62937|PPIA_HUMAN	Color2 [DarkGray]	1	4	15	15	15	75.2	75.2	75.2	18.012	0	323.31	334800000000	1106	34.7275	33.6641	33.7745	33.9809	33.1353	30.7631	32.0246
	0.478786	1.43014	sp|Q9NTI5|PDS5B_HUMAN		sp|Q9NTI5|PDS5B_HUMAN	Color2 [DarkGray]	1	4	33	33	31	28	28	26.5	164.67	0	323.31	3616800000	122	25.2711	27.7392	25.9603	25.5362	22.8071	26.3369	26.1644
	0.280858	1.44451	sp|P42766|RL35_HUMAN		sp|P42766|RL35_HUMAN	Color2 [DarkGray]	1	4	8	8	8	43.9	43.9	43.9	14.551	0	134.21	26916000000	104	28.4258	28.7396	28.3724	29.2493	29.019	22.936	29.05
	1.31508	1.46177	sp|O94905|ERLN2_HUMAN;sp|O75477|ERLN1_HUMAN		sp|O94905|ERLN2_HUMAN	Color2 [DarkGray]	1	4	6	6	6	23.3	23.3	23.3	37.839	0	18.121	282930000	22	25.8588	24.8967	24.8662	24.4147	23.0129	23.8088	22.5061
	0.842285	1.4638	sp|Q6IQ23|PKHA7_HUMAN		sp|Q6IQ23|PKHA7_HUMAN	Color2 [DarkGray]	1	4	54	54	54	54.8	54.8	54.8	127.13	0	323.31	13126000000	233	22.8907	23.907	22.9819	22.6659	22.3949	20.3274	22.9815
	0.345448	1.47048	sp|O95347|SMC2_HUMAN		sp|O95347|SMC2_HUMAN	Color2 [DarkGray]	1	4	51	51	51	45.5	45.5	45.5	135.65	0	252.56	5492000000	251	28.2611	28.7758	28.8244	28.7297	23.646	29.0741	28.5978
	0.389098	1.48881	sp|P43897|EFTS_HUMAN		sp|P43897|EFTS_HUMAN	Color2 [DarkGray]	1	4	13	13	13	49.8	49.8	49.8	35.39	0	297.52	5863300000	75	26.1089	28.129	27.6495	22.8202	27.31	27.2908	27.6681
	1.41338	1.48988	sp|Q9NP64|NO40_HUMAN		sp|Q9NP64|NO40_HUMAN	Color2 [DarkGray]	1	4	8	8	8	33.2	33.2	33.2	27.569	0	32.196	823640000	18	23.8238	24.5556	23.3918	21.753	22.6032	22.9454	24.1252
	0.702675	1.49742	sp|P15880|RS2_HUMAN		sp|P15880|RS2_HUMAN	Color2 [DarkGray]	1	4	15	15	15	52.6	52.6	52.6	31.324	0	172.62	51955000000	347	29.6079	30.2185	29.9574	26.5213	29.2996	29.4705	29.5983
	0.406012	1.54912	sp|Q7Z460|CLAP1_HUMAN		sp|Q7Z460|CLAP1_HUMAN	Color2 [DarkGray]	1	4	99	99	89	61.1	61.1	56.5	169.45	0	323.31	59943000000	828	27.5243	28.3098	27.7307	27.7398	23.1092	28.0683	27.3282
	1.21736	1.55338	sp|P36578|RL4_HUMAN		sp|P36578|RL4_HUMAN	Color2 [DarkGray]	1	4	25	25	25	48.5	48.5	48.5	47.697	0	323.31	22556000000	214	28.4015	28.7348	27.9914	26.9143	27.7427	25.8105	28.0051
	0.236224	1.55934	sp|P62244|RS15A_HUMAN		sp|P62244|RS15A_HUMAN	Color2 [DarkGray]	1	4	13	13	13	74.6	74.6	74.6	14.839	0	201.18	46690000000	186	30.4793	30.3712	25.8127	28.9706	29.8395	23.1751	28.4995
	1.33827	1.56407	sp|Q53GQ0|DHB12_HUMAN		sp|Q53GQ0|DHB12_HUMAN	Color2 [DarkGray]	1	4	8	8	8	33.3	33.3	33.3	34.324	0	140.32	1301000000	29	24.6294	23.7537	23.3648	22.5151	21.5941	22.9464	23.9775
	0.435883	1.5696	sp|P00390|GSHR_HUMAN		sp|P00390|GSHR_HUMAN	Color2 [DarkGray]	1	4	8	8	8	21.1	21.1	21.1	56.256	0	33.338	644890000	34	26.0515	25.0838	24.9427	25.8803	24.6151	20.8737	22.5303
	0.423748	1.60293	sp|Q9Y6X9|MORC2_HUMAN;sp|Q86VD1|MORC1_HUMAN		sp|Q9Y6X9|MORC2_HUMAN	Color2 [DarkGray]	1	4	43	43	43	44.5	44.5	44.5	117.82	0	293.43	6811200000	192	23.2118	26.0726	25.4878	21.9231	22.0034	26.0368	25.6929
	0.538097	1.62792	sp|Q96ST3|SIN3A_HUMAN		sp|Q96ST3|SIN3A_HUMAN	Color2 [DarkGray]	1	4	18	18	18	17.4	17.4	17.4	145.17	0	40.531	276470000	47	26.4323	25.9301	23.9618	24.282	21.7145	25.4439	25.0065
	2.43897	1.64142	sp|Q9Y3C1|NOP16_HUMAN		sp|Q9Y3C1|NOP16_HUMAN	Color2 [DarkGray]	1	4	7	7	7	43.3	43.3	43.3	21.188	0	28.162	533990000	14	23.9315	24.0974	23.2658	22.0174	22.2974	22.0558	23.9308
	0.566735	1.64536	sp|Q9BY44|EIF2A_HUMAN		sp|Q9BY44|EIF2A_HUMAN	Color2 [DarkGray]	1	4	10	10	10	23.4	23.4	23.4	64.989	0	27.905	676400000	36	24.2924	26.1632	26.6475	22.8111	26.1892	23.1667	25.2459
	0.613595	1.64884	sp|Q92922|SMRC1_HUMAN		sp|Q92922|SMRC1_HUMAN	Color2 [DarkGray]	1	4	28	28	18	31.5	31.5	24.5	122.87	0	137.88	1653400000	106	26.8971	27.5064	26.2934	26.0161	22.981	26.7533	27.0605
	0.351045	1.65271	sp|P35580|MYH10_HUMAN		sp|P35580|MYH10_HUMAN	Color2 [DarkGray]	1	4	89	77	72	47	41.3	38.8	229	0	323.31	2830800000	222	29.6144	25.6357	26.1717	24.236	23.7401	28.4876	27.5318
	2.21422	1.68044	sp|Q8TCJ2|STT3B_HUMAN		sp|Q8TCJ2|STT3B_HUMAN	Color2 [DarkGray]	1	4	13	13	13	16.9	16.9	16.9	93.673	0	33.76	295060000	42	24.2313	24.3958	24.5758	23.2343	22.7365	22.1908	22.3536
	0.465767	1.6999	sp|O95602|RPA1_HUMAN		sp|O95602|RPA1_HUMAN	Color2 [DarkGray]	1	4	52	52	51	37.7	37.7	37.2	194.81	0	323.31	2727600000	156	25.6984	25.483	27.0089	23.4474	22.3388	27.3044	25.9799
	0.534678	1.70526	sp|O94913|PCF11_HUMAN		sp|O94913|PCF11_HUMAN	Color2 [DarkGray]	1	4	34	34	34	27.1	27.1	27.1	173.05	0	96.934	2385800000	136	25.541	26.1336	26.4538	22.4228	23.5723	27.0175	24.9323
	1.54544	1.70948	sp|Q9H000|MKRN2_HUMAN		sp|Q9H000|MKRN2_HUMAN	Color2 [DarkGray]	1	4	8	8	8	25.7	25.7	25.7	46.94	0	25.096	808790000	29	23.6058	24.9033	24.1108	22.8227	21.8124	22.8563	24.1996
	0.619023	1.7123	sp|P09012|SNRPA_HUMAN		sp|P09012|SNRPA_HUMAN	Color2 [DarkGray]	1	4	7	7	6	34.8	34.8	31.9	31.279	0	254.3	7982500000	60	26.699	26.8214	26.8825	22.6075	26.2284	26.43	26.7318
	1.81907	1.71602	sp|P47914|RL29_HUMAN		sp|P47914|RL29_HUMAN	Color2 [DarkGray]	1	4	2	2	2	14.5	14.5	14.5	17.752	0	17.313	4612600000	31	23.2886	24.5978	23.5053	21.9626	22.3113	21.9698	23.1484
	0.882037	1.72714	sp|Q8N0V3|RBFA_HUMAN		sp|Q8N0V3|RBFA_HUMAN	Color2 [DarkGray]	1	4	7	7	7	32.4	32.4	32.4	38.359	0	133.27	972290000	39	22.4638	24.9802	24.9359	22.9046	21.6672	22.6267	24.4364
	0.532005	1.72934	sp|P62701|RS4X_HUMAN;sp|Q8TD47|RS4Y2_HUMAN;sp|P22090|RS4Y1_HUMAN		sp|P62701|RS4X_HUMAN;sp|Q8TD47|RS4Y2_HUMAN	Color2 [DarkGray]	1	4	24	24	24	68.4	68.4	68.4	29.597	0	323.31	146440000000	583	30.3815	30.0762	30.1128	25.6163	29.6444	30.1219	29.8397
	0.350334	1.7364	sp|O94953|KDM4B_HUMAN		sp|O94953|KDM4B_HUMAN	Color2 [DarkGray]	1	4	32	32	32	37.8	37.8	37.8	121.9	0	254.77	3003700000	152	23.1841	27.3086	27.028	22.7216	22.353	27.2369	25.8788
	0.977807	1.75377	sp|O75691|UTP20_HUMAN		sp|O75691|UTP20_HUMAN	Color2 [DarkGray]	1	4	30	30	30	12.1	12.1	12.1	318.38	0	62.655	336070000	62	24.6963	25.5066	24.2109	21.8143	22.9314	24.4068	24.8349
	0.491753	1.75967	sp|Q92616|GCN1_HUMAN		sp|Q92616|GCN1_HUMAN	Color2 [DarkGray]	1	4	80	80	80	35.2	35.2	35.2	292.75	0	237.26	1778700000	197	28.4741	25.6011	25.5146	23.9489	23.1924	27.1695	26.6636
	0.650333	1.7742	sp|Q6P158|DHX57_HUMAN		sp|Q6P158|DHX57_HUMAN	Color2 [DarkGray]	1	4	48	45	45	38.8	37.3	37.3	155.6	0	260.79	4245800000	200	28.3971	28.0627	27.2645	27.7521	23.821	26.8287	26.1436
	0.371009	1.7828	sp|Q14203|DCTN1_HUMAN		sp|Q14203|DCTN1_HUMAN	Color2 [DarkGray]	1	4	28	28	28	26.3	26.3	26.3	141.69	0	127.29	1034100000	111	28.381	27.0534	25.8609	27.3449	21.5689	27.0332	26.8918
	1.58002	1.81927	sp|P23396|RS3_HUMAN		sp|P23396|RS3_HUMAN	Color2 [DarkGray]	1	4	29	29	29	84.4	84.4	84.4	26.688	0	323.31	271170000000	1070	31.6483	32.0882	31.5476	28.951	30.2963	30.5789	30.1524
	0.777312	1.85305	sp|P16152|CBR1_HUMAN		sp|P16152|CBR1_HUMAN	Color2 [DarkGray]	1	4	24	24	21	82.3	82.3	75.1	30.375	0	323.31	1012400000000	2842	35.0652	35.3294	35.191	31.1697	34.1732	34.6835	34.8467
	0.464862	1.85363	sp|Q5JTH9|RRP12_HUMAN		sp|Q5JTH9|RRP12_HUMAN	Color2 [DarkGray]	1	4	36	36	36	35.5	35.5	35.5	143.7	0	246.81	4101700000	195	28.5927	28.1834	27.574	27.9925	22.866	27.9307	26.704
	1.97103	1.86177	sp|Q6P1X5|TAF2_HUMAN		sp|Q6P1X5|TAF2_HUMAN	Color2 [DarkGray]	1	4	18	18	18	18.8	18.8	18.8	136.97	0	82.832	468870000	38	23.5737	24.0483	23.6072	22.5823	21.7976	21.2641	23.0881
	0.41639	1.86524	sp|P35232|PHB_HUMAN		sp|P35232|PHB_HUMAN	Color2 [DarkGray]	1	4	12	12	12	62.9	62.9	62.9	29.804	0	323.31	8396600000	111	28.307	26.9046	26.8209	21.7936	27.1655	27.4778	27.396
	0.439979	1.88278	sp|Q07157|ZO1_HUMAN		sp|Q07157|ZO1_HUMAN	Color2 [DarkGray]	1	4	51	51	51	35.2	35.2	35.2	195.46	0	323.31	7535900000	305	27.1637	27.61	27.391	26.6483	21.9202	27.9478	26.7157
	0.893681	1.89306	sp|P36542|ATPG_HUMAN		sp|P36542|ATPG_HUMAN	Color2 [DarkGray]	1	4	9	9	9	38.3	38.3	38.3	32.996	0	88.685	4568900000	65	26.1079	25.7051	23.9266	23.2041	22.1784	24.678	25.4688
	0.417835	1.90075	sp|Q9BXS5|AP1M1_HUMAN;sp|Q9Y6Q5|AP1M2_HUMAN		sp|Q9BXS5|AP1M1_HUMAN	Color2 [DarkGray]	1	4	9	9	9	24.3	24.3	24.3	48.586	0	22.5	4157100000	30	27.8456	27.7615	27.2721	27.4209	27.8795	21.8766	27.1707
	0.370433	1.93441	sp|Q9Y490|TLN1_HUMAN		sp|Q9Y490|TLN1_HUMAN	Color2 [DarkGray]	1	4	98	98	89	51	51	47	269.76	0	323.31	8270900000	431	29.523	26.9841	26.4559	25.5575	22.3917	29.2107	28.7524
	0.424056	1.93864	sp|Q8TEQ6|GEMI5_HUMAN		sp|Q8TEQ6|GEMI5_HUMAN	Color2 [DarkGray]	1	4	44	44	44	36.9	36.9	36.9	168.59	0	323.31	4869100000	236	28.4611	28.7055	28.9742	27.8082	23.0096	29.507	27.2136
	0.345819	1.93975	sp|P62249|RS16_HUMAN		sp|P62249|RS16_HUMAN	Color2 [DarkGray]	1	4	19	19	19	72.6	72.6	72.6	16.445	0	145.82	61084000000	251	29.306	27.5319	28.1294	29.1457	28.1114	21.8909	27.8961
	0.66857	1.94296	sp|Q14191|WRN_HUMAN		sp|Q14191|WRN_HUMAN	Color2 [DarkGray]	1	4	29	29	29	23.9	23.9	23.9	162.46	0	75.633	711650000	89	26.9919	26.8055	27.0254	24.5098	23.0015	27.4826	26.0627
	0.46586	1.9727	sp|P56270|MAZ_HUMAN;sp|Q9HBE1|PATZ1_HUMAN		sp|P56270|MAZ_HUMAN	Color2 [DarkGray]	1	4	13	13	11	35.8	35.8	32.3	48.607	0	319.22	18474000000	167	26.1726	27.7586	27.3471	21.6343	26.3394	27.3865	26.6702
	0.662963	1.99447	sp|Q10570|CPSF1_HUMAN		sp|Q10570|CPSF1_HUMAN	Color2 [DarkGray]	1	4	30	30	30	24.1	24.1	24.1	160.88	0	148.37	1986300000	122	25.8333	26.9142	27.0086	23.9261	22.7284	27.1181	26.9852
	0.42871	2.0041	sp|Q9HAU5|RENT2_HUMAN		sp|Q9HAU5|RENT2_HUMAN	Color2 [DarkGray]	1	4	42	42	42	37.4	37.4	37.4	147.81	0	323.31	6296100000	224	25.0386	28.442	28.0656	24.6505	22.5627	28.3207	26.6881
	0.378838	2.03358	sp|Q14683|SMC1A_HUMAN		sp|Q14683|SMC1A_HUMAN	Color2 [DarkGray]	1	4	77	77	77	58.9	58.9	58.9	143.23	0	323.31	16041000000	428	29.4732	29.3724	28.6902	29.387	22.6637	29.3844	28.9013
	0.938983	2.0629	sp|Q15058|KIF14_HUMAN		sp|Q15058|KIF14_HUMAN	Color2 [DarkGray]	1	4	53	53	53	37.7	37.7	37.7	186.49	0	286.13	4281400000	191	25.2117	26.0775	26.4035	23.8341	22.1654	25.5045	25.8988
	0.540161	2.07604	sp|Q13136|LIPA1_HUMAN		sp|Q13136|LIPA1_HUMAN	Color2 [DarkGray]	1	4	49	49	38	49.5	49.5	40.5	135.78	0	323.31	8345600000	236	26.2767	28.1442	27.3546	25.2844	22.3474	27.9156	27.4172
	0.418125	2.0848	sp|O75533|SF3B1_HUMAN		sp|O75533|SF3B1_HUMAN	Color2 [DarkGray]	1	4	57	57	57	52.4	52.4	52.4	145.83	0	259.65	8072900000	358	29.999	29.4967	29.208	29.6115	23.261	29.5769	29.6483
	0.445389	2.08908	sp|Q6PD62|CTR9_HUMAN		sp|Q6PD62|CTR9_HUMAN	Color2 [DarkGray]	1	4	53	53	53	51.8	51.8	51.8	133.5	0	323.31	14877000000	358	27.5805	28.8848	28.8007	27.699	22.4469	28.8528	28.8194
	0.478789	2.09821	sp|Q9Y5B9|SP16H_HUMAN		sp|Q9Y5B9|SP16H_HUMAN	Color2 [DarkGray]	1	4	24	24	24	22.8	22.8	22.8	119.91	0	229.6	2323700000	161	26.2615	27.6911	26.9392	26.0025	21.2343	27.3603	27.1072
	0.421812	2.10156	sp|Q9BQG0|MBB1A_HUMAN		sp|Q9BQG0|MBB1A_HUMAN	Color2 [DarkGray]	1	4	59	59	59	47.7	47.7	47.7	148.85	0	323.31	10215000000	362	29.5769	28.3465	27.4089	28.936	22.3409	27.7508	27.8954
	1.01773	2.10333	sp|Q14966|ZN638_HUMAN		sp|Q14966|ZN638_HUMAN	Color2 [DarkGray]	1	4	58	58	58	35.7	35.7	35.7	220.62	0	323.31	6881800000	245	25.8061	26.1426	25.9217	22.9772	22.8023	25.7809	25.1152
	0.682766	2.12351	sp|P42695|CNDD3_HUMAN		sp|P42695|CNDD3_HUMAN	Color2 [DarkGray]	1	4	18	18	18	16.7	16.7	16.7	168.89	0	76.325	658410000	66	25.3764	26.3117	26.4304	23.1347	22.0244	26.5888	26.2541
	0.354664	2.12751	sp|Q9UQE7|SMC3_HUMAN		sp|Q9UQE7|SMC3_HUMAN	Color2 [DarkGray]	1	4	74	74	74	57.7	57.7	57.7	141.54	0	323.31	12809000000	387	28.5664	28.7955	28.7304	28.9922	21.582	29.1357	29.1238
	0.470169	2.14534	sp|O14776|TCRG1_HUMAN;sp|Q5VWI1|TCRGL_HUMAN		sp|O14776|TCRG1_HUMAN	Color2 [DarkGray]	1	4	38	38	38	30.3	30.3	30.3	123.9	0	114.4	5922300000	219	28.663	28.5716	27.9867	28.4866	22.3442	27.9546	27.8946
	0.454611	2.16012	sp|P35579|MYH9_HUMAN		sp|P35579|MYH9_HUMAN	Color2 [DarkGray]	1	4	96	96	80	48.3	48.3	40.7	226.53	0	323.31	7054300000	414	30.5715	27.946	28.9137	27.8469	23.3485	29.7556	29.352
	0.718314	2.17563	sp|P26373|RL13_HUMAN		sp|P26373|RL13_HUMAN	Color2 [DarkGray]	1	4	8	8	8	34.6	34.6	34.6	24.261	0	79.691	12432000000	95	27.0222	27.0773	26.9752	22.0831	26.1213	26.3435	26.2323
	1.17172	2.18278	sp|P63162|RSMN_HUMAN;sp|P14678|RSMB_HUMAN		sp|P63162|RSMN_HUMAN;sp|P14678|RSMB_HUMAN	Color2 [DarkGray]	1	4	8	8	8	27.1	27.1	27.1	24.614	0	46.05	8943600000	76	26.7757	26.7849	27.6697	23.2675	25.4749	25.9395	22.6144
	0.503437	2.21723	sp|Q8N3C0|ASCC3_HUMAN		sp|Q8N3C0|ASCC3_HUMAN	Color2 [DarkGray]	1	4	95	95	95	48	48	48	251.46	0	323.31	17630000000	591	27.5069	29.5548	29.8322	23.7386	26.6014	29.9021	28.7794
	0.971061	2.23891	sp|Q9NZI7|UBIP1_HUMAN		sp|Q9NZI7|UBIP1_HUMAN	Color2 [DarkGray]	1	4	11	10	10	24.4	21.1	21.1	60.49	0	43.288	1001300000	29	25.2886	25.911	25.6942	22.4236	25.5188	22.2347	25.3654
	1.46318	2.27345	sp|Q13045|FLII_HUMAN		sp|Q13045|FLII_HUMAN	Color2 [DarkGray]	1	4	44	44	44	41.8	41.8	41.8	144.75	0	323.31	7363600000	225	26.5231	25.8598	24.677	24.3668	22.9946	22.8782	25.6
	0.457853	2.27437	sp|Q9NTJ3|SMC4_HUMAN		sp|Q9NTJ3|SMC4_HUMAN	Color2 [DarkGray]	1	4	47	47	47	38.2	38.2	38.2	147.18	0	168.33	4370600000	239	28.9278	28.8512	29.275	28.3922	22.4999	29.3388	28.1668
	1.73494	2.39902	sp|P18124|RL7_HUMAN		sp|P18124|RL7_HUMAN	Color2 [DarkGray]	1	4	16	16	16	46.8	46.8	46.8	29.225	0	155.88	14234000000	101	26.9046	26.2056	25.412	23.6459	24.6134	23.0658	25.3727
	1.37472	2.42451	sp|P0C6U5|R1A_CVHN5;sp|P0C6U3|R1A_CVHN1;sp|P0C6X4|R1AB_CVHN5;sp|P0C6X2|R1AB_CVHN1;sp|P0C6U4|R1A_CVHN2;sp|P0C6X3|R1AB_CVHN2		sp|P0C6U5|R1A_CVHN5;sp|P0C6U3|R1A_CVHN1;sp|P0C6X4|R1AB_CVHN5;sp|P0C6X2|R1AB_CVHN1;sp|P0C6U4|R1A_CVHN2;sp|P0C6X3|R1AB_CVHN2	Color2 [DarkGray]	1	4	2	2	2	0.7	0.7	0.7	497.39	0.0017737	5.8823	477170000	14	23.7028	26.1155	26.1227	23.0098	23.106	22.5516	22.2522
	0.56055	2.45662	sp|Q04637|IF4G1_HUMAN;REV__sp|Q8NEG2|CG057_HUMAN		sp|Q04637|IF4G1_HUMAN	Color2 [DarkGray]	1	4	46	46	42	31.1	31.1	28.1	175.49	0	323.31	4850900000	233	28.8353	28.0297	28.4399	26.209	22.5252	29.2008	28.4429
	0.631601	2.46389	sp|P55196|AFAD_HUMAN		sp|P55196|AFAD_HUMAN	Color2 [DarkGray]	1	4	67	67	67	42.5	42.5	42.5	206.8	0	323.31	4619500000	284	27.5991	27.349	28.3287	24.7279	22.6179	28.5393	28.1992
	0.527694	2.46503	sp|P51532|SMCA4_HUMAN;sp|P51531|SMCA2_HUMAN		sp|P51532|SMCA4_HUMAN	Color2 [DarkGray]	1	4	37	37	37	23.1	23.1	23.1	184.64	0	225.89	2624800000	167	26.1349	28.1593	28.3055	22.5538	23.7825	28.8683	27.9317
	0.769767	2.5353	sp|P46778|RL21_HUMAN		sp|P46778|RL21_HUMAN	Color2 [DarkGray]	1	4	3	3	3	21.2	21.2	21.2	18.565	0	34.711	8824900000	30	28.5079	23.7434	24.2459	22.7114	23.0973	23.0826	23.3624
	0.546244	2.64494	sp|P41252|SYIC_HUMAN		sp|P41252|SYIC_HUMAN	Color2 [DarkGray]	1	4	50	50	50	46.3	46.3	46.3	144.5	0	323.31	7853900000	351	30.4206	30.4456	29.6578	29.7293	23.2799	29.5799	29.8961
	1.10895	2.67502	sp|P62829|RL23_HUMAN		sp|P62829|RL23_HUMAN	Color2 [DarkGray]	1	4	8	8	8	49.3	49.3	49.3	14.865	0	95.285	16711000000	113	27.6306	28.2532	27.9766	26.1549	26.6253	23.0551	26.3298
	0.77068	2.68287	sp|P24928|RPB1_HUMAN		sp|P24928|RPB1_HUMAN	Color2 [DarkGray]	1	4	44	44	44	28.2	28.2	28.2	217.17	0	323.31	2181500000	158	26.97	28.0577	27.7248	23.2636	23.3988	28.0416	28.1599
	2.16682	2.72158	sp|P46779|RL28_HUMAN		sp|P46779|RL28_HUMAN	Color2 [DarkGray]	1	4	8	8	8	43.1	43.1	43.1	15.747	0	22.655	2053300000	34	25.1901	24.9773	24.2226	22.917	21.4254	21.8828	22.5736
	0.788676	2.74975	sp|O14802|RPC1_HUMAN		sp|O14802|RPC1_HUMAN	Color2 [DarkGray]	1	4	42	41	41	38.9	38.3	38.3	155.64	0	165.69	1508000000	126	27.5136	28.7197	27.3353	26.1585	22.0563	27.1046	26.9407
	0.447788	2.76274	sp|Q00341|VIGLN_HUMAN		sp|Q00341|VIGLN_HUMAN	Color2 [DarkGray]	1	4	74	74	74	55.1	55.1	55.1	141.45	0	323.31	44026000000	782	31.1393	31.3165	30.3885	30.9794	22.9116	30.665	30.4301
	0.530119	2.76808	sp|Q7Z478|DHX29_HUMAN		sp|Q7Z478|DHX29_HUMAN	Color2 [DarkGray]	1	4	66	66	65	55.1	55.1	54.3	155.23	0	323.31	17055000000	461	29.1919	30.1442	29.4232	28.7999	22.2679	29.3873	28.1531
	0.811026	2.77753	sp|Q12789|TF3C1_HUMAN		sp|Q12789|TF3C1_HUMAN	Color2 [DarkGray]	1	4	41	41	41	26.2	26.2	26.2	238.87	0	167.24	1406900000	133	26.4821	27.2122	26.8029	22.1	22.9032	27.1614	26.6811
	0.730225	2.77779	sp|Q14008|CKAP5_HUMAN		sp|Q14008|CKAP5_HUMAN	Color2 [DarkGray]	1	4	109	109	109	53.5	53.5	53.5	225.49	0	323.31	14970000000	525	28.46	29.3033	29.8566	24.8162	24.6539	29.8164	27.6676
	0.535271	2.80547	sp|Q14839|CHD4_HUMAN		sp|Q14839|CHD4_HUMAN	Color2 [DarkGray]	1	4	102	102	79	54	54	43	218	0	323.31	19385000000	720	29.328	30.8947	30.3939	23.0308	28.552	30.6173	30.6194
	0.643226	2.83517	sp|Q07864|DPOE1_HUMAN		sp|Q07864|DPOE1_HUMAN	Color2 [DarkGray]	1	4	62	62	62	31.7	31.7	31.7	261.51	0	283.56	3871600000	370	28.4295	28.8454	29.1622	22.4713	26.14	29.3203	28.4915
	0.569124	2.94661	sp|P07814|SYEP_HUMAN		sp|P07814|SYEP_HUMAN	Color2 [DarkGray]	1	4	79	79	79	54.6	54.6	54.6	170.59	0	323.31	13665000000	555	31.2623	30.9454	31.1422	30.4232	23.5705	30.5164	30.3534
	0.779525	3.04434	sp|P12270|TPR_HUMAN		sp|P12270|TPR_HUMAN	Color2 [DarkGray]	1	4	43	43	43	21.6	21.6	21.6	267.29	0	152.75	747120000	159	28.771	27.7875	27.4067	22.1753	24.4628	28.1941	27.355
	0.458074	3.11684	sp|Q14152|EIF3A_HUMAN		sp|Q14152|EIF3A_HUMAN	Color2 [DarkGray]	1	4	98	98	98	60.3	60.3	60.3	166.57	0	323.31	24699000000	767	30.9911	31.0252	31.3126	30.3276	22.1626	31.4883	31.2125
	0.628805	3.17344	sp|P26358|DNMT1_HUMAN		sp|P26358|DNMT1_HUMAN	Color2 [DarkGray]	1	4	62	62	62	39	39	39	183.16	0	313.85	6473700000	283	28.0416	28.7768	29.8098	24.7568	22.4296	29.9214	26.7079
	0.855827	3.1815	sp|O75179|ANR17_HUMAN		sp|O75179|ANR17_HUMAN	Color2 [DarkGray]	1	4	47	23	23	17.9	9.8	9.8	274.25	0	177.66	960410000	93	26.0304	26.849	27.0773	22.1061	21.4595	26.8467	26.4949
	0.660435	3.31291	sp|P48634|PRC2A_HUMAN		sp|P48634|PRC2A_HUMAN	Color2 [DarkGray]	1	4	87	87	84	42.4	42.4	41.4	228.86	0	323.31	26583000000	701	28.0574	29.3218	30.0739	23.5512	23.7373	30.226	29.8262
	1.83068	3.49098	sp|P09960|LKHA4_HUMAN		sp|P09960|LKHA4_HUMAN	Color2 [DarkGray]	1	4	17	17	17	39.9	39.9	39.9	69.284	0	104.81	1027600000	49	27.9645	25.8284	26.1894	24.1974	22.395	22.917	23.5173
	0.31795	3.72922	sp|Q9NXR8|ING3_HUMAN		sp|Q9NXR8|ING3_HUMAN	Color2 [DarkGray]	1	4	2	2	2	7.4	7.4	7.4	46.742	0.0039216	4.206	204920000000	109	34.8278	34.8693	22.1019	28.5053	22.4393	29.6668	30.4704
	0.882013	3.73334	sp|Q8IWZ3|ANKH1_HUMAN		sp|Q8IWZ3|ANKH1_HUMAN	Color2 [DarkGray]	1	4	61	61	37	25.3	25.3	17.3	269.45	0	323.31	5674400000	320	28.0541	29.3016	28.8475	22.708	23.4422	28.8531	29.0103
	0.807979	3.79041	sp|O75643|U520_HUMAN		sp|O75643|U520_HUMAN	Color2 [DarkGray]	1	4	102	102	102	52.6	52.6	52.6	244.5	0	323.31	20765000000	742	30.0864	30.5126	30.4279	23.2128	25.8312	30.6117	29.3659
	0.462687	3.88023	sp|O60841|IF2P_HUMAN		sp|O60841|IF2P_HUMAN	Color2 [DarkGray]	1	4	109	109	109	62	62	62	138.83	0	323.31	206450000000	2203	31.9986	33.0145	33.5219	31.7894	21.8242	33.2807	32.4398
	0.821037	4.68972	sp|Q6P2Q9|PRP8_HUMAN		sp|Q6P2Q9|PRP8_HUMAN	Color2 [DarkGray]	1	4	133	133	133	59.1	59.1	59.1	273.6	0	323.31	22598000000	799	30.3961	29.8652	30.2174	22.679	22.9813	30.7494	28.6203
