# Supplementary material for: RABGAP1 is a sensor that facilitates the sorting and processing of amyloid precursor protein
Source: EMBO J. 2025 Aug 26;44(19):5443–62. doi: 10.1038/s44318-025-00530-0 (PMC12489035; doi:10.1038/s44318-025-00530-0)
Supplement: Supplementary file 7 — Source data Fig. 1 [file 44318_2025_530_MOESM7_ESM.zip › Figure 1/1C/PantherGOanalysis.csv]

Name	Homo sapiens - REFLIST (20592)	Input	expected	over/under	fold enrichment	raw P-value	FDR
retromer, cargo-selective complex (GO:0030906)	4	4	0.02	+	100	5.45E-10	2.72E-07
tubular endosome (GO:0097422)	5	2	0.02	+	81.55	2.36E-04	1.75E-02
R2TP complex (GO:0097255)	5	2	0.02	+	81.55	2.36E-04	1.68E-02
COPII vesicle coat (GO:0030127)	16	3	0.08	+	38.23	6.12E-05	5.10E-03
spindle midzone (GO:0051233)	37	4	0.18	+	22.04	3.18E-05	3.53E-03
endoplasmic reticulum exit site (GO:0070971)	31	3	0.15	+	19.73	4.66E-04	3.10E-02
mitotic spindle pole (GO:0097431)	38	3	0.19	+	16.1	8.53E-04	4.87E-02
Cul4-RING E3 ubiquitin ligase complex (GO:0080008)	38	3	0.19	+	16.1	8.53E-04	4.74E-02
nuclear chromosome (GO:0000228)	225	6	1.1	+	5.44	8.51E-04	5.00E-02
focal adhesion (GO:0005925)	423	10	2.07	+	4.82	4.37E-05	4.37E-03
early endosome (GO:0005769)	431	10	2.11	+	4.73	5.12E-05	4.65E-03
chromosomal region (GO:0098687)	391	8	1.92	+	4.17	6.84E-04	4.27E-02
mitochondrial matrix (GO:0005759)	499	9	2.45	+	3.68	7.79E-04	4.72E-02
cytosol (GO:0005829)	5536	66	27.15	+	2.43	6.65E-16	1.33E-12
nucleoplasm (GO:0005654)	4156	38	20.38	+	1.86	5.07E-05	4.83E-03
