# Supplementary material for: RABGAP1 is a sensor that facilitates the sorting and processing of amyloid precursor protein
Source: EMBO J. 2025 Aug 26;44(19):5443–62. doi: 10.1038/s44318-025-00530-0 (PMC12489035; doi:10.1038/s44318-025-00530-0)
Supplement: Supplementary file 8 — Source data Fig. 2 [file 44318_2025_530_MOESM8_ESM.zip]

Archive with 36 entries (31 files):
- Figure 2/
- __MACOSX/._Figure 2
- Figure 2/.DS_Store
- __MACOSX/Figure 2/._.DS_Store
- Figure 2/2C/
- __MACOSX/Figure 2/._2C
- Figure 2/2D/
- __MACOSX/Figure 2/._2D
- Figure 2/2E/
- __MACOSX/Figure 2/._2E
- Figure 2/2B/
- __MACOSX/Figure 2/._2B
- Figure 2/2C/.DS_Store
- __MACOSX/Figure 2/2C/._.DS_Store
- Figure 2/2C/RABGAP1-pulldown-quantification.csv
- __MACOSX/Figure 2/2C/._RABGAP1-pulldown-quantification.csv
- Figure 2/2D/SNX17-pulldown-quantification.csv
- __MACOSX/Figure 2/2D/._SNX17-pulldown-quantification.csv
- Figure 2/2D/.DS_Store
- __MACOSX/Figure 2/2D/._.DS_Store
- Figure 2/2E/.DS_Store
- __MACOSX/Figure 2/2E/._.DS_Store
- Figure 2/2E/NUMB-pulldown-quantification.csv
- __MACOSX/Figure 2/2E/._NUMB-pulldown-quantification.csv
- Figure 2/2B/SNX17-blot.tif
- __MACOSX/Figure 2/2B/._SNX17-blot.tif
- Figure 2/2B/Coomassie.tif
- __MACOSX/Figure 2/2B/._Coomassie.tif
- Figure 2/2B/PDLIM7-blot.tif
- __MACOSX/Figure 2/2B/._PDLIM7-blot.tif
- Figure 2/2B/NUMB-blot.tif
- __MACOSX/Figure 2/2B/._NUMB-blot.tif
- Figure 2/2B/Figure 2B-blots.pdf
- __MACOSX/Figure 2/2B/._Figure 2B-blots.pdf
- Figure 2/2B/RABGAP1-blot.tif
- __MACOSX/Figure 2/2B/._RABGAP1-blot.tif
