# Supplementary material for: RABGAP1 is a sensor that facilitates the sorting and processing of amyloid precursor protein
Source: EMBO J. 2025 Aug 26;44(19):5443–62. doi: 10.1038/s44318-025-00530-0 (PMC12489035; doi:10.1038/s44318-025-00530-0)
Supplement: Supplementary file 8 — Source data Fig. 2 [file 44318_2025_530_MOESM8_ESM.zip › Figure 2/2C/RABGAP1-pulldown-quantification.csv]

GST only	WT	D664A	Y682A	N684A	FFE689-91AAA	Y653A	Y687A
0.693487788	100	48.16713178	-0.164172775	1.40312184	289.3140357	51.91043136	0.04553781
2.753199769	100	43.92505013	2.500907419	3.320262527	341.4175974	61.15768867	1.163281943
0.79060266	100	16.20825346	1.441647546	1.948864773	217.4806788	62.03893684	0.096184747
