# Supplementary material for: RABGAP1 is a sensor that facilitates the sorting and processing of amyloid precursor protein
Source: EMBO J. 2025 Aug 26;44(19):5443–62. doi: 10.1038/s44318-025-00530-0 (PMC12489035; doi:10.1038/s44318-025-00530-0)
Supplement: Supplementary file 8 — Source data Fig. 2 [file 44318_2025_530_MOESM8_ESM.zip › Figure 2/2D/SNX17-pulldown-quantification.csv]

GST only	WT	D664A	Y682A	N684A	FFE689-91AAA	Y653A	Y687A
11.60467626	100	163.4524553	18.63009902	5.629499795	4.352395165	54.2394151	7.449370686
16.49686207	100	138.8921614	35.40971268	5.475925562	4.205845351	84.59086909	19.78241741
2.456998025	100	104.7403082	16.77674601	2.387376316	5.551189714	111.2505299	2.731369569
