# Supplementary material for: RABGAP1 is a sensor that facilitates the sorting and processing of amyloid precursor protein
Source: EMBO J. 2025 Aug 26;44(19):5443–62. doi: 10.1038/s44318-025-00530-0 (PMC12489035; doi:10.1038/s44318-025-00530-0)
Supplement: Supplementary file 8 — Source data Fig. 2 [file 44318_2025_530_MOESM8_ESM.zip › Figure 2/2E/NUMB-pulldown-quantification.csv]

GST only	WT	D664A	Y682A	N684A	FFE689-91AAA	Y653A	Y687A
2.967159951	100	16.09945204	2.665225333	0.767883103	34.88649495	231.8522384	3.388377381
2.479652511	100	26.5733499	1.56804609	0.117040637	49.52726353	128.8560965	2.717950881
0.627459816	100	18.74634051	0.16458171	0.174510073	30.26699659	107.9899138	0.643243367
