# Supplementary material for: RABGAP1 is a sensor that facilitates the sorting and processing of amyloid precursor protein
Source: EMBO J. 2025 Aug 26;44(19):5443–62. doi: 10.1038/s44318-025-00530-0 (PMC12489035; doi:10.1038/s44318-025-00530-0)
Supplement: Supplementary file 9 — Source data Fig. 3 [file 44318_2025_530_MOESM9_ESM.zip]

Archive with 26 entries (22 files):
- Figure 3/
- __MACOSX/._Figure 3
- Figure 3/3B/
- __MACOSX/Figure 3/._3B
- Figure 3/3C/
- __MACOSX/Figure 3/._3C
- Figure 3/.DS_Store
- __MACOSX/Figure 3/._.DS_Store
- Figure 3/3A/
- __MACOSX/Figure 3/._3A
- Figure 3/3B/AF3-model-zoom.cxs
- __MACOSX/Figure 3/3B/._AF3-model-zoom.cxs
- Figure 3/3B/.DS_Store
- __MACOSX/Figure 3/3B/._.DS_Store
- Figure 3/3C/.DS_Store
- __MACOSX/Figure 3/3C/._.DS_Store
- Figure 3/3C/fold_full_length_rabgap1_with_app_tail_2024_05_19_16_26_full_data_0.json
- __MACOSX/Figure 3/3C/._fold_full_length_rabgap1_with_app_tail_2024_05_19_16_26_full_data_0.json
- Figure 3/3C/fold_full_length_rabgap1_with_app_tail_2024_05_19_16_26_model_0.cif
- __MACOSX/Figure 3/3C/._fold_full_length_rabgap1_with_app_tail_2024_05_19_16_26_model_0.cif
- Figure 3/3C/fold_full_length_rabgap1_with_app_tail_2024_05_19_16_26_summary_confidences_0.json
- __MACOSX/Figure 3/3C/._fold_full_length_rabgap1_with_app_tail_2024_05_19_16_26_summary_confidences_0.json
- Figure 3/3A/.DS_Store
- __MACOSX/Figure 3/3A/._.DS_Store
- Figure 3/3A/AF3-model.cxs
- __MACOSX/Figure 3/3A/._AF3-model.cxs
