# Supplementary material for: RABGAP1 is a sensor that facilitates the sorting and processing of amyloid precursor protein
Source: EMBO J. 2025 Aug 26;44(19):5443–62. doi: 10.1038/s44318-025-00530-0 (PMC12489035; doi:10.1038/s44318-025-00530-0)
Supplement: Supplementary file 9 — Source data Fig. 3 [file 44318_2025_530_MOESM9_ESM.zip › Figure 3/3C/fold_full_length_rabgap1_with_app_tail_2024_05_19_16_26_model_0.cif]

# By using this file you agree to the legally binding terms of use found at alphafoldserver.com/output-terms
data_49bd818f5ee90a3
#
_entry.id 49bd818f5ee90a3
#
loop_
_atom_type.symbol
C 
N 
O 
S 
#
loop_
_audit_author.name
_audit_author.pdbx_ordinal
"Google DeepMind" 1 
"Isomorphic Labs" 2 
#
_audit_conform.dict_location https://raw.githubusercontent.com/ihmwg/ModelCIF/master/dist/mmcif_ma.dic
_audit_conform.dict_name     mmcif_ma.dic
_audit_conform.dict_version  1.4.5
#
loop_
_chem_comp.formula
_chem_comp.formula_weight
_chem_comp.id
_chem_comp.mon_nstd_flag
_chem_comp.name
_chem_comp.pdbx_smiles
_chem_comp.pdbx_synonyms
_chem_comp.type
"C3 H7 N O2"    89.093  ALA y ALANINE         C[C@H](N)C(O)=O                  ? "L-PEPTIDE LINKING" 
"C6 H15 N4 O2"  175.209 ARG y ARGININE        N[C@@H](CCCNC(N)=[NH2+])C(O)=O   ? "L-PEPTIDE LINKING" 
"C4 H8 N2 O3"   132.118 ASN y ASPARAGINE      N[C@@H](CC(N)=O)C(O)=O           ? "L-PEPTIDE LINKING" 
"C4 H7 N O4"    133.103 ASP y "ASPARTIC ACID" N[C@@H](CC(O)=O)C(O)=O           ? "L-PEPTIDE LINKING" 
"C3 H7 N O2 S"  121.158 CYS y CYSTEINE        N[C@@H](CS)C(O)=O                ? "L-PEPTIDE LINKING" 
"C5 H10 N2 O3"  146.144 GLN y GLUTAMINE       N[C@@H](CCC(N)=O)C(O)=O          ? "L-PEPTIDE LINKING" 
"C5 H9 N O4"    147.129 GLU y "GLUTAMIC ACID" N[C@@H](CCC(O)=O)C(O)=O          ? "L-PEPTIDE LINKING" 
"C2 H5 N O2"    75.067  GLY y GLYCINE         NCC(O)=O                         ? "PEPTIDE LINKING"   
"C6 H10 N3 O2"  156.162 HIS y HISTIDINE       N[C@@H](Cc1c[nH]c[nH+]1)C(O)=O   ? "L-PEPTIDE LINKING" 
"C6 H13 N O2"   131.173 ILE y ISOLEUCINE      CC[C@H](C)[C@H](N)C(O)=O         ? "L-PEPTIDE LINKING" 
"C6 H13 N O2"   131.173 LEU y LEUCINE         CC(C)C[C@H](N)C(O)=O             ? "L-PEPTIDE LINKING" 
"C6 H15 N2 O2"  147.195 LYS y LYSINE          N[C@@H](CCCC[NH3+])C(O)=O        ? "L-PEPTIDE LINKING" 
"C5 H11 N O2 S" 149.211 MET y METHIONINE      CSCC[C@H](N)C(O)=O               ? "L-PEPTIDE LINKING" 
"C9 H11 N O2"   165.189 PHE y PHENYLALANINE   N[C@@H](Cc1ccccc1)C(O)=O         ? "L-PEPTIDE LINKING" 
"C5 H9 N O2"    115.130 PRO y PROLINE         OC(=O)[C@@H]1CCCN1               ? "L-PEPTIDE LINKING" 
"C3 H7 N O3"    105.093 SER y SERINE          N[C@@H](CO)C(O)=O                ? "L-PEPTIDE LINKING" 
"C4 H9 N O3"    119.119 THR y THREONINE       C[C@@H](O)[C@H](N)C(O)=O         ? "L-PEPTIDE LINKING" 
"C11 H12 N2 O2" 204.225 TRP y TRYPTOPHAN      N[C@@H](Cc1c[nH]c2ccccc12)C(O)=O ? "L-PEPTIDE LINKING" 
"C9 H11 N O3"   181.189 TYR y TYROSINE        N[C@@H](Cc1ccc(O)cc1)C(O)=O      ? "L-PEPTIDE LINKING" 
"C5 H11 N O2"   117.146 VAL y VALINE          CC(C)[C@H](N)C(O)=O              ? "L-PEPTIDE LINKING" 
#
_citation.book_publisher          ?
_citation.country                 UK
_citation.id                      primary
_citation.journal_full            Nature
_citation.journal_id_ASTM         NATUAS
_citation.journal_id_CSD          0006
_citation.journal_id_ISSN         0028-0836
_citation.journal_volume          ?
_citation.page_first              ?
_citation.page_last               ?
_citation.pdbx_database_id_DOI    ?
_citation.pdbx_database_id_PubMed ?
_citation.title                   "Accurate structure prediction of biomolecular interactions with AlphaFold 3"
_citation.year                    2024
#
loop_
_citation_author.citation_id
_citation_author.name
_citation_author.ordinal
primary "Google DeepMind" 1 
primary "Isomorphic Labs" 2 
#
loop_
_entity.id
_entity.pdbx_description
_entity.type
1 . polymer 
2 . polymer 
#
loop_
_entity_poly.entity_id
_entity_poly.pdbx_strand_id
_entity_poly.type
1 A polypeptide(L) 
2 B polypeptide(L) 
#
loop_
_entity_poly_seq.entity_id
_entity_poly_seq.hetero
_entity_poly_seq.mon_id
_entity_poly_seq.num
1 n MET 1    
1 n ASP 2    
1 n ASP 3    
1 n LYS 4    
1 n ALA 5    
1 n SER 6    
1 n VAL 7    
1 n GLY 8    
1 n LYS 9    
1 n ILE 10   
1 n SER 11   
1 n VAL 12   
1 n SER 13   
1 n SER 14   
1 n ASP 15   
1 n SER 16   
1 n VAL 17   
1 n SER 18   
1 n THR 19   
1 n LEU 20   
1 n ASN 21   
1 n SER 22   
1 n GLU 23   
1 n ASP 24   
1 n PHE 25   
1 n VAL 26   
1 n LEU 27   
1 n VAL 28   
1 n SER 29   
1 n ARG 30   
1 n GLN 31   
1 n GLY 32   
1 n ASP 33   
1 n GLU 34   
1 n THR 35   
1 n PRO 36   
1 n SER 37   
1 n THR 38   
1 n ASN 39   
1 n ASN 40   
1 n GLY 41   
1 n SER 42   
1 n ASP 43   
1 n ASP 44   
1 n GLU 45   
1 n LYS 46   
1 n THR 47   
1 n GLY 48   
1 n LEU 49   
1 n LYS 50   
1 n ILE 51   
1 n VAL 52   
1 n GLY 53   
1 n ASN 54   
1 n GLY 55   
1 n SER 56   
1 n GLU 57   
1 n GLN 58   
1 n GLN 59   
1 n LEU 60   
1 n GLN 61   
1 n LYS 62   
1 n GLU 63   
1 n LEU 64   
1 n ALA 65   
1 n ASP 66   
1 n VAL 67   
1 n LEU 68   
1 n MET 69   
1 n ASP 70   
1 n PRO 71   
1 n PRO 72   
1 n MET 73   
1 n ASP 74   
1 n ASP 75   
1 n GLN 76   
1 n PRO 77   
1 n GLY 78   
1 n GLU 79   
1 n LYS 80   
1 n GLU 81   
1 n LEU 82   
1 n VAL 83   
1 n LYS 84   
1 n ARG 85   
1 n SER 86   
1 n GLN 87   
1 n LEU 88   
1 n ASP 89   
1 n GLY 90   
1 n GLU 91   
1 n GLY 92   
1 n ASP 93   
1 n GLY 94   
1 n PRO 95   
1 n LEU 96   
1 n SER 97   
1 n ASN 98   
1 n GLN 99   
1 n LEU 100  
1 n SER 101  
1 n ALA 102  
1 n SER 103  
1 n SER 104  
1 n THR 105  
1 n ILE 106  
1 n ASN 107  
1 n PRO 108  
1 n VAL 109  
1 n PRO 110  
1 n LEU 111  
1 n VAL 112  
1 n GLY 113  
1 n LEU 114  
1 n GLN 115  
1 n LYS 116  
1 n PRO 117  
1 n GLU 118  
1 n MET 119  
1 n SER 120  
1 n LEU 121  
1 n PRO 122  
1 n VAL 123  
1 n LYS 124  
1 n PRO 125  
1 n GLY 126  
1 n GLN 127  
1 n GLY 128  
1 n ASP 129  
1 n SER 130  
1 n GLU 131  
1 n ALA 132  
1 n SER 133  
1 n SER 134  
1 n PRO 135  
1 n PHE 136  
1 n THR 137  
1 n PRO 138  
1 n VAL 139  
1 n ALA 140  
1 n ASP 141  
1 n GLU 142  
1 n ASP 143  
1 n SER 144  
1 n VAL 145  
1 n VAL 146  
1 n PHE 147  
1 n SER 148  
1 n LYS 149  
1 n LEU 150  
1 n THR 151  
1 n TYR 152  
1 n LEU 153  
1 n GLY 154  
1 n CYS 155  
1 n ALA 156  
1 n SER 157  
1 n VAL 158  
1 n ASN 159  
1 n ALA 160  
1 n PRO 161  
1 n ARG 162  
1 n SER 163  
1 n GLU 164  
1 n VAL 165  
1 n GLU 166  
1 n ALA 167  
1 n LEU 168  
1 n ARG 169  
1 n MET 170  
1 n MET 171  
1 n SER 172  
1 n ILE 173  
1 n LEU 174  
1 n ARG 175  
1 n SER 176  
1 n GLN 177  
1 n CYS 178  
1 n GLN 179  
1 n ILE 180  
1 n SER 181  
1 n LEU 182  
1 n ASP 183  
1 n VAL 184  
1 n THR 185  
1 n LEU 186  
1 n SER 187  
1 n VAL 188  
1 n PRO 189  
1 n ASN 190  
1 n VAL 191  
1 n SER 192  
1 n GLU 193  
1 n GLY 194  
1 n ILE 195  
1 n VAL 196  
1 n ARG 197  
1 n LEU 198  
1 n LEU 199  
1 n ASP 200  
1 n PRO 201  
1 n GLN 202  
1 n THR 203  
1 n ASN 204  
1 n THR 205  
1 n GLU 206  
1 n ILE 207  
1 n ALA 208  
1 n ASN 209  
1 n TYR 210  
1 n PRO 211  
1 n ILE 212  
1 n TYR 213  
1 n LYS 214  
1 n ILE 215  
1 n LEU 216  
1 n PHE 217  
1 n CYS 218  
1 n VAL 219  
1 n ARG 220  
1 n GLY 221  
1 n HIS 222  
1 n ASP 223  
1 n GLY 224  
1 n THR 225  
1 n PRO 226  
1 n GLU 227  
1 n SER 228  
1 n ASP 229  
1 n CYS 230  
1 n PHE 231  
1 n ALA 232  
1 n PHE 233  
1 n THR 234  
1 n GLU 235  
1 n SER 236  
1 n HIS 237  
1 n TYR 238  
1 n ASN 239  
1 n ALA 240  
1 n GLU 241  
1 n LEU 242  
1 n PHE 243  
1 n ARG 244  
1 n ILE 245  
1 n HIS 246  
1 n VAL 247  
1 n PHE 248  
1 n ARG 249  
1 n CYS 250  
1 n GLU 251  
1 n ILE 252  
1 n GLN 253  
1 n GLU 254  
1 n ALA 255  
1 n VAL 256  
1 n SER 257  
1 n ARG 258  
1 n ILE 259  
1 n LEU 260  
1 n TYR 261  
1 n SER 262  
1 n PHE 263  
1 n ALA 264  
1 n THR 265  
1 n ALA 266  
1 n PHE 267  
1 n ARG 268  
1 n ARG 269  
1 n SER 270  
1 n ALA 271  
1 n LYS 272  
1 n GLN 273  
1 n THR 274  
1 n PRO 275  
1 n LEU 276  
1 n SER 277  
1 n ALA 278  
1 n THR 279  
1 n ALA 280  
1 n ALA 281  
1 n PRO 282  
1 n GLN 283  
1 n THR 284  
1 n PRO 285  
1 n ASP 286  
1 n SER 287  
1 n ASP 288  
1 n ILE 289  
1 n PHE 290  
1 n THR 291  
1 n PHE 292  
1 n SER 293  
1 n VAL 294  
1 n SER 295  
1 n LEU 296  
1 n GLU 297  
1 n ILE 298  
1 n LYS 299  
1 n GLU 300  
1 n ASP 301  
1 n ASP 302  
1 n GLY 303  
1 n LYS 304  
1 n GLY 305  
1 n TYR 306  
1 n PHE 307  
1 n SER 308  
1 n ALA 309  
1 n VAL 310  
1 n PRO 311  
1 n LYS 312  
1 n ASP 313  
1 n LYS 314  
1 n ASP 315  
1 n ARG 316  
1 n GLN 317  
1 n CYS 318  
1 n PHE 319  
1 n LYS 320  
1 n LEU 321  
1 n ARG 322  
1 n GLN 323  
1 n GLY 324  
1 n ILE 325  
1 n ASP 326  
1 n LYS 327  
1 n LYS 328  
1 n ILE 329  
1 n VAL 330  
1 n ILE 331  
1 n TYR 332  
1 n VAL 333  
1 n GLN 334  
1 n GLN 335  
1 n THR 336  
1 n THR 337  
1 n ASN 338  
1 n LYS 339  
1 n GLU 340  
1 n LEU 341  
1 n ALA 342  
1 n ILE 343  
1 n GLU 344  
1 n ARG 345  
1 n CYS 346  
1 n PHE 347  
1 n GLY 348  
1 n LEU 349  
1 n LEU 350  
1 n LEU 351  
1 n SER 352  
1 n PRO 353  
1 n GLY 354  
1 n LYS 355  
1 n ASP 356  
1 n VAL 357  
1 n ARG 358  
1 n ASN 359  
1 n SER 360  
1 n ASP 361  
1 n MET 362  
1 n HIS 363  
1 n LEU 364  
1 n LEU 365  
1 n ASP 366  
1 n LEU 367  
1 n GLU 368  
1 n SER 369  
1 n MET 370  
1 n GLY 371  
1 n LYS 372  
1 n SER 373  
1 n SER 374  
1 n ASP 375  
1 n GLY 376  
1 n LYS 377  
1 n SER 378  
1 n TYR 379  
1 n VAL 380  
1 n ILE 381  
1 n THR 382  
1 n GLY 383  
1 n SER 384  
1 n TRP 385  
1 n ASN 386  
1 n PRO 387  
1 n LYS 388  
1 n SER 389  
1 n PRO 390  
1 n HIS 391  
1 n PHE 392  
1 n GLN 393  
1 n VAL 394  
1 n VAL 395  
1 n ASN 396  
1 n GLU 397  
1 n GLU 398  
1 n THR 399  
1 n PRO 400  
1 n LYS 401  
1 n ASP 402  
1 n LYS 403  
1 n VAL 404  
1 n LEU 405  
1 n PHE 406  
1 n MET 407  
1 n THR 408  
1 n THR 409  
1 n ALA 410  
1 n VAL 411  
1 n ASP 412  
1 n LEU 413  
1 n VAL 414  
1 n ILE 415  
1 n THR 416  
1 n GLU 417  
1 n VAL 418  
1 n GLN 419  
1 n GLU 420  
1 n PRO 421  
1 n VAL 422  
1 n ARG 423  
1 n PHE 424  
1 n LEU 425  
1 n LEU 426  
1 n GLU 427  
1 n THR 428  
1 n LYS 429  
1 n VAL 430  
1 n ARG 431  
1 n VAL 432  
1 n CYS 433  
1 n SER 434  
1 n PRO 435  
1 n ASN 436  
1 n GLU 437  
1 n ARG 438  
1 n LEU 439  
1 n PHE 440  
1 n TRP 441  
1 n PRO 442  
1 n PHE 443  
1 n SER 444  
1 n LYS 445  
1 n ARG 446  
1 n SER 447  
1 n THR 448  
1 n THR 449  
1 n GLU 450  
1 n ASN 451  
1 n PHE 452  
1 n PHE 453  
1 n LEU 454  
1 n LYS 455  
1 n LEU 456  
1 n LYS 457  
1 n GLN 458  
1 n ILE 459  
1 n LYS 460  
1 n GLN 461  
1 n ARG 462  
1 n GLU 463  
1 n ARG 464  
1 n LYS 465  
1 n ASN 466  
1 n ASN 467  
1 n THR 468  
1 n ASP 469  
1 n THR 470  
1 n LEU 471  
1 n TYR 472  
1 n GLU 473  
1 n VAL 474  
1 n VAL 475  
1 n CYS 476  
1 n LEU 477  
1 n GLU 478  
1 n SER 479  
1 n GLU 480  
1 n SER 481  
1 n GLU 482  
1 n ARG 483  
1 n GLU 484  
1 n ARG 485  
1 n ARG 486  
1 n LYS 487  
1 n THR 488  
1 n THR 489  
1 n ALA 490  
1 n SER 491  
1 n PRO 492  
1 n SER 493  
1 n VAL 494  
1 n ARG 495  
1 n LEU 496  
1 n PRO 497  
1 n GLN 498  
1 n SER 499  
1 n GLY 500  
1 n SER 501  
1 n GLN 502  
1 n SER 503  
1 n SER 504  
1 n VAL 505  
1 n ILE 506  
1 n PRO 507  
1 n SER 508  
1 n PRO 509  
1 n PRO 510  
1 n GLU 511  
1 n ASP 512  
1 n ASP 513  
1 n GLU 514  
1 n GLU 515  
1 n GLU 516  
1 n ASP 517  
1 n ASN 518  
1 n ASP 519  
1 n GLU 520  
1 n PRO 521  
1 n LEU 522  
1 n LEU 523  
1 n SER 524  
1 n GLY 525  
1 n SER 526  
1 n GLY 527  
1 n ASP 528  
1 n VAL 529  
1 n SER 530  
1 n LYS 531  
1 n GLU 532  
1 n CYS 533  
1 n ALA 534  
1 n GLU 535  
1 n LYS 536  
1 n ILE 537  
1 n LEU 538  
1 n GLU 539  
1 n THR 540  
1 n TRP 541  
1 n GLY 542  
1 n GLU 543  
1 n LEU 544  
1 n LEU 545  
1 n SER 546  
1 n LYS 547  
1 n TRP 548  
1 n HIS 549  
1 n LEU 550  
1 n ASN 551  
1 n LEU 552  
1 n ASN 553  
1 n VAL 554  
1 n ARG 555  
1 n PRO 556  
1 n LYS 557  
1 n GLN 558  
1 n LEU 559  
1 n SER 560  
1 n SER 561  
1 n LEU 562  
1 n VAL 563  
1 n ARG 564  
1 n ASN 565  
1 n GLY 566  
1 n VAL 567  
1 n PRO 568  
1 n GLU 569  
1 n ALA 570  
1 n LEU 571  
1 n ARG 572  
1 n GLY 573  
1 n GLU 574  
1 n VAL 575  
1 n TRP 576  
1 n GLN 577  
1 n LEU 578  
1 n LEU 579  
1 n ALA 580  
1 n GLY 581  
1 n CYS 582  
1 n HIS 583  
1 n ASN 584  
1 n ASN 585  
1 n ASP 586  
1 n HIS 587  
1 n LEU 588  
1 n VAL 589  
1 n GLU 590  
1 n LYS 591  
1 n TYR 592  
1 n ARG 593  
1 n ILE 594  
1 n LEU 595  
1 n ILE 596  
1 n THR 597  
1 n LYS 598  
1 n GLU 599  
1 n SER 600  
1 n PRO 601  
1 n GLN 602  
1 n ASP 603  
1 n SER 604  
1 n ALA 605  
1 n ILE 606  
1 n THR 607  
1 n ARG 608  
1 n ASP 609  
1 n ILE 610  
1 n ASN 611  
1 n ARG 612  
1 n THR 613  
1 n PHE 614  
1 n PRO 615  
1 n ALA 616  
1 n HIS 617  
1 n ASP 618  
1 n TYR 619  
1 n PHE 620  
1 n LYS 621  
1 n ASP 622  
1 n THR 623  
1 n GLY 624  
1 n GLY 625  
1 n ASP 626  
1 n GLY 627  
1 n GLN 628  
1 n ASP 629  
1 n SER 630  
1 n LEU 631  
1 n TYR 632  
1 n LYS 633  
1 n ILE 634  
1 n CYS 635  
1 n LYS 636  
1 n ALA 637  
1 n TYR 638  
1 n SER 639  
1 n VAL 640  
1 n TYR 641  
1 n ASP 642  
1 n GLU 643  
1 n GLU 644  
1 n ILE 645  
1 n GLY 646  
1 n TYR 647  
1 n CYS 648  
1 n GLN 649  
1 n GLY 650  
1 n GLN 651  
1 n SER 652  
1 n PHE 653  
1 n LEU 654  
1 n ALA 655  
1 n ALA 656  
1 n VAL 657  
1 n LEU 658  
1 n LEU 659  
1 n LEU 660  
1 n HIS 661  
1 n MET 662  
1 n PRO 663  
1 n GLU 664  
1 n GLU 665  
1 n GLN 666  
1 n ALA 667  
1 n PHE 668  
1 n SER 669  
1 n VAL 670  
1 n LEU 671  
1 n VAL 672  
1 n LYS 673  
1 n ILE 674  
1 n MET 675  
1 n PHE 676  
1 n ASP 677  
1 n TYR 678  
1 n GLY 679  
1 n LEU 680  
1 n ARG 681  
1 n GLU 682  
1 n LEU 683  
1 n PHE 684  
1 n LYS 685  
1 n GLN 686  
1 n ASN 687  
1 n PHE 688  
1 n GLU 689  
1 n ASP 690  
1 n LEU 691  
1 n HIS 692  
1 n CYS 693  
1 n LYS 694  
1 n PHE 695  
1 n TYR 696  
1 n GLN 697  
1 n LEU 698  
1 n GLU 699  
1 n ARG 700  
1 n LEU 701  
1 n MET 702  
1 n GLN 703  
1 n GLU 704  
1 n TYR 705  
1 n ILE 706  
1 n PRO 707  
1 n ASP 708  
1 n LEU 709  
1 n TYR 710  
1 n ASN 711  
1 n HIS 712  
1 n PHE 713  
1 n LEU 714  
1 n ASP 715  
1 n ILE 716  
1 n SER 717  
1 n LEU 718  
1 n GLU 719  
1 n ALA 720  
1 n HIS 721  
1 n MET 722  
1 n TYR 723  
1 n ALA 724  
1 n SER 725  
1 n GLN 726  
1 n TRP 727  
1 n PHE 728  
1 n LEU 729  
1 n THR 730  
1 n LEU 731  
1 n PHE 732  
1 n THR 733  
1 n ALA 734  
1 n LYS 735  
1 n PHE 736  
1 n PRO 737  
1 n LEU 738  
1 n TYR 739  
1 n MET 740  
1 n VAL 741  
1 n PHE 742  
1 n HIS 743  
1 n ILE 744  
1 n ILE 745  
1 n ASP 746  
1 n LEU 747  
1 n LEU 748  
1 n LEU 749  
1 n CYS 750  
1 n GLU 751  
1 n GLY 752  
1 n ILE 753  
1 n SER 754  
1 n VAL 755  
1 n ILE 756  
1 n PHE 757  
1 n ASN 758  
1 n VAL 759  
1 n ALA 760  
1 n LEU 761  
1 n GLY 762  
1 n LEU 763  
1 n LEU 764  
1 n LYS 765  
1 n THR 766  
1 n SER 767  
1 n LYS 768  
1 n ASP 769  
1 n ASP 770  
1 n LEU 771  
1 n LEU 772  
1 n LEU 773  
1 n THR 774  
1 n ASP 775  
1 n PHE 776  
1 n GLU 777  
1 n GLY 778  
1 n ALA 779  
1 n LEU 780  
1 n LYS 781  
1 n PHE 782  
1 n PHE 783  
1 n ARG 784  
1 n VAL 785  
1 n GLN 786  
1 n LEU 787  
1 n PRO 788  
1 n LYS 789  
1 n ARG 790  
1 n TYR 791  
1 n ARG 792  
1 n SER 793  
1 n GLU 794  
1 n GLU 795  
1 n ASN 796  
1 n ALA 797  
1 n LYS 798  
1 n LYS 799  
1 n LEU 800  
1 n MET 801  
1 n GLU 802  
1 n LEU 803  
1 n ALA 804  
1 n CYS 805  
1 n ASN 806  
1 n MET 807  
1 n LYS 808  
1 n ILE 809  
1 n SER 810  
1 n GLN 811  
1 n LYS 812  
1 n LYS 813  
1 n LEU 814  
1 n LYS 815  
1 n LYS 816  
1 n TYR 817  
1 n GLU 818  
1 n LYS 819  
1 n GLU 820  
1 n TYR 821  
1 n HIS 822  
1 n THR 823  
1 n MET 824  
1 n ARG 825  
1 n GLU 826  
1 n GLN 827  
1 n GLN 828  
1 n ALA 829  
1 n GLN 830  
1 n GLN 831  
1 n GLU 832  
1 n ASP 833  
1 n PRO 834  
1 n ILE 835  
1 n GLU 836  
1 n ARG 837  
1 n PHE 838  
1 n GLU 839  
1 n ARG 840  
1 n GLU 841  
1 n ASN 842  
1 n ARG 843  
1 n ARG 844  
1 n LEU 845  
1 n GLN 846  
1 n GLU 847  
1 n ALA 848  
1 n ASN 849  
1 n MET 850  
1 n ARG 851  
1 n LEU 852  
1 n GLU 853  
1 n GLN 854  
1 n GLU 855  
1 n ASN 856  
1 n ASP 857  
1 n ASP 858  
1 n LEU 859  
1 n ALA 860  
1 n HIS 861  
1 n GLU 862  
1 n LEU 863  
1 n VAL 864  
1 n THR 865  
1 n SER 866  
1 n LYS 867  
1 n ILE 868  
1 n ALA 869  
1 n LEU 870  
1 n ARG 871  
1 n LYS 872  
1 n ASP 873  
1 n LEU 874  
1 n ASP 875  
1 n ASN 876  
1 n ALA 877  
1 n GLU 878  
1 n GLU 879  
1 n LYS 880  
1 n ALA 881  
1 n ASP 882  
1 n ALA 883  
1 n LEU 884  
1 n ASN 885  
1 n LYS 886  
1 n GLU 887  
1 n LEU 888  
1 n LEU 889  
1 n MET 890  
1 n THR 891  
1 n LYS 892  
1 n GLN 893  
1 n LYS 894  
1 n LEU 895  
1 n ILE 896  
1 n ASP 897  
1 n ALA 898  
1 n GLU 899  
1 n GLU 900  
1 n GLU 901  
1 n LYS 902  
1 n ARG 903  
1 n ARG 904  
1 n LEU 905  
1 n GLU 906  
1 n GLU 907  
1 n GLU 908  
1 n SER 909  
1 n ALA 910  
1 n GLN 911  
1 n LEU 912  
1 n LYS 913  
1 n GLU 914  
1 n MET 915  
1 n CYS 916  
1 n ARG 917  
1 n ARG 918  
1 n GLU 919  
1 n LEU 920  
1 n ASP 921  
1 n LYS 922  
1 n ALA 923  
1 n GLU 924  
1 n SER 925  
1 n GLU 926  
1 n ILE 927  
1 n LYS 928  
1 n LYS 929  
1 n ASN 930  
1 n SER 931  
1 n SER 932  
1 n ILE 933  
1 n ILE 934  
1 n GLY 935  
1 n ASP 936  
1 n TYR 937  
1 n LYS 938  
1 n GLN 939  
1 n ILE 940  
1 n CYS 941  
1 n SER 942  
1 n GLN 943  
1 n LEU 944  
1 n SER 945  
1 n GLU 946  
1 n ARG 947  
1 n LEU 948  
1 n GLU 949  
1 n LYS 950  
1 n GLN 951  
1 n GLN 952  
1 n THR 953  
1 n ALA 954  
1 n ASN 955  
1 n LYS 956  
1 n VAL 957  
1 n GLU 958  
1 n ILE 959  
1 n GLU 960  
1 n LYS 961  
1 n ILE 962  
1 n ARG 963  
1 n GLN 964  
1 n LYS 965  
1 n VAL 966  
1 n ASP 967  
1 n ASP 968  
1 n CYS 969  
1 n GLU 970  
1 n ARG 971  
1 n CYS 972  
1 n ARG 973  
1 n GLU 974  
1 n PHE 975  
1 n PHE 976  
1 n ASN 977  
1 n LYS 978  
1 n GLU 979  
1 n GLY 980  
1 n ARG 981  
1 n VAL 982  
1 n LYS 983  
1 n GLY 984  
1 n ILE 985  
1 n SER 986  
1 n SER 987  
1 n THR 988  
1 n LYS 989  
1 n GLU 990  
1 n VAL 991  
1 n LEU 992  
1 n ASP 993  
1 n GLU 994  
1 n ASP 995  
1 n THR 996  
1 n ASP 997  
1 n GLU 998  
1 n GLU 999  
1 n LYS 1000 
1 n GLU 1001 
1 n THR 1002 
1 n LEU 1003 
1 n LYS 1004 
1 n ASN 1005 
1 n GLN 1006 
1 n LEU 1007 
1 n ARG 1008 
1 n GLU 1009 
1 n MET 1010 
1 n GLU 1011 
1 n LEU 1012 
1 n GLU 1013 
1 n LEU 1014 
1 n ALA 1015 
1 n GLN 1016 
1 n THR 1017 
1 n LYS 1018 
1 n LEU 1019 
1 n GLN 1020 
1 n LEU 1021 
1 n VAL 1022 
1 n GLU 1023 
1 n ALA 1024 
1 n GLU 1025 
1 n CYS 1026 
1 n LYS 1027 
1 n ILE 1028 
1 n GLN 1029 
1 n ASP 1030 
1 n LEU 1031 
1 n GLU 1032 
1 n HIS 1033 
1 n HIS 1034 
1 n LEU 1035 
1 n GLY 1036 
1 n LEU 1037 
1 n ALA 1038 
1 n LEU 1039 
1 n ASN 1040 
1 n GLU 1041 
1 n VAL 1042 
1 n GLN 1043 
1 n ALA 1044 
1 n ALA 1045 
1 n LYS 1046 
1 n LYS 1047 
1 n THR 1048 
1 n TRP 1049 
1 n PHE 1050 
1 n ASN 1051 
1 n ARG 1052 
1 n THR 1053 
1 n LEU 1054 
1 n SER 1055 
1 n SER 1056 
1 n ILE 1057 
1 n LYS 1058 
1 n THR 1059 
1 n ALA 1060 
1 n THR 1061 
1 n GLY 1062 
1 n VAL 1063 
1 n GLN 1064 
1 n GLY 1065 
1 n LYS 1066 
1 n GLU 1067 
1 n THR 1068 
1 n CYS 1069 
2 n LYS 1    
2 n LYS 2    
2 n LYS 3    
2 n GLN 4    
2 n TYR 5    
2 n THR 6    
2 n SER 7    
2 n ILE 8    
2 n HIS 9    
2 n HIS 10   
2 n GLY 11   
2 n VAL 12   
2 n VAL 13   
2 n GLU 14   
2 n VAL 15   
2 n ASP 16   
2 n ALA 17   
2 n ALA 18   
2 n VAL 19   
2 n THR 20   
2 n PRO 21   
2 n GLU 22   
2 n GLU 23   
2 n ARG 24   
2 n HIS 25   
2 n LEU 26   
2 n SER 27   
2 n LYS 28   
2 n MET 29   
2 n GLN 30   
2 n GLN 31   
2 n ASN 32   
2 n GLY 33   
2 n TYR 34   
2 n GLU 35   
2 n ASN 36   
2 n PRO 37   
2 n THR 38   
2 n TYR 39   
2 n LYS 40   
2 n PHE 41   
2 n PHE 42   
2 n GLU 43   
2 n GLN 44   
2 n MET 45   
2 n GLN 46   
2 n ASN 47   
#
_ma_data.content_type "model coordinates"
_ma_data.id           1
_ma_data.name         Model
#
_ma_model_list.data_id          1
_ma_model_list.model_group_id   1
_ma_model_list.model_group_name "AlphaFold-beta-20231127 (be2c21f9-b611-4c21-bfc0-bc05c526bf76 @ 2024-05-19 08:36:04)"
_ma_model_list.model_id         1
_ma_model_list.model_name       "Top ranked model"
_ma_model_list.model_type       "Ab initio model"
_ma_model_list.ordinal_id       1
#
loop_
_ma_protocol_step.method_type
_ma_protocol_step.ordinal_id
_ma_protocol_step.protocol_id
_ma_protocol_step.step_id
"coevolution MSA" 1 1 1 
"template search" 2 1 2 
modeling          3 1 3 
#
loop_
_ma_qa_metric.id
_ma_qa_metric.mode
_ma_qa_metric.name
_ma_qa_metric.software_group_id
_ma_qa_metric.type
1 global pLDDT 1 pLDDT 
2 local  pLDDT 1 pLDDT 
#
_ma_qa_metric_global.metric_id    1
_ma_qa_metric_global.metric_value 71.35
_ma_qa_metric_global.model_id     1
_ma_qa_metric_global.ordinal_id   1
#
_ma_software_group.group_id    1
_ma_software_group.ordinal_id  1
_ma_software_group.software_id 1
#
loop_
_ma_target_entity.data_id
_ma_target_entity.entity_id
_ma_target_entity.origin
1 1 . 
1 2 . 
#
loop_
_ma_target_entity_instance.asym_id
_ma_target_entity_instance.details
_ma_target_entity_instance.entity_id
A . 1 
B . 2 
#
loop_
_pdbx_data_usage.details
_pdbx_data_usage.id
_pdbx_data_usage.type
_pdbx_data_usage.url
;NON-COMMERCIAL USE ONLY, BY USING THIS FILE YOU AGREE TO THE TERMS OF USE FOUND
AT alphafoldserver.com/output-terms.
;
1 license    ? 
;THE INFORMATION IS NOT INTENDED FOR, HAS NOT BEEN VALIDATED FOR, AND IS NOT
APPROVED FOR CLINICAL USE. IT SHOULD NOT BE USED FOR CLINICAL PURPOSE OR RELIED
ON FOR MEDICAL OR OTHER PROFESSIONAL ADVICE. IT IS THEORETICAL MODELLING ONLY
AND CAUTION SHOULD BE EXERCISED IN ITS USE. IT IS PROVIDED "AS-IS" WITHOUT ANY
WARRANTY OF ANY KIND, WHETHER EXPRESSED OR IMPLIED. NO WARRANTY IS GIVEN THAT
USE OF THE INFORMATION SHALL NOT INFRINGE THE RIGHTS OF ANY THIRD PARTY.
;
2 disclaimer ? 
#
loop_
_pdbx_poly_seq_scheme.asym_id
_pdbx_poly_seq_scheme.auth_seq_num
_pdbx_poly_seq_scheme.entity_id
_pdbx_poly_seq_scheme.hetero
_pdbx_poly_seq_scheme.mon_id
_pdbx_poly_seq_scheme.pdb_ins_code
_pdbx_poly_seq_scheme.pdb_seq_num
_pdbx_poly_seq_scheme.pdb_strand_id
_pdbx_poly_seq_scheme.seq_id
A 1    1 n MET . 1    A 1    
A 2    1 n ASP . 2    A 2    
A 3    1 n ASP . 3    A 3    
A 4    1 n LYS . 4    A 4    
A 5    1 n ALA . 5    A 5    
A 6    1 n SER . 6    A 6    
A 7    1 n VAL . 7    A 7    
A 8    1 n GLY . 8    A 8    
A 9    1 n LYS . 9    A 9    
A 10   1 n ILE . 10   A 10   
A 11   1 n SER . 11   A 11   
A 12   1 n VAL . 12   A 12   
A 13   1 n SER . 13   A 13   
A 14   1 n SER . 14   A 14   
A 15   1 n ASP . 15   A 15   
A 16   1 n SER . 16   A 16   
A 17   1 n VAL . 17   A 17   
A 18   1 n SER . 18   A 18   
A 19   1 n THR . 19   A 19   
A 20   1 n LEU . 20   A 20   
A 21   1 n ASN . 21   A 21   
A 22   1 n SER . 22   A 22   
A 23   1 n GLU . 23   A 23   
A 24   1 n ASP . 24   A 24   
A 25   1 n PHE . 25   A 25   
A 26   1 n VAL . 26   A 26   
A 27   1 n LEU . 27   A 27   
A 28   1 n VAL . 28   A 28   
A 29   1 n SER . 29   A 29   
A 30   1 n ARG . 30   A 30   
A 31   1 n GLN . 31   A 31   
A 32   1 n GLY . 32   A 32   
A 33   1 n ASP . 33   A 33   
A 34   1 n GLU . 34   A 34   
A 35   1 n THR . 35   A 35   
A 36   1 n PRO . 36   A 36   
A 37   1 n SER . 37   A 37   
A 38   1 n THR . 38   A 38   
A 39   1 n ASN . 39   A 39   
A 40   1 n ASN . 40   A 40   
A 41   1 n GLY . 41   A 41   
A 42   1 n SER . 42   A 42   
A 43   1 n ASP . 43   A 43   
A 44   1 n ASP . 44   A 44   
A 45   1 n GLU . 45   A 45   
A 46   1 n LYS . 46   A 46   
A 47   1 n THR . 47   A 47   
A 48   1 n GLY . 48   A 48   
A 49   1 n LEU . 49   A 49   
A 50   1 n LYS . 50   A 50   
A 51   1 n ILE . 51   A 51   
A 52   1 n VAL . 52   A 52   
A 53   1 n GLY . 53   A 53   
A 54   1 n ASN . 54   A 54   
A 55   1 n GLY . 55   A 55   
A 56   1 n SER . 56   A 56   
A 57   1 n GLU . 57   A 57   
A 58   1 n GLN . 58   A 58   
A 59   1 n GLN . 59   A 59   
A 60   1 n LEU . 60   A 60   
A 61   1 n GLN . 61   A 61   
A 62   1 n LYS . 62   A 62   
A 63   1 n GLU . 63   A 63   
A 64   1 n LEU . 64   A 64   
A 65   1 n ALA . 65   A 65   
A 66   1 n ASP . 66   A 66   
A 67   1 n VAL . 67   A 67   
A 68   1 n LEU . 68   A 68   
A 69   1 n MET . 69   A 69   
A 70   1 n ASP . 70   A 70   
A 71   1 n PRO . 71   A 71   
A 72   1 n PRO . 72   A 72   
A 73   1 n MET . 73   A 73   
A 74   1 n ASP . 74   A 74   
A 75   1 n ASP . 75   A 75   
A 76   1 n GLN . 76   A 76   
A 77   1 n PRO . 77   A 77   
A 78   1 n GLY . 78   A 78   
A 79   1 n GLU . 79   A 79   
A 80   1 n LYS . 80   A 80   
A 81   1 n GLU . 81   A 81   
A 82   1 n LEU . 82   A 82   
A 83   1 n VAL . 83   A 83   
A 84   1 n LYS . 84   A 84   
A 85   1 n ARG . 85   A 85   
A 86   1 n SER . 86   A 86   
A 87   1 n GLN . 87   A 87   
A 88   1 n LEU . 88   A 88   
A 89   1 n ASP . 89   A 89   
A 90   1 n GLY . 90   A 90   
A 91   1 n GLU . 91   A 91   
A 92   1 n GLY . 92   A 92   
A 93   1 n ASP . 93   A 93   
A 94   1 n GLY . 94   A 94   
A 95   1 n PRO . 95   A 95   
A 96   1 n LEU . 96   A 96   
A 97   1 n SER . 97   A 97   
A 98   1 n ASN . 98   A 98   
A 99   1 n GLN . 99   A 99   
A 100  1 n LEU . 100  A 100  
A 101  1 n SER . 101  A 101  
A 102  1 n ALA . 102  A 102  
A 103  1 n SER . 103  A 103  
A 104  1 n SER . 104  A 104  
A 105  1 n THR . 105  A 105  
A 106  1 n ILE . 106  A 106  
A 107  1 n ASN . 107  A 107  
A 108  1 n PRO . 108  A 108  
A 109  1 n VAL . 109  A 109  
A 110  1 n PRO . 110  A 110  
A 111  1 n LEU . 111  A 111  
A 112  1 n VAL . 112  A 112  
A 113  1 n GLY . 113  A 113  
A 114  1 n LEU . 114  A 114  
A 115  1 n GLN . 115  A 115  
A 116  1 n LYS . 116  A 116  
A 117  1 n PRO . 117  A 117  
A 118  1 n GLU . 118  A 118  
A 119  1 n MET . 119  A 119  
A 120  1 n SER . 120  A 120  
A 121  1 n LEU . 121  A 121  
A 122  1 n PRO . 122  A 122  
A 123  1 n VAL . 123  A 123  
A 124  1 n LYS . 124  A 124  
A 125  1 n PRO . 125  A 125  
A 126  1 n GLY . 126  A 126  
A 127  1 n GLN . 127  A 127  
A 128  1 n GLY . 128  A 128  
A 129  1 n ASP . 129  A 129  
A 130  1 n SER . 130  A 130  
A 131  1 n GLU . 131  A 131  
A 132  1 n ALA . 132  A 132  
A 133  1 n SER . 133  A 133  
A 134  1 n SER . 134  A 134  
A 135  1 n PRO . 135  A 135  
A 136  1 n PHE . 136  A 136  
A 137  1 n THR . 137  A 137  
A 138  1 n PRO . 138  A 138  
A 139  1 n VAL . 139  A 139  
A 140  1 n ALA . 140  A 140  
A 141  1 n ASP . 141  A 141  
A 142  1 n GLU . 142  A 142  
A 143  1 n ASP . 143  A 143  
A 144  1 n SER . 144  A 144  
A 145  1 n VAL . 145  A 145  
A 146  1 n VAL . 146  A 146  
A 147  1 n PHE . 147  A 147  
A 148  1 n SER . 148  A 148  
A 149  1 n LYS . 149  A 149  
A 150  1 n LEU . 150  A 150  
A 151  1 n THR . 151  A 151  
A 152  1 n TYR . 152  A 152  
A 153  1 n LEU . 153  A 153  
A 154  1 n GLY . 154  A 154  
A 155  1 n CYS . 155  A 155  
A 156  1 n ALA . 156  A 156  
A 157  1 n SER . 157  A 157  
A 158  1 n VAL . 158  A 158  
A 159  1 n ASN . 159  A 159  
A 160  1 n ALA . 160  A 160  
A 161  1 n PRO . 161  A 161  
A 162  1 n ARG . 162  A 162  
A 163  1 n SER . 163  A 163  
A 164  1 n GLU . 164  A 164  
A 165  1 n VAL . 165  A 165  
A 166  1 n GLU . 166  A 166  
A 167  1 n ALA . 167  A 167  
A 168  1 n LEU . 168  A 168  
A 169  1 n ARG . 169  A 169  
A 170  1 n MET . 170  A 170  
A 171  1 n MET . 171  A 171  
A 172  1 n SER . 172  A 172  
A 173  1 n ILE . 173  A 173  
A 174  1 n LEU . 174  A 174  
A 175  1 n ARG . 175  A 175  
A 176  1 n SER . 176  A 176  
A 177  1 n GLN . 177  A 177  
A 178  1 n CYS . 178  A 178  
A 179  1 n GLN . 179  A 179  
A 180  1 n ILE . 180  A 180  
A 181  1 n SER . 181  A 181  
A 182  1 n LEU . 182  A 182  
A 183  1 n ASP . 183  A 183  
A 184  1 n VAL . 184  A 184  
A 185  1 n THR . 185  A 185  
A 186  1 n LEU . 186  A 186  
A 187  1 n SER . 187  A 187  
A 188  1 n VAL . 188  A 188  
A 189  1 n PRO . 189  A 189  
A 190  1 n ASN . 190  A 190  
A 191  1 n VAL . 191  A 191  
A 192  1 n SER . 192  A 192  
A 193  1 n GLU . 193  A 193  
A 194  1 n GLY . 194  A 194  
A 195  1 n ILE . 195  A 195  
A 196  1 n VAL . 196  A 196  
A 197  1 n ARG . 197  A 197  
A 198  1 n LEU . 198  A 198  
A 199  1 n LEU . 199  A 199  
A 200  1 n ASP . 200  A 200  
A 201  1 n PRO . 201  A 201  
A 202  1 n GLN . 202  A 202  
A 203  1 n THR . 203  A 203  
A 204  1 n ASN . 204  A 204  
A 205  1 n THR . 205  A 205  
A 206  1 n GLU . 206  A 206  
A 207  1 n ILE . 207  A 207  
A 208  1 n ALA . 208  A 208  
A 209  1 n ASN . 209  A 209  
A 210  1 n TYR . 210  A 210  
A 211  1 n PRO . 211  A 211  
A 212  1 n ILE . 212  A 212  
A 213  1 n TYR . 213  A 213  
A 214  1 n LYS . 214  A 214  
A 215  1 n ILE . 215  A 215  
A 216  1 n LEU . 216  A 216  
A 217  1 n PHE . 217  A 217  
A 218  1 n CYS . 218  A 218  
A 219  1 n VAL . 219  A 219  
A 220  1 n ARG . 220  A 220  
A 221  1 n GLY . 221  A 221  
A 222  1 n HIS . 222  A 222  
A 223  1 n ASP . 223  A 223  
A 224  1 n GLY . 224  A 224  
A 225  1 n THR . 225  A 225  
A 226  1 n PRO . 226  A 226  
A 227  1 n GLU . 227  A 227  
A 228  1 n SER . 228  A 228  
A 229  1 n ASP . 229  A 229  
A 230  1 n CYS . 230  A 230  
A 231  1 n PHE . 231  A 231  
A 232  1 n ALA . 232  A 232  
A 233  1 n PHE . 233  A 233  
A 234  1 n THR . 234  A 234  
A 235  1 n GLU . 235  A 235  
A 236  1 n SER . 236  A 236  
A 237  1 n HIS . 237  A 237  
A 238  1 n TYR . 238  A 238  
A 239  1 n ASN . 239  A 239  
A 240  1 n ALA . 240  A 240  
A 241  1 n GLU . 241  A 241  
A 242  1 n LEU . 242  A 242  
A 243  1 n PHE . 243  A 243  
A 244  1 n ARG . 244  A 244  
A 245  1 n ILE . 245  A 245  
A 246  1 n HIS . 246  A 246  
A 247  1 n VAL . 247  A 247  
A 248  1 n PHE . 248  A 248  
A 249  1 n ARG . 249  A 249  
A 250  1 n CYS . 250  A 250  
A 251  1 n GLU . 251  A 251  
A 252  1 n ILE . 252  A 252  
A 253  1 n GLN . 253  A 253  
A 254  1 n GLU . 254  A 254  
A 255  1 n ALA . 255  A 255  
A 256  1 n VAL . 256  A 256  
A 257  1 n SER . 257  A 257  
A 258  1 n ARG . 258  A 258  
A 259  1 n ILE . 259  A 259  
A 260  1 n LEU . 260  A 260  
A 261  1 n TYR . 261  A 261  
A 262  1 n SER . 262  A 262  
A 263  1 n PHE . 263  A 263  
A 264  1 n ALA . 264  A 264  
A 265  1 n THR . 265  A 265  
A 266  1 n ALA . 266  A 266  
A 267  1 n PHE . 267  A 267  
A 268  1 n ARG . 268  A 268  
A 269  1 n ARG . 269  A 269  
A 270  1 n SER . 270  A 270  
A 271  1 n ALA . 271  A 271  
A 272  1 n LYS . 272  A 272  
A 273  1 n GLN . 273  A 273  
A 274  1 n THR . 274  A 274  
A 275  1 n PRO . 275  A 275  
A 276  1 n LEU . 276  A 276  
A 277  1 n SER . 277  A 277  
A 278  1 n ALA . 278  A 278  
A 279  1 n THR . 279  A 279  
A 280  1 n ALA . 280  A 280  
A 281  1 n ALA . 281  A 281  
A 282  1 n PRO . 282  A 282  
A 283  1 n GLN . 283  A 283  
A 284  1 n THR . 284  A 284  
A 285  1 n PRO . 285  A 285  
A 286  1 n ASP . 286  A 286  
A 287  1 n SER . 287  A 287  
A 288  1 n ASP . 288  A 288  
A 289  1 n ILE . 289  A 289  
A 290  1 n PHE . 290  A 290  
A 291  1 n THR . 291  A 291  
A 292  1 n PHE . 292  A 292  
A 293  1 n SER . 293  A 293  
A 294  1 n VAL . 294  A 294  
A 295  1 n SER . 295  A 295  
A 296  1 n LEU . 296  A 296  
A 297  1 n GLU . 297  A 297  
A 298  1 n ILE . 298  A 298  
A 299  1 n LYS . 299  A 299  
A 300  1 n GLU . 300  A 300  
A 301  1 n ASP . 301  A 301  
A 302  1 n ASP . 302  A 302  
A 303  1 n GLY . 303  A 303  
A 304  1 n LYS . 304  A 304  
A 305  1 n GLY . 305  A 305  
A 306  1 n TYR . 306  A 306  
A 307  1 n PHE . 307  A 307  
A 308  1 n SER . 308  A 308  
A 309  1 n ALA . 309  A 309  
A 310  1 n VAL . 310  A 310  
A 311  1 n PRO . 311  A 311  
A 312  1 n LYS . 312  A 312  
A 313  1 n ASP . 313  A 313  
A 314  1 n LYS . 314  A 314  
A 315  1 n ASP . 315  A 315  
A 316  1 n ARG . 316  A 316  
A 317  1 n GLN . 317  A 317  
A 318  1 n CYS . 318  A 318  
A 319  1 n PHE . 319  A 319  
A 320  1 n LYS . 320  A 320  
A 321  1 n LEU . 321  A 321  
A 322  1 n ARG . 322  A 322  
A 323  1 n GLN . 323  A 323  
A 324  1 n GLY . 324  A 324  
A 325  1 n ILE . 325  A 325  
A 326  1 n ASP . 326  A 326  
A 327  1 n LYS . 327  A 327  
A 328  1 n LYS . 328  A 328  
A 329  1 n ILE . 329  A 329  
A 330  1 n VAL . 330  A 330  
A 331  1 n ILE . 331  A 331  
A 332  1 n TYR . 332  A 332  
A 333  1 n VAL . 333  A 333  
A 334  1 n GLN . 334  A 334  
A 335  1 n GLN . 335  A 335  
A 336  1 n THR . 336  A 336  
A 337  1 n THR . 337  A 337  
A 338  1 n ASN . 338  A 338  
A 339  1 n LYS . 339  A 339  
A 340  1 n GLU . 340  A 340  
A 341  1 n LEU . 341  A 341  
A 342  1 n ALA . 342  A 342  
A 343  1 n ILE . 343  A 343  
A 344  1 n GLU . 344  A 344  
A 345  1 n ARG . 345  A 345  
A 346  1 n CYS . 346  A 346  
A 347  1 n PHE . 347  A 347  
A 348  1 n GLY . 348  A 348  
A 349  1 n LEU . 349  A 349  
A 350  1 n LEU . 350  A 350  
A 351  1 n LEU . 351  A 351  
A 352  1 n SER . 352  A 352  
A 353  1 n PRO . 353  A 353  
A 354  1 n GLY . 354  A 354  
A 355  1 n LYS . 355  A 355  
A 356  1 n ASP . 356  A 356  
A 357  1 n VAL . 357  A 357  
A 358  1 n ARG . 358  A 358  
A 359  1 n ASN . 359  A 359  
A 360  1 n SER . 360  A 360  
A 361  1 n ASP . 361  A 361  
A 362  1 n MET . 362  A 362  
A 363  1 n HIS . 363  A 363  
A 364  1 n LEU . 364  A 364  
A 365  1 n LEU . 365  A 365  
A 366  1 n ASP . 366  A 366  
A 367  1 n LEU . 367  A 367  
A 368  1 n GLU . 368  A 368  
A 369  1 n SER . 369  A 369  
A 370  1 n MET . 370  A 370  
A 371  1 n GLY . 371  A 371  
A 372  1 n LYS . 372  A 372  
A 373  1 n SER . 373  A 373  
A 374  1 n SER . 374  A 374  
A 375  1 n ASP . 375  A 375  
A 376  1 n GLY . 376  A 376  
A 377  1 n LYS . 377  A 377  
A 378  1 n SER . 378  A 378  
A 379  1 n TYR . 379  A 379  
A 380  1 n VAL . 380  A 380  
A 381  1 n ILE . 381  A 381  
A 382  1 n THR . 382  A 382  
A 383  1 n GLY . 383  A 383  
A 384  1 n SER . 384  A 384  
A 385  1 n TRP . 385  A 385  
A 386  1 n ASN . 386  A 386  
A 387  1 n PRO . 387  A 387  
A 388  1 n LYS . 388  A 388  
A 389  1 n SER . 389  A 389  
A 390  1 n PRO . 390  A 390  
A 391  1 n HIS . 391  A 391  
A 392  1 n PHE . 392  A 392  
A 393  1 n GLN . 393  A 393  
A 394  1 n VAL . 394  A 394  
A 395  1 n VAL . 395  A 395  
A 396  1 n ASN . 396  A 396  
A 397  1 n GLU . 397  A 397  
A 398  1 n GLU . 398  A 398  
A 399  1 n THR . 399  A 399  
A 400  1 n PRO . 400  A 400  
A 401  1 n LYS . 401  A 401  
A 402  1 n ASP . 402  A 402  
A 403  1 n LYS . 403  A 403  
A 404  1 n VAL . 404  A 404  
A 405  1 n LEU . 405  A 405  
A 406  1 n PHE . 406  A 406  
A 407  1 n MET . 407  A 407  
A 408  1 n THR . 408  A 408  
A 409  1 n THR . 409  A 409  
A 410  1 n ALA . 410  A 410  
A 411  1 n VAL . 411  A 411  
A 412  1 n ASP . 412  A 412  
A 413  1 n LEU . 413  A 413  
A 414  1 n VAL . 414  A 414  
A 415  1 n ILE . 415  A 415  
A 416  1 n THR . 416  A 416  
A 417  1 n GLU . 417  A 417  
A 418  1 n VAL . 418  A 418  
A 419  1 n GLN . 419  A 419  
A 420  1 n GLU . 420  A 420  
A 421  1 n PRO . 421  A 421  
A 422  1 n VAL . 422  A 422  
A 423  1 n ARG . 423  A 423  
A 424  1 n PHE . 424  A 424  
A 425  1 n LEU . 425  A 425  
A 426  1 n LEU . 426  A 426  
A 427  1 n GLU . 427  A 427  
A 428  1 n THR . 428  A 428  
A 429  1 n LYS . 429  A 429  
A 430  1 n VAL . 430  A 430  
A 431  1 n ARG . 431  A 431  
A 432  1 n VAL . 432  A 432  
A 433  1 n CYS . 433  A 433  
A 434  1 n SER . 434  A 434  
A 435  1 n PRO . 435  A 435  
A 436  1 n ASN . 436  A 436  
A 437  1 n GLU . 437  A 437  
A 438  1 n ARG . 438  A 438  
A 439  1 n LEU . 439  A 439  
A 440  1 n PHE . 440  A 440  
A 441  1 n TRP . 441  A 441  
A 442  1 n PRO . 442  A 442  
A 443  1 n PHE . 443  A 443  
A 444  1 n SER . 444  A 444  
A 445  1 n LYS . 445  A 445  
A 446  1 n ARG . 446  A 446  
A 447  1 n SER . 447  A 447  
A 448  1 n THR . 448  A 448  
A 449  1 n THR . 449  A 449  
A 450  1 n GLU . 450  A 450  
A 451  1 n ASN . 451  A 451  
A 452  1 n PHE . 452  A 452  
A 453  1 n PHE . 453  A 453  
A 454  1 n LEU . 454  A 454  
A 455  1 n LYS . 455  A 455  
A 456  1 n LEU . 456  A 456  
A 457  1 n LYS . 457  A 457  
A 458  1 n GLN . 458  A 458  
A 459  1 n ILE . 459  A 459  
A 460  1 n LYS . 460  A 460  
A 461  1 n GLN . 461  A 461  
A 462  1 n ARG . 462  A 462  
A 463  1 n GLU . 463  A 463  
A 464  1 n ARG . 464  A 464  
A 465  1 n LYS . 465  A 465  
A 466  1 n ASN . 466  A 466  
A 467  1 n ASN . 467  A 467  
A 468  1 n THR . 468  A 468  
A 469  1 n ASP . 469  A 469  
A 470  1 n THR . 470  A 470  
A 471  1 n LEU . 471  A 471  
A 472  1 n TYR . 472  A 472  
A 473  1 n GLU . 473  A 473  
A 474  1 n VAL . 474  A 474  
A 475  1 n VAL . 475  A 475  
A 476  1 n CYS . 476  A 476  
A 477  1 n LEU . 477  A 477  
A 478  1 n GLU . 478  A 478  
A 479  1 n SER . 479  A 479  
A 480  1 n GLU . 480  A 480  
A 481  1 n SER . 481  A 481  
A 482  1 n GLU . 482  A 482  
A 483  1 n ARG . 483  A 483  
A 484  1 n GLU . 484  A 484  
A 485  1 n ARG . 485  A 485  
A 486  1 n ARG . 486  A 486  
A 487  1 n LYS . 487  A 487  
A 488  1 n THR . 488  A 488  
A 489  1 n THR . 489  A 489  
A 490  1 n ALA . 490  A 490  
A 491  1 n SER . 491  A 491  
A 492  1 n PRO . 492  A 492  
A 493  1 n SER . 493  A 493  
A 494  1 n VAL . 494  A 494  
A 495  1 n ARG . 495  A 495  
A 496  1 n LEU . 496  A 496  
A 497  1 n PRO . 497  A 497  
A 498  1 n GLN . 498  A 498  
A 499  1 n SER . 499  A 499  
A 500  1 n GLY . 500  A 500  
A 501  1 n SER . 501  A 501  
A 502  1 n GLN . 502  A 502  
A 503  1 n SER . 503  A 503  
A 504  1 n SER . 504  A 504  
A 505  1 n VAL . 505  A 505  
A 506  1 n ILE . 506  A 506  
A 507  1 n PRO . 507  A 507  
A 508  1 n SER . 508  A 508  
A 509  1 n PRO . 509  A 509  
A 510  1 n PRO . 510  A 510  
A 511  1 n GLU . 511  A 511  
A 512  1 n ASP . 512  A 512  
A 513  1 n ASP . 513  A 513  
A 514  1 n GLU . 514  A 514  
A 515  1 n GLU . 515  A 515  
A 516  1 n GLU . 516  A 516  
A 517  1 n ASP . 517  A 517  
A 518  1 n ASN . 518  A 518  
A 519  1 n ASP . 519  A 519  
A 520  1 n GLU . 520  A 520  
A 521  1 n PRO . 521  A 521  
A 522  1 n LEU . 522  A 522  
A 523  1 n LEU . 523  A 523  
A 524  1 n SER . 524  A 524  
A 525  1 n GLY . 525  A 525  
A 526  1 n SER . 526  A 526  
A 527  1 n GLY . 527  A 527  
A 528  1 n ASP . 528  A 528  
A 529  1 n VAL . 529  A 529  
A 530  1 n SER . 530  A 530  
A 531  1 n LYS . 531  A 531  
A 532  1 n GLU . 532  A 532  
A 533  1 n CYS . 533  A 533  
A 534  1 n ALA . 534  A 534  
A 535  1 n GLU . 535  A 535  
A 536  1 n LYS . 536  A 536  
A 537  1 n ILE . 537  A 537  
A 538  1 n LEU . 538  A 538  
A 539  1 n GLU . 539  A 539  
A 540  1 n THR . 540  A 540  
A 541  1 n TRP . 541  A 541  
A 542  1 n GLY . 542  A 542  
A 543  1 n GLU . 543  A 543  
A 544  1 n LEU . 544  A 544  
A 545  1 n LEU . 545  A 545  
A 546  1 n SER . 546  A 546  
A 547  1 n LYS . 547  A 547  
A 548  1 n TRP . 548  A 548  
A 549  1 n HIS . 549  A 549  
A 550  1 n LEU . 550  A 550  
A 551  1 n ASN . 551  A 551  
A 552  1 n LEU . 552  A 552  
A 553  1 n ASN . 553  A 553  
A 554  1 n VAL . 554  A 554  
A 555  1 n ARG . 555  A 555  
A 556  1 n PRO . 556  A 556  
A 557  1 n LYS . 557  A 557  
A 558  1 n GLN . 558  A 558  
A 559  1 n LEU . 559  A 559  
A 560  1 n SER . 560  A 560  
A 561  1 n SER . 561  A 561  
A 562  1 n LEU . 562  A 562  
A 563  1 n VAL . 563  A 563  
A 564  1 n ARG . 564  A 564  
A 565  1 n ASN . 565  A 565  
A 566  1 n GLY . 566  A 566  
A 567  1 n VAL . 567  A 567  
A 568  1 n PRO . 568  A 568  
A 569  1 n GLU . 569  A 569  
A 570  1 n ALA . 570  A 570  
A 571  1 n LEU . 571  A 571  
A 572  1 n ARG . 572  A 572  
A 573  1 n GLY . 573  A 573  
A 574  1 n GLU . 574  A 574  
A 575  1 n VAL . 575  A 575  
A 576  1 n TRP . 576  A 576  
A 577  1 n GLN . 577  A 577  
A 578  1 n LEU . 578  A 578  
A 579  1 n LEU . 579  A 579  
A 580  1 n ALA . 580  A 580  
A 581  1 n GLY . 581  A 581  
A 582  1 n CYS . 582  A 582  
A 583  1 n HIS . 583  A 583  
A 584  1 n ASN . 584  A 584  
A 585  1 n ASN . 585  A 585  
A 586  1 n ASP . 586  A 586  
A 587  1 n HIS . 587  A 587  
A 588  1 n LEU . 588  A 588  
A 589  1 n VAL . 589  A 589  
A 590  1 n GLU . 590  A 590  
A 591  1 n LYS . 591  A 591  
A 592  1 n TYR . 592  A 592  
A 593  1 n ARG . 593  A 593  
A 594  1 n ILE . 594  A 594  
A 595  1 n LEU . 595  A 595  
A 596  1 n ILE . 596  A 596  
A 597  1 n THR . 597  A 597  
A 598  1 n LYS . 598  A 598  
A 599  1 n GLU . 599  A 599  
A 600  1 n SER . 600  A 600  
A 601  1 n PRO . 601  A 601  
A 602  1 n GLN . 602  A 602  
A 603  1 n ASP . 603  A 603  
A 604  1 n SER . 604  A 604  
A 605  1 n ALA . 605  A 605  
A 606  1 n ILE . 606  A 606  
A 607  1 n THR . 607  A 607  
A 608  1 n ARG . 608  A 608  
A 609  1 n ASP . 609  A 609  
A 610  1 n ILE . 610  A 610  
A 611  1 n ASN . 611  A 611  
A 612  1 n ARG . 612  A 612  
A 613  1 n THR . 613  A 613  
A 614  1 n PHE . 614  A 614  
A 615  1 n PRO . 615  A 615  
A 616  1 n ALA . 616  A 616  
A 617  1 n HIS . 617  A 617  
A 618  1 n ASP . 618  A 618  
A 619  1 n TYR . 619  A 619  
A 620  1 n PHE . 620  A 620  
A 621  1 n LYS . 621  A 621  
A 622  1 n ASP . 622  A 622  
A 623  1 n THR . 623  A 623  
A 624  1 n GLY . 624  A 624  
A 625  1 n GLY . 625  A 625  
A 626  1 n ASP . 626  A 626  
A 627  1 n GLY . 627  A 627  
A 628  1 n GLN . 628  A 628  
A 629  1 n ASP . 629  A 629  
A 630  1 n SER . 630  A 630  
A 631  1 n LEU . 631  A 631  
A 632  1 n TYR . 632  A 632  
A 633  1 n LYS . 633  A 633  
A 634  1 n ILE . 634  A 634  
A 635  1 n CYS . 635  A 635  
A 636  1 n LYS . 636  A 636  
A 637  1 n ALA . 637  A 637  
A 638  1 n TYR . 638  A 638  
A 639  1 n SER . 639  A 639  
A 640  1 n VAL . 640  A 640  
A 641  1 n TYR . 641  A 641  
A 642  1 n ASP . 642  A 642  
A 643  1 n GLU . 643  A 643  
A 644  1 n GLU . 644  A 644  
A 645  1 n ILE . 645  A 645  
A 646  1 n GLY . 646  A 646  
A 647  1 n TYR . 647  A 647  
A 648  1 n CYS . 648  A 648  
A 649  1 n GLN . 649  A 649  
A 650  1 n GLY . 650  A 650  
A 651  1 n GLN . 651  A 651  
A 652  1 n SER . 652  A 652  
A 653  1 n PHE . 653  A 653  
A 654  1 n LEU . 654  A 654  
A 655  1 n ALA . 655  A 655  
A 656  1 n ALA . 656  A 656  
A 657  1 n VAL . 657  A 657  
A 658  1 n LEU . 658  A 658  
A 659  1 n LEU . 659  A 659  
A 660  1 n LEU . 660  A 660  
A 661  1 n HIS . 661  A 661  
A 662  1 n MET . 662  A 662  
A 663  1 n PRO . 663  A 663  
A 664  1 n GLU . 664  A 664  
A 665  1 n GLU . 665  A 665  
A 666  1 n GLN . 666  A 666  
A 667  1 n ALA . 667  A 667  
A 668  1 n PHE . 668  A 668  
A 669  1 n SER . 669  A 669  
A 670  1 n VAL . 670  A 670  
A 671  1 n LEU . 671  A 671  
A 672  1 n VAL . 672  A 672  
A 673  1 n LYS . 673  A 673  
A 674  1 n ILE . 674  A 674  
A 675  1 n MET . 675  A 675  
A 676  1 n PHE . 676  A 676  
A 677  1 n ASP . 677  A 677  
A 678  1 n TYR . 678  A 678  
A 679  1 n GLY . 679  A 679  
A 680  1 n LEU . 680  A 680  
A 681  1 n ARG . 681  A 681  
A 682  1 n GLU . 682  A 682  
A 683  1 n LEU . 683  A 683  
A 684  1 n PHE . 684  A 684  
A 685  1 n LYS . 685  A 685  
A 686  1 n GLN . 686  A 686  
A 687  1 n ASN . 687  A 687  
A 688  1 n PHE . 688  A 688  
A 689  1 n GLU . 689  A 689  
A 690  1 n ASP . 690  A 690  
A 691  1 n LEU . 691  A 691  
A 692  1 n HIS . 692  A 692  
A 693  1 n CYS . 693  A 693  
A 694  1 n LYS . 694  A 694  
A 695  1 n PHE . 695  A 695  
A 696  1 n TYR . 696  A 696  
A 697  1 n GLN . 697  A 697  
A 698  1 n LEU . 698  A 698  
A 699  1 n GLU . 699  A 699  
A 700  1 n ARG . 700  A 700  
A 701  1 n LEU . 701  A 701  
A 702  1 n MET . 702  A 702  
A 703  1 n GLN . 703  A 703  
A 704  1 n GLU . 704  A 704  
A 705  1 n TYR . 705  A 705  
A 706  1 n ILE . 706  A 706  
A 707  1 n PRO . 707  A 707  
A 708  1 n ASP . 708  A 708  
A 709  1 n LEU . 709  A 709  
A 710  1 n TYR . 710  A 710  
A 711  1 n ASN . 711  A 711  
A 712  1 n HIS . 712  A 712  
A 713  1 n PHE . 713  A 713  
A 714  1 n LEU . 714  A 714  
A 715  1 n ASP . 715  A 715  
A 716  1 n ILE . 716  A 716  
A 717  1 n SER . 717  A 717  
A 718  1 n LEU . 718  A 718  
A 719  1 n GLU . 719  A 719  
A 720  1 n ALA . 720  A 720  
A 721  1 n HIS . 721  A 721  
A 722  1 n MET . 722  A 722  
A 723  1 n TYR . 723  A 723  
A 724  1 n ALA . 724  A 724  
A 725  1 n SER . 725  A 725  
A 726  1 n GLN . 726  A 726  
A 727  1 n TRP . 727  A 727  
A 728  1 n PHE . 728  A 728  
A 729  1 n LEU . 729  A 729  
A 730  1 n THR . 730  A 730  
A 731  1 n LEU . 731  A 731  
A 732  1 n PHE . 732  A 732  
A 733  1 n THR . 733  A 733  
A 734  1 n ALA . 734  A 734  
A 735  1 n LYS . 735  A 735  
A 736  1 n PHE . 736  A 736  
A 737  1 n PRO . 737  A 737  
A 738  1 n LEU . 738  A 738  
A 739  1 n TYR . 739  A 739  
A 740  1 n MET . 740  A 740  
A 741  1 n VAL . 741  A 741  
A 742  1 n PHE . 742  A 742  
A 743  1 n HIS . 743  A 743  
A 744  1 n ILE . 744  A 744  
A 745  1 n ILE . 745  A 745  
A 746  1 n ASP . 746  A 746  
A 747  1 n LEU . 747  A 747  
A 748  1 n LEU . 748  A 748  
A 749  1 n LEU . 749  A 749  
A 750  1 n CYS . 750  A 750  
A 751  1 n GLU . 751  A 751  
A 752  1 n GLY . 752  A 752  
A 753  1 n ILE . 753  A 753  
A 754  1 n SER . 754  A 754  
A 755  1 n VAL . 755  A 755  
A 756  1 n ILE . 756  A 756  
A 757  1 n PHE . 757  A 757  
A 758  1 n ASN . 758  A 758  
A 759  1 n VAL . 759  A 759  
A 760  1 n ALA . 760  A 760  
A 761  1 n LEU . 761  A 761  
A 762  1 n GLY . 762  A 762  
A 763  1 n LEU . 763  A 763  
A 764  1 n LEU . 764  A 764  
A 765  1 n LYS . 765  A 765  
A 766  1 n THR . 766  A 766  
A 767  1 n SER . 767  A 767  
A 768  1 n LYS . 768  A 768  
A 769  1 n ASP . 769  A 769  
A 770  1 n ASP . 770  A 770  
A 771  1 n LEU . 771  A 771  
A 772  1 n LEU . 772  A 772  
A 773  1 n LEU . 773  A 773  
A 774  1 n THR . 774  A 774  
A 775  1 n ASP . 775  A 775  
A 776  1 n PHE . 776  A 776  
A 777  1 n GLU . 777  A 777  
A 778  1 n GLY . 778  A 778  
A 779  1 n ALA . 779  A 779  
A 780  1 n LEU . 780  A 780  
A 781  1 n LYS . 781  A 781  
A 782  1 n PHE . 782  A 782  
A 783  1 n PHE . 783  A 783  
A 784  1 n ARG . 784  A 784  
A 785  1 n VAL . 785  A 785  
A 786  1 n GLN . 786  A 786  
A 787  1 n LEU . 787  A 787  
A 788  1 n PRO . 788  A 788  
A 789  1 n LYS . 789  A 789  
A 790  1 n ARG . 790  A 790  
A 791  1 n TYR . 791  A 791  
A 792  1 n ARG . 792  A 792  
A 793  1 n SER . 793  A 793  
A 794  1 n GLU . 794  A 794  
A 795  1 n GLU . 795  A 795  
A 796  1 n ASN . 796  A 796  
A 797  1 n ALA . 797  A 797  
A 798  1 n LYS . 798  A 798  
A 799  1 n LYS . 799  A 799  
A 800  1 n LEU . 800  A 800  
A 801  1 n MET . 801  A 801  
A 802  1 n GLU . 802  A 802  
A 803  1 n LEU . 803  A 803  
A 804  1 n ALA . 804  A 804  
A 805  1 n CYS . 805  A 805  
A 806  1 n ASN . 806  A 806  
A 807  1 n MET . 807  A 807  
A 808  1 n LYS . 808  A 808  
A 809  1 n ILE . 809  A 809  
A 810  1 n SER . 810  A 810  
A 811  1 n GLN . 811  A 811  
A 812  1 n LYS . 812  A 812  
A 813  1 n LYS . 813  A 813  
A 814  1 n LEU . 814  A 814  
A 815  1 n LYS . 815  A 815  
A 816  1 n LYS . 816  A 816  
A 817  1 n TYR . 817  A 817  
A 818  1 n GLU . 818  A 818  
A 819  1 n LYS . 819  A 819  
A 820  1 n GLU . 820  A 820  
A 821  1 n TYR . 821  A 821  
A 822  1 n HIS . 822  A 822  
A 823  1 n THR . 823  A 823  
A 824  1 n MET . 824  A 824  
A 825  1 n ARG . 825  A 825  
A 826  1 n GLU . 826  A 826  
A 827  1 n GLN . 827  A 827  
A 828  1 n GLN . 828  A 828  
A 829  1 n ALA . 829  A 829  
A 830  1 n GLN . 830  A 830  
A 831  1 n GLN . 831  A 831  
A 832  1 n GLU . 832  A 832  
A 833  1 n ASP . 833  A 833  
A 834  1 n PRO . 834  A 834  
A 835  1 n ILE . 835  A 835  
A 836  1 n GLU . 836  A 836  
A 837  1 n ARG . 837  A 837  
A 838  1 n PHE . 838  A 838  
A 839  1 n GLU . 839  A 839  
A 840  1 n ARG . 840  A 840  
A 841  1 n GLU . 841  A 841  
A 842  1 n ASN . 842  A 842  
A 843  1 n ARG . 843  A 843  
A 844  1 n ARG . 844  A 844  
A 845  1 n LEU . 845  A 845  
A 846  1 n GLN . 846  A 846  
A 847  1 n GLU . 847  A 847  
A 848  1 n ALA . 848  A 848  
A 849  1 n ASN . 849  A 849  
A 850  1 n MET . 850  A 850  
A 851  1 n ARG . 851  A 851  
A 852  1 n LEU . 852  A 852  
A 853  1 n GLU . 853  A 853  
A 854  1 n GLN . 854  A 854  
A 855  1 n GLU . 855  A 855  
A 856  1 n ASN . 856  A 856  
A 857  1 n ASP . 857  A 857  
A 858  1 n ASP . 858  A 858  
A 859  1 n LEU . 859  A 859  
A 860  1 n ALA . 860  A 860  
A 861  1 n HIS . 861  A 861  
A 862  1 n GLU . 862  A 862  
A 863  1 n LEU . 863  A 863  
A 864  1 n VAL . 864  A 864  
A 865  1 n THR . 865  A 865  
A 866  1 n SER . 866  A 866  
A 867  1 n LYS . 867  A 867  
A 868  1 n ILE . 868  A 868  
A 869  1 n ALA . 869  A 869  
A 870  1 n LEU . 870  A 870  
A 871  1 n ARG . 871  A 871  
A 872  1 n LYS . 872  A 872  
A 873  1 n ASP . 873  A 873  
A 874  1 n LEU . 874  A 874  
A 875  1 n ASP . 875  A 875  
A 876  1 n ASN . 876  A 876  
A 877  1 n ALA . 877  A 877  
A 878  1 n GLU . 878  A 878  
A 879  1 n GLU . 879  A 879  
A 880  1 n LYS . 880  A 880  
A 881  1 n ALA . 881  A 881  
A 882  1 n ASP . 882  A 882  
A 883  1 n ALA . 883  A 883  
A 884  1 n LEU . 884  A 884  
A 885  1 n ASN . 885  A 885  
A 886  1 n LYS . 886  A 886  
A 887  1 n GLU . 887  A 887  
A 888  1 n LEU . 888  A 888  
A 889  1 n LEU . 889  A 889  
A 890  1 n MET . 890  A 890  
A 891  1 n THR . 891  A 891  
A 892  1 n LYS . 892  A 892  
A 893  1 n GLN . 893  A 893  
A 894  1 n LYS . 894  A 894  
A 895  1 n LEU . 895  A 895  
A 896  1 n ILE . 896  A 896  
A 897  1 n ASP . 897  A 897  
A 898  1 n ALA . 898  A 898  
A 899  1 n GLU . 899  A 899  
A 900  1 n GLU . 900  A 900  
A 901  1 n GLU . 901  A 901  
A 902  1 n LYS . 902  A 902  
A 903  1 n ARG . 903  A 903  
A 904  1 n ARG . 904  A 904  
A 905  1 n LEU . 905  A 905  
A 906  1 n GLU . 906  A 906  
A 907  1 n GLU . 907  A 907  
A 908  1 n GLU . 908  A 908  
A 909  1 n SER . 909  A 909  
A 910  1 n ALA . 910  A 910  
A 911  1 n GLN . 911  A 911  
A 912  1 n LEU . 912  A 912  
A 913  1 n LYS . 913  A 913  
A 914  1 n GLU . 914  A 914  
A 915  1 n MET . 915  A 915  
A 916  1 n CYS . 916  A 916  
A 917  1 n ARG . 917  A 917  
A 918  1 n ARG . 918  A 918  
A 919  1 n GLU . 919  A 919  
A 920  1 n LEU . 920  A 920  
A 921  1 n ASP . 921  A 921  
A 922  1 n LYS . 922  A 922  
A 923  1 n ALA . 923  A 923  
A 924  1 n GLU . 924  A 924  
A 925  1 n SER . 925  A 925  
A 926  1 n GLU . 926  A 926  
A 927  1 n ILE . 927  A 927  
A 928  1 n LYS . 928  A 928  
A 929  1 n LYS . 929  A 929  
A 930  1 n ASN . 930  A 930  
A 931  1 n SER . 931  A 931  
A 932  1 n SER . 932  A 932  
A 933  1 n ILE . 933  A 933  
A 934  1 n ILE . 934  A 934  
A 935  1 n GLY . 935  A 935  
A 936  1 n ASP . 936  A 936  
A 937  1 n TYR . 937  A 937  
A 938  1 n LYS . 938  A 938  
A 939  1 n GLN . 939  A 939  
A 940  1 n ILE . 940  A 940  
A 941  1 n CYS . 941  A 941  
A 942  1 n SER . 942  A 942  
A 943  1 n GLN . 943  A 943  
A 944  1 n LEU . 944  A 944  
A 945  1 n SER . 945  A 945  
A 946  1 n GLU . 946  A 946  
A 947  1 n ARG . 947  A 947  
A 948  1 n LEU . 948  A 948  
A 949  1 n GLU . 949  A 949  
A 950  1 n LYS . 950  A 950  
A 951  1 n GLN . 951  A 951  
A 952  1 n GLN . 952  A 952  
A 953  1 n THR . 953  A 953  
A 954  1 n ALA . 954  A 954  
A 955  1 n ASN . 955  A 955  
A 956  1 n LYS . 956  A 956  
A 957  1 n VAL . 957  A 957  
A 958  1 n GLU . 958  A 958  
A 959  1 n ILE . 959  A 959  
A 960  1 n GLU . 960  A 960  
A 961  1 n LYS . 961  A 961  
A 962  1 n ILE . 962  A 962  
A 963  1 n ARG . 963  A 963  
A 964  1 n GLN . 964  A 964  
A 965  1 n LYS . 965  A 965  
A 966  1 n VAL . 966  A 966  
A 967  1 n ASP . 967  A 967  
A 968  1 n ASP . 968  A 968  
A 969  1 n CYS . 969  A 969  
A 970  1 n GLU . 970  A 970  
A 971  1 n ARG . 971  A 971  
A 972  1 n CYS . 972  A 972  
A 973  1 n ARG . 973  A 973  
A 974  1 n GLU . 974  A 974  
A 975  1 n PHE . 975  A 975  
A 976  1 n PHE . 976  A 976  
A 977  1 n ASN . 977  A 977  
A 978  1 n LYS . 978  A 978  
A 979  1 n GLU . 979  A 979  
A 980  1 n GLY . 980  A 980  
A 981  1 n ARG . 981  A 981  
A 982  1 n VAL . 982  A 982  
A 983  1 n LYS . 983  A 983  
A 984  1 n GLY . 984  A 984  
A 985  1 n ILE . 985  A 985  
A 986  1 n SER . 986  A 986  
A 987  1 n SER . 987  A 987  
A 988  1 n THR . 988  A 988  
A 989  1 n LYS . 989  A 989  
A 990  1 n GLU . 990  A 990  
A 991  1 n VAL . 991  A 991  
A 992  1 n LEU . 992  A 992  
A 993  1 n ASP . 993  A 993  
A 994  1 n GLU . 994  A 994  
A 995  1 n ASP . 995  A 995  
A 996  1 n THR . 996  A 996  
A 997  1 n ASP . 997  A 997  
A 998  1 n GLU . 998  A 998  
A 999  1 n GLU . 999  A 999  
A 1000 1 n LYS . 1000 A 1000 
A 1001 1 n GLU . 1001 A 1001 
A 1002 1 n THR . 1002 A 1002 
A 1003 1 n LEU . 1003 A 1003 
A 1004 1 n LYS . 1004 A 1004 
A 1005 1 n ASN . 1005 A 1005 
A 1006 1 n GLN . 1006 A 1006 
A 1007 1 n LEU . 1007 A 1007 
A 1008 1 n ARG . 1008 A 1008 
A 1009 1 n GLU . 1009 A 1009 
A 1010 1 n MET . 1010 A 1010 
A 1011 1 n GLU . 1011 A 1011 
A 1012 1 n LEU . 1012 A 1012 
A 1013 1 n GLU . 1013 A 1013 
A 1014 1 n LEU . 1014 A 1014 
A 1015 1 n ALA . 1015 A 1015 
A 1016 1 n GLN . 1016 A 1016 
A 1017 1 n THR . 1017 A 1017 
A 1018 1 n LYS . 1018 A 1018 
A 1019 1 n LEU . 1019 A 1019 
A 1020 1 n GLN . 1020 A 1020 
A 1021 1 n LEU . 1021 A 1021 
A 1022 1 n VAL . 1022 A 1022 
A 1023 1 n GLU . 1023 A 1023 
A 1024 1 n ALA . 1024 A 1024 
A 1025 1 n GLU . 1025 A 1025 
A 1026 1 n CYS . 1026 A 1026 
A 1027 1 n LYS . 1027 A 1027 
A 1028 1 n ILE . 1028 A 1028 
A 1029 1 n GLN . 1029 A 1029 
A 1030 1 n ASP . 1030 A 1030 
A 1031 1 n LEU . 1031 A 1031 
A 1032 1 n GLU . 1032 A 1032 
A 1033 1 n HIS . 1033 A 1033 
A 1034 1 n HIS . 1034 A 1034 
A 1035 1 n LEU . 1035 A 1035 
A 1036 1 n GLY . 1036 A 1036 
A 1037 1 n LEU . 1037 A 1037 
A 1038 1 n ALA . 1038 A 1038 
A 1039 1 n LEU . 1039 A 1039 
A 1040 1 n ASN . 1040 A 1040 
A 1041 1 n GLU . 1041 A 1041 
A 1042 1 n VAL . 1042 A 1042 
A 1043 1 n GLN . 1043 A 1043 
A 1044 1 n ALA . 1044 A 1044 
A 1045 1 n ALA . 1045 A 1045 
A 1046 1 n LYS . 1046 A 1046 
A 1047 1 n LYS . 1047 A 1047 
A 1048 1 n THR . 1048 A 1048 
A 1049 1 n TRP . 1049 A 1049 
A 1050 1 n PHE . 1050 A 1050 
A 1051 1 n ASN . 1051 A 1051 
A 1052 1 n ARG . 1052 A 1052 
A 1053 1 n THR . 1053 A 1053 
A 1054 1 n LEU . 1054 A 1054 
A 1055 1 n SER . 1055 A 1055 
A 1056 1 n SER . 1056 A 1056 
A 1057 1 n ILE . 1057 A 1057 
A 1058 1 n LYS . 1058 A 1058 
A 1059 1 n THR . 1059 A 1059 
A 1060 1 n ALA . 1060 A 1060 
A 1061 1 n THR . 1061 A 1061 
A 1062 1 n GLY . 1062 A 1062 
A 1063 1 n VAL . 1063 A 1063 
A 1064 1 n GLN . 1064 A 1064 
A 1065 1 n GLY . 1065 A 1065 
A 1066 1 n LYS . 1066 A 1066 
A 1067 1 n GLU . 1067 A 1067 
A 1068 1 n THR . 1068 A 1068 
A 1069 1 n CYS . 1069 A 1069 
B 1    2 n LYS . 1    B 1    
B 2    2 n LYS . 2    B 2    
B 3    2 n LYS . 3    B 3    
B 4    2 n GLN . 4    B 4    
B 5    2 n TYR . 5    B 5    
B 6    2 n THR . 6    B 6    
B 7    2 n SER . 7    B 7    
B 8    2 n ILE . 8    B 8    
B 9    2 n HIS . 9    B 9    
B 10   2 n HIS . 10   B 10   
B 11   2 n GLY . 11   B 11   
B 12   2 n VAL . 12   B 12   
B 13   2 n VAL . 13   B 13   
B 14   2 n GLU . 14   B 14   
B 15   2 n VAL . 15   B 15   
B 16   2 n ASP . 16   B 16   
B 17   2 n ALA . 17   B 17   
B 18   2 n ALA . 18   B 18   
B 19   2 n VAL . 19   B 19   
B 20   2 n THR . 20   B 20   
B 21   2 n PRO . 21   B 21   
B 22   2 n GLU . 22   B 22   
B 23   2 n GLU . 23   B 23   
B 24   2 n ARG . 24   B 24   
B 25   2 n HIS . 25   B 25   
B 26   2 n LEU . 26   B 26   
B 27   2 n SER . 27   B 27   
B 28   2 n LYS . 28   B 28   
B 29   2 n MET . 29   B 29   
B 30   2 n GLN . 30   B 30   
B 31   2 n GLN . 31   B 31   
B 32   2 n ASN . 32   B 32   
B 33   2 n GLY . 33   B 33   
B 34   2 n TYR . 34   B 34   
B 35   2 n GLU . 35   B 35   
B 36   2 n ASN . 36   B 36   
B 37   2 n PRO . 37   B 37   
B 38   2 n THR . 38   B 38   
B 39   2 n TYR . 39   B 39   
B 40   2 n LYS . 40   B 40   
B 41   2 n PHE . 41   B 41   
B 42   2 n PHE . 42   B 42   
B 43   2 n GLU . 43   B 43   
B 44   2 n GLN . 44   B 44   
B 45   2 n MET . 45   B 45   
B 46   2 n GLN . 46   B 46   
B 47   2 n ASN . 47   B 47   
#
_software.classification other
_software.date           ?
_software.description    "Structure prediction"
_software.name           AlphaFold
_software.pdbx_ordinal   1
_software.type           package
_software.version        "AlphaFold-beta-20231127 (be2c21f9-b611-4c21-bfc0-bc05c526bf76 @ 2024-05-19 08:36:04)"
#
loop_
_struct_asym.entity_id
_struct_asym.id
1 A 
2 B 
#
loop_
_atom_site.group_PDB
_atom_site.id
_atom_site.type_symbol
_atom_site.label_atom_id
_atom_site.label_alt_id
_atom_site.label_comp_id
_atom_site.label_asym_id
_atom_site.label_entity_id
_atom_site.label_seq_id
_atom_site.pdbx_PDB_ins_code
_atom_site.Cartn_x
_atom_site.Cartn_y
_atom_site.Cartn_z
_atom_site.occupancy
_atom_site.B_iso_or_equiv
_atom_site.auth_seq_id
_atom_site.auth_asym_id
_atom_site.pdbx_PDB_model_num
ATOM 1    N N   . MET A 1 1    ? -30.081 26.695  43.339  1.00 23.27 1    A 1 
ATOM 2    C CA  . MET A 1 1    ? -29.705 27.587  42.224  1.00 28.06 1    A 1 
ATOM 3    C C   . MET A 1 1    ? -28.191 27.672  42.055  1.00 27.12 1    A 1 
ATOM 4    O O   . MET A 1 1    ? -27.743 28.209  41.074  1.00 25.09 1    A 1 
ATOM 5    C CB  . MET A 1 1    ? -30.291 29.003  42.413  1.00 27.51 1    A 1 
ATOM 6    C CG  . MET A 1 1    ? -31.698 29.155  41.823  1.00 27.28 1    A 1 
ATOM 7    S SD  . MET A 1 1    ? -32.348 30.813  42.031  1.00 25.74 1    A 1 
ATOM 8    C CE  . MET A 1 1    ? -33.688 30.822  40.818  1.00 24.96 1    A 1 
ATOM 9    N N   . ASP A 1 2    ? -27.457 27.155  43.016  1.00 31.74 2    A 1 
ATOM 10   C CA  . ASP A 1 2    ? -26.148 27.672  43.399  1.00 33.79 2    A 1 
ATOM 11   C C   . ASP A 1 2    ? -24.936 27.269  42.530  1.00 31.08 2    A 1 
ATOM 12   O O   . ASP A 1 2    ? -24.989 26.461  41.616  1.00 29.34 2    A 1 
ATOM 13   C CB  . ASP A 1 2    ? -25.924 27.365  44.896  1.00 32.25 2    A 1 
ATOM 14   C CG  . ASP A 1 2    ? -26.993 28.001  45.787  1.00 29.14 2    A 1 
ATOM 15   O OD1 . ASP A 1 2    ? -27.398 29.140  45.486  1.00 29.44 2    A 1 
ATOM 16   O OD2 . ASP A 1 2    ? -27.466 27.298  46.709  1.00 30.63 2    A 1 
ATOM 17   N N   . ASP A 1 3    ? -23.826 27.880  42.962  1.00 30.38 3    A 1 
ATOM 18   C CA  . ASP A 1 3    ? -22.638 28.356  42.249  1.00 32.94 3    A 1 
ATOM 19   C C   . ASP A 1 3    ? -21.543 27.342  41.870  1.00 30.66 3    A 1 
ATOM 20   O O   . ASP A 1 3    ? -20.376 27.743  41.799  1.00 29.12 3    A 1 
ATOM 21   C CB  . ASP A 1 3    ? -21.976 29.403  43.151  1.00 31.75 3    A 1 
ATOM 22   C CG  . ASP A 1 3    ? -22.797 30.666  43.331  1.00 29.17 3    A 1 
ATOM 23   O OD1 . ASP A 1 3    ? -23.387 31.123  42.328  1.00 30.02 3    A 1 
ATOM 24   O OD2 . ASP A 1 3    ? -22.837 31.170  44.477  1.00 31.61 3    A 1 
ATOM 25   N N   . LYS A 1 4    ? -21.766 26.060  41.681  1.00 28.84 4    A 1 
ATOM 26   C CA  . LYS A 1 4    ? -20.656 25.087  41.623  1.00 33.67 4    A 1 
ATOM 27   C C   . LYS A 1 4    ? -19.689 25.288  40.437  1.00 30.50 4    A 1 
ATOM 28   O O   . LYS A 1 4    ? -19.620 24.485  39.508  1.00 29.24 4    A 1 
ATOM 29   C CB  . LYS A 1 4    ? -21.172 23.639  41.736  1.00 33.76 4    A 1 
ATOM 30   C CG  . LYS A 1 4    ? -21.605 23.296  43.160  1.00 32.96 4    A 1 
ATOM 31   C CD  . LYS A 1 4    ? -21.950 21.812  43.275  1.00 32.85 4    A 1 
ATOM 32   C CE  . LYS A 1 4    ? -22.320 21.460  44.729  1.00 29.50 4    A 1 
ATOM 33   N NZ  . LYS A 1 4    ? -22.683 20.050  44.894  1.00 28.70 4    A 1 
ATOM 34   N N   . ALA A 1 5    ? -18.906 26.349  40.542  1.00 34.50 5    A 1 
ATOM 35   C CA  . ALA A 1 5    ? -17.901 26.853  39.611  1.00 36.80 5    A 1 
ATOM 36   C C   . ALA A 1 5    ? -16.559 26.091  39.674  1.00 34.98 5    A 1 
ATOM 37   O O   . ALA A 1 5    ? -15.503 26.708  39.674  1.00 33.77 5    A 1 
ATOM 38   C CB  . ALA A 1 5    ? -17.729 28.352  39.916  1.00 36.32 5    A 1 
ATOM 39   N N   . SER A 1 6    ? -16.554 24.773  39.858  1.00 31.70 6    A 1 
ATOM 40   C CA  . SER A 1 6    ? -15.334 24.055  40.226  1.00 33.02 6    A 1 
ATOM 41   C C   . SER A 1 6    ? -14.241 24.222  39.173  1.00 30.81 6    A 1 
ATOM 42   O O   . SER A 1 6    ? -14.385 23.836  38.014  1.00 30.32 6    A 1 
ATOM 43   C CB  . SER A 1 6    ? -15.617 22.580  40.525  1.00 32.96 6    A 1 
ATOM 44   O OG  . SER A 1 6    ? -16.214 21.944  39.420  1.00 32.29 6    A 1 
ATOM 45   N N   . VAL A 1 7    ? -13.133 24.789  39.624  1.00 31.30 7    A 1 
ATOM 46   C CA  . VAL A 1 7    ? -11.972 25.228  38.848  1.00 31.55 7    A 1 
ATOM 47   C C   . VAL A 1 7    ? -11.162 24.025  38.361  1.00 29.47 7    A 1 
ATOM 48   O O   . VAL A 1 7    ? -10.297 23.529  39.073  1.00 28.65 7    A 1 
ATOM 49   C CB  . VAL A 1 7    ? -11.110 26.177  39.712  1.00 30.45 7    A 1 
ATOM 50   C CG1 . VAL A 1 7    ? -9.935  26.762  38.953  1.00 28.69 7    A 1 
ATOM 51   C CG2 . VAL A 1 7    ? -11.938 27.349  40.271  1.00 35.44 7    A 1 
ATOM 52   N N   . GLY A 1 8    ? -11.459 23.527  37.170  1.00 33.67 8    A 1 
ATOM 53   C CA  . GLY A 1 8    ? -10.711 22.436  36.566  1.00 34.62 8    A 1 
ATOM 54   C C   . GLY A 1 8    ? -9.252  22.829  36.331  1.00 33.67 8    A 1 
ATOM 55   O O   . GLY A 1 8    ? -8.973  23.682  35.500  1.00 33.33 8    A 1 
ATOM 56   N N   . LYS A 1 9    ? -8.329  22.227  37.095  1.00 27.25 9    A 1 
ATOM 57   C CA  . LYS A 1 9    ? -6.902  22.558  37.030  1.00 29.18 9    A 1 
ATOM 58   C C   . LYS A 1 9    ? -6.306  22.134  35.679  1.00 27.25 9    A 1 
ATOM 59   O O   . LYS A 1 9    ? -6.372  20.967  35.310  1.00 26.76 9    A 1 
ATOM 60   C CB  . LYS A 1 9    ? -6.129  21.897  38.185  1.00 29.87 9    A 1 
ATOM 61   C CG  . LYS A 1 9    ? -6.315  22.624  39.525  1.00 28.99 9    A 1 
ATOM 62   C CD  . LYS A 1 9    ? -5.482  21.945  40.613  1.00 29.73 9    A 1 
ATOM 63   C CE  . LYS A 1 9    ? -5.543  22.719  41.926  1.00 25.90 9    A 1 
ATOM 64   N NZ  . LYS A 1 9    ? -4.740  22.070  42.997  1.00 24.60 9    A 1 
ATOM 65   N N   . ILE A 1 10   ? -5.658  23.073  35.024  1.00 30.55 10   A 1 
ATOM 66   C CA  . ILE A 1 10   ? -4.883  22.915  33.787  1.00 31.35 10   A 1 
ATOM 67   C C   . ILE A 1 10   ? -3.537  22.252  34.128  1.00 29.80 10   A 1 
ATOM 68   O O   . ILE A 1 10   ? -2.540  22.934  34.298  1.00 28.46 10   A 1 
ATOM 69   C CB  . ILE A 1 10   ? -4.704  24.282  33.095  1.00 30.65 10   A 1 
ATOM 70   C CG1 . ILE A 1 10   ? -6.051  25.022  32.902  1.00 29.69 10   A 1 
ATOM 71   C CG2 . ILE A 1 10   ? -3.992  24.124  31.740  1.00 33.26 10   A 1 
ATOM 72   C CD1 . ILE A 1 10   ? -5.917  26.477  32.433  1.00 31.79 10   A 1 
ATOM 73   N N   . SER A 1 11   ? -3.498  20.943  34.303  1.00 32.51 11   A 1 
ATOM 74   C CA  . SER A 1 11   ? -2.227  20.252  34.523  1.00 34.05 11   A 1 
ATOM 75   C C   . SER A 1 11   ? -1.464  20.128  33.207  1.00 31.95 11   A 1 
ATOM 76   O O   . SER A 1 11   ? -1.890  19.410  32.304  1.00 31.45 11   A 1 
ATOM 77   C CB  . SER A 1 11   ? -2.435  18.887  35.184  1.00 34.46 11   A 1 
ATOM 78   O OG  . SER A 1 11   ? -3.308  18.085  34.421  1.00 33.14 11   A 1 
ATOM 79   N N   . VAL A 1 12   ? -0.347  20.834  33.122  1.00 30.15 12   A 1 
ATOM 80   C CA  . VAL A 1 12   ? 0.568   20.927  31.979  1.00 31.92 12   A 1 
ATOM 81   C C   . VAL A 1 12   ? 1.511   19.714  31.965  1.00 30.11 12   A 1 
ATOM 82   O O   . VAL A 1 12   ? 2.654   19.833  32.387  1.00 28.64 12   A 1 
ATOM 83   C CB  . VAL A 1 12   ? 1.357   22.260  32.061  1.00 30.02 12   A 1 
ATOM 84   C CG1 . VAL A 1 12   ? 2.192   22.530  30.815  1.00 27.67 12   A 1 
ATOM 85   C CG2 . VAL A 1 12   ? 0.437   23.464  32.262  1.00 32.82 12   A 1 
ATOM 86   N N   . SER A 1 13   ? 1.057   18.540  31.547  1.00 32.06 13   A 1 
ATOM 87   C CA  . SER A 1 13   ? 1.959   17.390  31.399  1.00 33.59 13   A 1 
ATOM 88   C C   . SER A 1 13   ? 2.853   17.555  30.171  1.00 31.71 13   A 1 
ATOM 89   O O   . SER A 1 13   ? 2.430   18.107  29.154  1.00 31.19 13   A 1 
ATOM 90   C CB  . SER A 1 13   ? 1.209   16.052  31.393  1.00 32.67 13   A 1 
ATOM 91   O OG  . SER A 1 13   ? 0.287   15.994  30.328  1.00 31.38 13   A 1 
ATOM 92   N N   . SER A 1 14   ? 4.109   17.133  30.318  1.00 29.16 14   A 1 
ATOM 93   C CA  . SER A 1 14   ? 5.276   17.664  29.606  1.00 30.14 14   A 1 
ATOM 94   C C   . SER A 1 14   ? 5.744   16.890  28.376  1.00 28.89 14   A 1 
ATOM 95   O O   . SER A 1 14   ? 6.713   17.309  27.749  1.00 27.51 14   A 1 
ATOM 96   C CB  . SER A 1 14   ? 6.427   17.637  30.613  1.00 28.81 14   A 1 
ATOM 97   O OG  . SER A 1 14   ? 6.530   16.362  31.226  1.00 27.91 14   A 1 
ATOM 98   N N   . ASP A 1 15   ? 5.244   15.738  28.107  1.00 29.13 15   A 1 
ATOM 99   C CA  . ASP A 1 15   ? 6.024   14.600  27.656  1.00 30.17 15   A 1 
ATOM 100  C C   . ASP A 1 15   ? 6.334   14.574  26.115  1.00 28.69 15   A 1 
ATOM 101  O O   . ASP A 1 15   ? 5.930   15.474  25.387  1.00 27.20 15   A 1 
ATOM 102  C CB  . ASP A 1 15   ? 5.396   13.335  28.276  1.00 29.15 15   A 1 
ATOM 103  C CG  . ASP A 1 15   ? 4.593   13.445  29.581  1.00 27.01 15   A 1 
ATOM 104  O OD1 . ASP A 1 15   ? 5.151   13.824  30.613  1.00 28.52 15   A 1 
ATOM 105  O OD2 . ASP A 1 15   ? 3.385   13.153  29.541  1.00 30.22 15   A 1 
ATOM 106  N N   . SER A 1 16   ? 7.084   13.602  25.607  1.00 29.52 16   A 1 
ATOM 107  C CA  . SER A 1 16   ? 7.903   13.602  24.369  1.00 30.42 16   A 1 
ATOM 108  C C   . SER A 1 16   ? 7.279   13.101  23.029  1.00 28.82 16   A 1 
ATOM 109  O O   . SER A 1 16   ? 6.092   12.853  22.915  1.00 28.17 16   A 1 
ATOM 110  C CB  . SER A 1 16   ? 9.209   12.862  24.686  1.00 30.08 16   A 1 
ATOM 111  O OG  . SER A 1 16   ? 8.964   11.563  25.151  1.00 29.25 16   A 1 
ATOM 112  N N   . VAL A 1 17   ? 8.081   12.998  21.957  1.00 31.17 17   A 1 
ATOM 113  C CA  . VAL A 1 17   ? 7.789   12.881  20.492  1.00 30.64 17   A 1 
ATOM 114  C C   . VAL A 1 17   ? 7.775   11.451  19.923  1.00 29.51 17   A 1 
ATOM 115  O O   . VAL A 1 17   ? 8.811   11.027  19.435  1.00 28.50 17   A 1 
ATOM 116  C CB  . VAL A 1 17   ? 8.900   13.657  19.747  1.00 29.72 17   A 1 
ATOM 117  C CG1 . VAL A 1 17   ? 8.937   13.538  18.238  1.00 28.21 17   A 1 
ATOM 118  C CG2 . VAL A 1 17   ? 8.885   15.141  20.095  1.00 33.77 17   A 1 
ATOM 119  N N   . SER A 1 18   ? 6.723   10.657  19.901  1.00 26.50 18   A 1 
ATOM 120  C CA  . SER A 1 18   ? 6.813   9.229   19.545  1.00 26.95 18   A 1 
ATOM 121  C C   . SER A 1 18   ? 7.372   8.922   18.147  1.00 25.93 18   A 1 
ATOM 122  O O   . SER A 1 18   ? 7.154   9.635   17.179  1.00 25.50 18   A 1 
ATOM 123  C CB  . SER A 1 18   ? 5.525   8.447   19.839  1.00 27.10 18   A 1 
ATOM 124  O OG  . SER A 1 18   ? 4.479   8.837   19.016  1.00 27.08 18   A 1 
ATOM 125  N N   . THR A 1 19   ? 8.131   7.827   18.087  1.00 27.19 19   A 1 
ATOM 126  C CA  . THR A 1 19   ? 8.935   7.378   16.949  1.00 27.48 19   A 1 
ATOM 127  C C   . THR A 1 19   ? 8.114   6.947   15.733  1.00 26.99 19   A 1 
ATOM 128  O O   . THR A 1 19   ? 7.047   6.368   15.834  1.00 25.51 19   A 1 
ATOM 129  C CB  . THR A 1 19   ? 9.851   6.200   17.332  1.00 26.13 19   A 1 
ATOM 130  O OG1 . THR A 1 19   ? 9.364   5.497   18.461  1.00 25.35 19   A 1 
ATOM 131  C CG2 . THR A 1 19   ? 11.267  6.648   17.656  1.00 27.90 19   A 1 
ATOM 132  N N   . LEU A 1 20   ? 8.734   7.146   14.570  1.00 26.53 20   A 1 
ATOM 133  C CA  . LEU A 1 20   ? 8.213   6.949   13.206  1.00 29.24 20   A 1 
ATOM 134  C C   . LEU A 1 20   ? 7.789   5.533   12.782  1.00 27.96 20   A 1 
ATOM 135  O O   . LEU A 1 20   ? 7.151   5.404   11.745  1.00 26.71 20   A 1 
ATOM 136  C CB  . LEU A 1 20   ? 9.349   7.393   12.258  1.00 28.40 20   A 1 
ATOM 137  C CG  . LEU A 1 20   ? 9.283   8.851   11.820  1.00 26.26 20   A 1 
ATOM 138  C CD1 . LEU A 1 20   ? 10.669  9.333   11.397  1.00 26.76 20   A 1 
ATOM 139  C CD2 . LEU A 1 20   ? 8.343   9.004   10.630  1.00 31.21 20   A 1 
ATOM 140  N N   . ASN A 1 21   ? 8.241   4.492   13.442  1.00 26.76 21   A 1 
ATOM 141  C CA  . ASN A 1 21   ? 8.472   3.202   12.776  1.00 26.90 21   A 1 
ATOM 142  C C   . ASN A 1 21   ? 7.245   2.407   12.294  1.00 25.46 21   A 1 
ATOM 143  O O   . ASN A 1 21   ? 7.451   1.420   11.600  1.00 24.33 21   A 1 
ATOM 144  C CB  . ASN A 1 21   ? 9.318   2.311   13.701  1.00 26.40 21   A 1 
ATOM 145  C CG  . ASN A 1 21   ? 10.813  2.446   13.493  1.00 23.93 21   A 1 
ATOM 146  O OD1 . ASN A 1 21   ? 11.319  3.186   12.674  1.00 24.52 21   A 1 
ATOM 147  N ND2 . ASN A 1 21   ? 11.587  1.702   14.246  1.00 26.17 21   A 1 
ATOM 148  N N   . SER A 1 22   ? 6.033   2.705   12.723  1.00 25.40 22   A 1 
ATOM 149  C CA  . SER A 1 22   ? 4.947   1.729   12.622  1.00 26.04 22   A 1 
ATOM 150  C C   . SER A 1 22   ? 4.639   1.334   11.174  1.00 25.14 22   A 1 
ATOM 151  O O   . SER A 1 22   ? 4.424   2.194   10.324  1.00 24.56 22   A 1 
ATOM 152  C CB  . SER A 1 22   ? 3.680   2.217   13.328  1.00 25.58 22   A 1 
ATOM 153  O OG  . SER A 1 22   ? 3.264   3.453   12.809  1.00 24.45 22   A 1 
ATOM 154  N N   . GLU A 1 23   ? 4.571   0.028   10.949  1.00 27.32 23   A 1 
ATOM 155  C CA  . GLU A 1 23   ? 4.207   -0.623  9.690   1.00 27.67 23   A 1 
ATOM 156  C C   . GLU A 1 23   ? 2.806   -0.172  9.241   1.00 26.53 23   A 1 
ATOM 157  O O   . GLU A 1 23   ? 1.793   -0.679  9.730   1.00 25.56 23   A 1 
ATOM 158  C CB  . GLU A 1 23   ? 4.228   -2.153  9.892   1.00 27.50 23   A 1 
ATOM 159  C CG  . GLU A 1 23   ? 5.621   -2.729  10.186  1.00 26.96 23   A 1 
ATOM 160  C CD  . GLU A 1 23   ? 5.617   -4.241  10.491  1.00 25.50 23   A 1 
ATOM 161  O OE1 . GLU A 1 23   ? 6.653   -4.892  10.259  1.00 23.54 23   A 1 
ATOM 162  O OE2 . GLU A 1 23   ? 4.588   -4.756  10.989  1.00 27.13 23   A 1 
ATOM 163  N N   . ASP A 1 24   ? 2.749   0.785   8.309   1.00 27.42 24   A 1 
ATOM 164  C CA  . ASP A 1 24   ? 1.495   1.292   7.761   1.00 27.27 24   A 1 
ATOM 165  C C   . ASP A 1 24   ? 0.756   0.182   7.010   1.00 25.39 24   A 1 
ATOM 166  O O   . ASP A 1 24   ? 1.059   -0.157  5.864   1.00 24.71 24   A 1 
ATOM 167  C CB  . ASP A 1 24   ? 1.742   2.521   6.865   1.00 27.72 24   A 1 
ATOM 168  C CG  . ASP A 1 24   ? 1.763   3.850   7.619   1.00 26.55 24   A 1 
ATOM 169  O OD1 . ASP A 1 24   ? 1.064   3.965   8.641   1.00 27.87 24   A 1 
ATOM 170  O OD2 . ASP A 1 24   ? 2.440   4.772   7.120   1.00 28.74 24   A 1 
ATOM 171  N N   . PHE A 1 25   ? -0.235  -0.363  7.677   1.00 28.35 25   A 1 
ATOM 172  C CA  . PHE A 1 25   ? -1.218  -1.237  7.048   1.00 27.67 25   A 1 
ATOM 173  C C   . PHE A 1 25   ? -1.953  -0.452  5.956   1.00 26.45 25   A 1 
ATOM 174  O O   . PHE A 1 25   ? -2.767  0.422   6.251   1.00 25.12 25   A 1 
ATOM 175  C CB  . PHE A 1 25   ? -2.192  -1.776  8.105   1.00 27.23 25   A 1 
ATOM 176  C CG  . PHE A 1 25   ? -1.950  -3.225  8.490   1.00 26.89 25   A 1 
ATOM 177  C CD1 . PHE A 1 25   ? -2.703  -4.237  7.878   1.00 26.20 25   A 1 
ATOM 178  C CD2 . PHE A 1 25   ? -0.982  -3.546  9.453   1.00 26.78 25   A 1 
ATOM 179  C CE1 . PHE A 1 25   ? -2.498  -5.574  8.228   1.00 23.45 25   A 1 
ATOM 180  C CE2 . PHE A 1 25   ? -0.767  -4.889  9.798   1.00 22.99 25   A 1 
ATOM 181  C CZ  . PHE A 1 25   ? -1.523  -5.912  9.196   1.00 23.59 25   A 1 
ATOM 182  N N   . VAL A 1 26   ? -1.701  -0.823  4.701   1.00 28.06 26   A 1 
ATOM 183  C CA  . VAL A 1 26   ? -2.353  -0.247  3.525   1.00 28.33 26   A 1 
ATOM 184  C C   . VAL A 1 26   ? -3.829  -0.665  3.502   1.00 27.36 26   A 1 
ATOM 185  O O   . VAL A 1 26   ? -4.202  -1.667  2.904   1.00 27.44 26   A 1 
ATOM 186  C CB  . VAL A 1 26   ? -1.611  -0.634  2.225   1.00 29.37 26   A 1 
ATOM 187  C CG1 . VAL A 1 26   ? -2.236  0.026   0.996   1.00 27.07 26   A 1 
ATOM 188  C CG2 . VAL A 1 26   ? -0.143  -0.217  2.280   1.00 31.50 26   A 1 
ATOM 189  N N   . LEU A 1 27   ? -4.648  0.115   4.184   1.00 29.40 27   A 1 
ATOM 190  C CA  . LEU A 1 27   ? -6.098  -0.007  4.097   1.00 28.63 27   A 1 
ATOM 191  C C   . LEU A 1 27   ? -6.541  0.388   2.681   1.00 27.30 27   A 1 
ATOM 192  O O   . LEU A 1 27   ? -6.562  1.556   2.323   1.00 26.94 27   A 1 
ATOM 193  C CB  . LEU A 1 27   ? -6.769  0.862   5.175   1.00 29.21 27   A 1 
ATOM 194  C CG  . LEU A 1 27   ? -7.054  0.090   6.472   1.00 27.49 27   A 1 
ATOM 195  C CD1 . LEU A 1 27   ? -7.283  1.075   7.619   1.00 26.96 27   A 1 
ATOM 196  C CD2 . LEU A 1 27   ? -8.309  -0.775  6.344   1.00 30.57 27   A 1 
ATOM 197  N N   . VAL A 1 28   ? -6.947  -0.609  1.907   1.00 31.44 28   A 1 
ATOM 198  C CA  . VAL A 1 28   ? -7.487  -0.455  0.559   1.00 30.83 28   A 1 
ATOM 199  C C   . VAL A 1 28   ? -8.863  0.220   0.650   1.00 29.47 28   A 1 
ATOM 200  O O   . VAL A 1 28   ? -9.886  -0.440  0.819   1.00 28.70 28   A 1 
ATOM 201  C CB  . VAL A 1 28   ? -7.561  -1.823  -0.159  1.00 30.71 28   A 1 
ATOM 202  C CG1 . VAL A 1 28   ? -8.056  -1.679  -1.601  1.00 28.48 28   A 1 
ATOM 203  C CG2 . VAL A 1 28   ? -6.192  -2.505  -0.201  1.00 33.68 28   A 1 
ATOM 204  N N   . SER A 1 29   ? -8.891  1.549   0.572   1.00 29.17 29   A 1 
ATOM 205  C CA  . SER A 1 29   ? -10.142 2.297   0.580   1.00 30.29 29   A 1 
ATOM 206  C C   . SER A 1 29   ? -10.892 2.183   -0.759  1.00 29.34 29   A 1 
ATOM 207  O O   . SER A 1 29   ? -10.291 2.085   -1.826  1.00 29.01 29   A 1 
ATOM 208  C CB  . SER A 1 29   ? -9.919  3.746   1.022   1.00 29.52 29   A 1 
ATOM 209  O OG  . SER A 1 29   ? -9.004  4.388   0.181   1.00 28.16 29   A 1 
ATOM 210  N N   . ARG A 1 30   ? -12.226 2.146   -0.685  1.00 27.23 30   A 1 
ATOM 211  C CA  . ARG A 1 30   ? -13.108 1.638   -1.756  1.00 29.85 30   A 1 
ATOM 212  C C   . ARG A 1 30   ? -13.366 2.539   -2.974  1.00 27.96 30   A 1 
ATOM 213  O O   . ARG A 1 30   ? -13.192 2.080   -4.090  1.00 26.48 30   A 1 
ATOM 214  C CB  . ARG A 1 30   ? -14.493 1.324   -1.145  1.00 28.82 30   A 1 
ATOM 215  C CG  . ARG A 1 30   ? -14.631 -0.044  -0.479  1.00 27.62 30   A 1 
ATOM 216  C CD  . ARG A 1 30   ? -16.083 -0.164  -0.005  1.00 27.48 30   A 1 
ATOM 217  N NE  . ARG A 1 30   ? -16.426 -1.525  0.425   1.00 25.97 30   A 1 
ATOM 218  C CZ  . ARG A 1 30   ? -17.596 -1.916  0.903   1.00 24.72 30   A 1 
ATOM 219  N NH1 . ARG A 1 30   ? -18.564 -1.061  1.115   1.00 23.02 30   A 1 
ATOM 220  N NH2 . ARG A 1 30   ? -17.815 -3.165  1.178   1.00 21.74 30   A 1 
ATOM 221  N N   . GLN A 1 31   ? -14.047 3.669   -2.751  1.00 27.15 31   A 1 
ATOM 222  C CA  . GLN A 1 31   ? -15.162 4.044   -3.635  1.00 28.09 31   A 1 
ATOM 223  C C   . GLN A 1 31   ? -14.775 5.005   -4.765  1.00 26.34 31   A 1 
ATOM 224  O O   . GLN A 1 31   ? -13.907 5.850   -4.604  1.00 25.61 31   A 1 
ATOM 225  C CB  . GLN A 1 31   ? -16.342 4.585   -2.814  1.00 27.45 31   A 1 
ATOM 226  C CG  . GLN A 1 31   ? -17.422 3.514   -2.590  1.00 27.30 31   A 1 
ATOM 227  C CD  . GLN A 1 31   ? -18.574 3.991   -1.694  1.00 26.72 31   A 1 
ATOM 228  O OE1 . GLN A 1 31   ? -18.446 4.904   -0.915  1.00 28.92 31   A 1 
ATOM 229  N NE2 . GLN A 1 31   ? -19.718 3.347   -1.752  1.00 30.30 31   A 1 
ATOM 230  N N   . GLY A 1 32   ? -15.459 4.833   -5.913  1.00 32.86 32   A 1 
ATOM 231  C CA  . GLY A 1 32   ? -15.138 5.450   -7.197  1.00 33.74 32   A 1 
ATOM 232  C C   . GLY A 1 32   ? -16.179 6.438   -7.715  1.00 32.81 32   A 1 
ATOM 233  O O   . GLY A 1 32   ? -16.912 6.077   -8.633  1.00 30.79 32   A 1 
ATOM 234  N N   . ASP A 1 33   ? -16.262 7.639   -7.172  1.00 32.32 33   A 1 
ATOM 235  C CA  . ASP A 1 33   ? -17.192 8.639   -7.702  1.00 33.04 33   A 1 
ATOM 236  C C   . ASP A 1 33   ? -16.832 9.094   -9.127  1.00 31.07 33   A 1 
ATOM 237  O O   . ASP A 1 33   ? -15.669 9.248   -9.495  1.00 29.78 33   A 1 
ATOM 238  C CB  . ASP A 1 33   ? -17.359 9.823   -6.738  1.00 31.47 33   A 1 
ATOM 239  C CG  . ASP A 1 33   ? -18.453 9.627   -5.685  1.00 29.06 33   A 1 
ATOM 240  O OD1 . ASP A 1 33   ? -19.331 8.768   -5.892  1.00 30.42 33   A 1 
ATOM 241  O OD2 . ASP A 1 33   ? -18.407 10.367  -4.679  1.00 32.81 33   A 1 
ATOM 242  N N   . GLU A 1 34   ? -17.882 9.300   -9.926  1.00 32.31 34   A 1 
ATOM 243  C CA  . GLU A 1 34   ? -17.890 9.186   -11.386 1.00 34.02 34   A 1 
ATOM 244  C C   . GLU A 1 34   ? -17.442 10.410  -12.213 1.00 31.51 34   A 1 
ATOM 245  O O   . GLU A 1 34   ? -17.123 10.228  -13.390 1.00 30.27 34   A 1 
ATOM 246  C CB  . GLU A 1 34   ? -19.339 8.893   -11.839 1.00 33.25 34   A 1 
ATOM 247  C CG  . GLU A 1 34   ? -19.909 7.540   -11.404 1.00 32.04 34   A 1 
ATOM 248  C CD  . GLU A 1 34   ? -21.340 7.335   -11.951 1.00 30.72 34   A 1 
ATOM 249  O OE1 . GLU A 1 34   ? -21.677 6.178   -12.293 1.00 28.63 34   A 1 
ATOM 250  O OE2 . GLU A 1 34   ? -22.106 8.330   -12.031 1.00 31.98 34   A 1 
ATOM 251  N N   . THR A 1 35   ? -17.629 11.636  -11.758 1.00 33.99 35   A 1 
ATOM 252  C CA  . THR A 1 35   ? -18.207 12.686  -12.614 1.00 34.86 35   A 1 
ATOM 253  C C   . THR A 1 35   ? -17.402 13.057  -13.880 1.00 32.27 35   A 1 
ATOM 254  O O   . THR A 1 35   ? -16.187 13.191  -13.847 1.00 30.22 35   A 1 
ATOM 255  C CB  . THR A 1 35   ? -18.634 13.953  -11.855 1.00 32.56 35   A 1 
ATOM 256  O OG1 . THR A 1 35   ? -17.788 14.225  -10.775 1.00 31.05 35   A 1 
ATOM 257  C CG2 . THR A 1 35   ? -20.042 13.827  -11.303 1.00 33.23 35   A 1 
ATOM 258  N N   . PRO A 1 36   ? -18.125 13.246  -15.037 1.00 28.57 36   A 1 
ATOM 259  C CA  . PRO A 1 36   ? -17.587 12.913  -16.365 1.00 29.90 36   A 1 
ATOM 260  C C   . PRO A 1 36   ? -17.094 14.093  -17.227 1.00 29.67 36   A 1 
ATOM 261  O O   . PRO A 1 36   ? -17.133 13.972  -18.452 1.00 27.69 36   A 1 
ATOM 262  C CB  . PRO A 1 36   ? -18.777 12.209  -17.027 1.00 27.38 36   A 1 
ATOM 263  C CG  . PRO A 1 36   ? -19.964 13.037  -16.527 1.00 28.09 36   A 1 
ATOM 264  C CD  . PRO A 1 36   ? -19.563 13.317  -15.081 1.00 34.53 36   A 1 
ATOM 265  N N   . SER A 1 37   ? -16.747 15.253  -16.690 1.00 33.53 37   A 1 
ATOM 266  C CA  . SER A 1 37   ? -16.820 16.526  -17.432 1.00 34.44 37   A 1 
ATOM 267  C C   . SER A 1 37   ? -15.999 16.581  -18.736 1.00 32.10 37   A 1 
ATOM 268  O O   . SER A 1 37   ? -14.929 15.992  -18.867 1.00 30.88 37   A 1 
ATOM 269  C CB  . SER A 1 37   ? -16.549 17.723  -16.528 1.00 33.42 37   A 1 
ATOM 270  O OG  . SER A 1 37   ? -15.207 17.736  -16.104 1.00 32.66 37   A 1 
ATOM 271  N N   . THR A 1 38   ? -16.555 17.335  -19.709 1.00 36.37 38   A 1 
ATOM 272  C CA  . THR A 1 38   ? -16.521 17.047  -21.153 1.00 37.78 38   A 1 
ATOM 273  C C   . THR A 1 38   ? -15.442 17.694  -22.039 1.00 35.85 38   A 1 
ATOM 274  O O   . THR A 1 38   ? -15.424 17.376  -23.225 1.00 32.85 38   A 1 
ATOM 275  C CB  . THR A 1 38   ? -17.863 17.523  -21.748 1.00 34.01 38   A 1 
ATOM 276  O OG1 . THR A 1 38   ? -18.174 18.822  -21.257 1.00 33.58 38   A 1 
ATOM 277  C CG2 . THR A 1 38   ? -19.027 16.620  -21.367 1.00 35.97 38   A 1 
ATOM 278  N N   . ASN A 1 39   ? -14.695 18.675  -21.609 1.00 33.89 39   A 1 
ATOM 279  C CA  . ASN A 1 39   ? -14.300 19.768  -22.514 1.00 36.33 39   A 1 
ATOM 280  C C   . ASN A 1 39   ? -13.347 19.405  -23.686 1.00 33.88 39   A 1 
ATOM 281  O O   . ASN A 1 39   ? -12.439 18.604  -23.564 1.00 30.99 39   A 1 
ATOM 282  C CB  . ASN A 1 39   ? -13.811 20.992  -21.712 1.00 33.22 39   A 1 
ATOM 283  C CG  . ASN A 1 39   ? -14.857 22.084  -21.595 1.00 30.27 39   A 1 
ATOM 284  O OD1 . ASN A 1 39   ? -15.938 22.034  -22.146 1.00 31.38 39   A 1 
ATOM 285  N ND2 . ASN A 1 39   ? -14.551 23.137  -20.874 1.00 34.43 39   A 1 
ATOM 286  N N   . ASN A 1 40   ? -13.590 20.108  -24.816 1.00 34.27 40   A 1 
ATOM 287  C CA  . ASN A 1 40   ? -13.266 19.719  -26.203 1.00 36.58 40   A 1 
ATOM 288  C C   . ASN A 1 40   ? -11.886 20.072  -26.812 1.00 33.86 40   A 1 
ATOM 289  O O   . ASN A 1 40   ? -11.580 19.521  -27.868 1.00 31.16 40   A 1 
ATOM 290  C CB  . ASN A 1 40   ? -14.291 20.449  -27.098 1.00 33.90 40   A 1 
ATOM 291  C CG  . ASN A 1 40   ? -15.637 19.774  -27.264 1.00 30.87 40   A 1 
ATOM 292  O OD1 . ASN A 1 40   ? -15.834 18.607  -27.020 1.00 31.86 40   A 1 
ATOM 293  N ND2 . ASN A 1 40   ? -16.618 20.513  -27.748 1.00 34.47 40   A 1 
ATOM 294  N N   . GLY A 1 41   ? -11.187 21.100  -26.344 1.00 36.29 41   A 1 
ATOM 295  C CA  . GLY A 1 41   ? -10.478 22.028  -27.248 1.00 38.08 41   A 1 
ATOM 296  C C   . GLY A 1 41   ? -9.275  21.551  -28.094 1.00 36.80 41   A 1 
ATOM 297  O O   . GLY A 1 41   ? -8.730  20.462  -27.912 1.00 34.26 41   A 1 
ATOM 298  N N   . SER A 1 42   ? -8.886  22.445  -29.022 1.00 34.79 42   A 1 
ATOM 299  C CA  . SER A 1 42   ? -7.986  22.335  -30.191 1.00 36.87 42   A 1 
ATOM 300  C C   . SER A 1 42   ? -6.479  22.526  -29.861 1.00 35.45 42   A 1 
ATOM 301  O O   . SER A 1 42   ? -6.130  22.475  -28.691 1.00 33.04 42   A 1 
ATOM 302  C CB  . SER A 1 42   ? -8.524  23.381  -31.177 1.00 34.01 42   A 1 
ATOM 303  O OG  . SER A 1 42   ? -8.359  24.699  -30.688 1.00 32.51 42   A 1 
ATOM 304  N N   . ASP A 1 43   ? -5.476  22.786  -30.732 1.00 33.23 43   A 1 
ATOM 305  C CA  . ASP A 1 43   ? -5.222  22.678  -32.179 1.00 34.99 43   A 1 
ATOM 306  C C   . ASP A 1 43   ? -3.741  22.289  -32.467 1.00 32.84 43   A 1 
ATOM 307  O O   . ASP A 1 43   ? -3.454  21.116  -32.671 1.00 30.85 43   A 1 
ATOM 308  C CB  . ASP A 1 43   ? -5.538  24.011  -32.911 1.00 32.86 43   A 1 
ATOM 309  C CG  . ASP A 1 43   ? -6.894  24.060  -33.615 1.00 30.28 43   A 1 
ATOM 310  O OD1 . ASP A 1 43   ? -7.347  23.008  -34.112 1.00 32.04 43   A 1 
ATOM 311  O OD2 . ASP A 1 43   ? -7.487  25.162  -33.634 1.00 33.72 43   A 1 
ATOM 312  N N   . ASP A 1 44   ? -2.788  23.279  -32.554 1.00 32.61 44   A 1 
ATOM 313  C CA  . ASP A 1 44   ? -1.896  23.330  -33.734 1.00 34.59 44   A 1 
ATOM 314  C C   . ASP A 1 44   ? -0.386  22.966  -33.611 1.00 32.02 44   A 1 
ATOM 315  O O   . ASP A 1 44   ? 0.092   22.047  -34.284 1.00 30.81 44   A 1 
ATOM 316  C CB  . ASP A 1 44   ? -2.035  24.742  -34.365 1.00 33.36 44   A 1 
ATOM 317  C CG  . ASP A 1 44   ? -2.507  24.801  -35.819 1.00 30.90 44   A 1 
ATOM 318  O OD1 . ASP A 1 44   ? -2.713  23.751  -36.457 1.00 32.51 44   A 1 
ATOM 319  O OD2 . ASP A 1 44   ? -2.636  25.948  -36.313 1.00 34.81 44   A 1 
ATOM 320  N N   . GLU A 1 45   ? 0.412   23.769  -32.946 1.00 34.79 45   A 1 
ATOM 321  C CA  . GLU A 1 45   ? 1.718   24.171  -33.508 1.00 36.08 45   A 1 
ATOM 322  C C   . GLU A 1 45   ? 2.898   23.171  -33.445 1.00 32.98 45   A 1 
ATOM 323  O O   . GLU A 1 45   ? 3.097   22.399  -32.517 1.00 32.54 45   A 1 
ATOM 324  C CB  . GLU A 1 45   ? 2.133   25.574  -33.029 1.00 36.62 45   A 1 
ATOM 325  C CG  . GLU A 1 45   ? 1.677   26.681  -33.984 1.00 36.11 45   A 1 
ATOM 326  C CD  . GLU A 1 45   ? 2.336   28.044  -33.706 1.00 35.98 45   A 1 
ATOM 327  O OE1 . GLU A 1 45   ? 2.234   28.923  -34.588 1.00 33.77 45   A 1 
ATOM 328  O OE2 . GLU A 1 45   ? 2.995   28.191  -32.654 1.00 37.38 45   A 1 
ATOM 329  N N   . LYS A 1 46   ? 3.731   23.269  -34.513 1.00 31.60 46   A 1 
ATOM 330  C CA  . LYS A 1 46   ? 4.651   22.232  -35.026 1.00 34.20 46   A 1 
ATOM 331  C C   . LYS A 1 46   ? 6.119   22.235  -34.547 1.00 30.96 46   A 1 
ATOM 332  O O   . LYS A 1 46   ? 6.878   21.451  -35.126 1.00 30.14 46   A 1 
ATOM 333  C CB  . LYS A 1 46   ? 4.705   22.390  -36.555 1.00 34.85 46   A 1 
ATOM 334  C CG  . LYS A 1 46   ? 3.516   21.796  -37.315 1.00 34.35 46   A 1 
ATOM 335  C CD  . LYS A 1 46   ? 3.690   22.071  -38.810 1.00 34.66 46   A 1 
ATOM 336  C CE  . LYS A 1 46   ? 2.558   21.411  -39.586 1.00 31.21 46   A 1 
ATOM 337  N NZ  . LYS A 1 46   ? 2.557   21.801  -41.008 1.00 30.19 46   A 1 
ATOM 338  N N   . THR A 1 47   ? 6.598   23.139  -33.735 1.00 37.82 47   A 1 
ATOM 339  C CA  . THR A 1 47   ? 7.995   23.607  -33.804 1.00 37.06 47   A 1 
ATOM 340  C C   . THR A 1 47   ? 9.050   22.504  -33.609 1.00 35.38 47   A 1 
ATOM 341  O O   . THR A 1 47   ? 9.256   21.968  -32.522 1.00 34.24 47   A 1 
ATOM 342  C CB  . THR A 1 47   ? 8.270   24.810  -32.893 1.00 35.61 47   A 1 
ATOM 343  O OG1 . THR A 1 47   ? 7.507   24.754  -31.722 1.00 35.21 47   A 1 
ATOM 344  C CG2 . THR A 1 47   ? 7.921   26.115  -33.598 1.00 37.48 47   A 1 
ATOM 345  N N   . GLY A 1 48   ? 9.738   22.190  -34.716 1.00 41.46 48   A 1 
ATOM 346  C CA  . GLY A 1 48   ? 10.631  21.046  -34.845 1.00 41.69 48   A 1 
ATOM 347  C C   . GLY A 1 48   ? 12.103  21.316  -34.496 1.00 40.27 48   A 1 
ATOM 348  O O   . GLY A 1 48   ? 12.937  21.352  -35.404 1.00 40.60 48   A 1 
ATOM 349  N N   . LEU A 1 49   ? 12.448  21.503  -33.246 1.00 38.58 49   A 1 
ATOM 350  C CA  . LEU A 1 49   ? 13.830  21.783  -32.854 1.00 36.01 49   A 1 
ATOM 351  C C   . LEU A 1 49   ? 14.761  20.586  -33.125 1.00 34.34 49   A 1 
ATOM 352  O O   . LEU A 1 49   ? 14.705  19.544  -32.470 1.00 34.34 49   A 1 
ATOM 353  C CB  . LEU A 1 49   ? 13.884  22.295  -31.403 1.00 36.26 49   A 1 
ATOM 354  C CG  . LEU A 1 49   ? 13.838  23.833  -31.324 1.00 34.82 49   A 1 
ATOM 355  C CD1 . LEU A 1 49   ? 13.411  24.290  -29.933 1.00 35.51 49   A 1 
ATOM 356  C CD2 . LEU A 1 49   ? 15.203  24.455  -31.638 1.00 38.24 49   A 1 
ATOM 357  N N   . LYS A 1 50   ? 15.665  20.798  -34.098 1.00 37.45 50   A 1 
ATOM 358  C CA  . LYS A 1 50   ? 16.692  19.863  -34.579 1.00 38.94 50   A 1 
ATOM 359  C C   . LYS A 1 50   ? 17.911  19.775  -33.641 1.00 36.14 50   A 1 
ATOM 360  O O   . LYS A 1 50   ? 18.978  20.250  -34.021 1.00 36.91 50   A 1 
ATOM 361  C CB  . LYS A 1 50   ? 17.199  20.332  -35.960 1.00 40.88 50   A 1 
ATOM 362  C CG  . LYS A 1 50   ? 16.295  20.082  -37.173 1.00 39.55 50   A 1 
ATOM 363  C CD  . LYS A 1 50   ? 17.037  20.609  -38.404 1.00 38.63 50   A 1 
ATOM 364  C CE  . LYS A 1 50   ? 16.337  20.226  -39.700 1.00 33.36 50   A 1 
ATOM 365  N NZ  . LYS A 1 50   ? 17.065  20.745  -40.873 1.00 30.77 50   A 1 
ATOM 366  N N   . ILE A 1 51   ? 17.814  19.209  -32.479 1.00 35.16 51   A 1 
ATOM 367  C CA  . ILE A 1 51   ? 19.007  19.111  -31.624 1.00 35.54 51   A 1 
ATOM 368  C C   . ILE A 1 51   ? 20.047  18.175  -32.266 1.00 33.74 51   A 1 
ATOM 369  O O   . ILE A 1 51   ? 19.733  17.060  -32.690 1.00 32.58 51   A 1 
ATOM 370  C CB  . ILE A 1 51   ? 18.664  18.805  -30.155 1.00 35.08 51   A 1 
ATOM 371  C CG1 . ILE A 1 51   ? 17.764  19.942  -29.600 1.00 33.63 51   A 1 
ATOM 372  C CG2 . ILE A 1 51   ? 19.948  18.664  -29.321 1.00 35.58 51   A 1 
ATOM 373  C CD1 . ILE A 1 51   ? 17.327  19.761  -28.142 1.00 33.59 51   A 1 
ATOM 374  N N   . VAL A 1 52   ? 21.257  18.691  -32.382 1.00 36.82 52   A 1 
ATOM 375  C CA  . VAL A 1 52   ? 22.373  18.130  -33.145 1.00 37.89 52   A 1 
ATOM 376  C C   . VAL A 1 52   ? 22.989  16.931  -32.414 1.00 36.03 52   A 1 
ATOM 377  O O   . VAL A 1 52   ? 23.281  17.005  -31.226 1.00 35.52 52   A 1 
ATOM 378  C CB  . VAL A 1 52   ? 23.427  19.226  -33.398 1.00 36.92 52   A 1 
ATOM 379  C CG1 . VAL A 1 52   ? 24.661  18.735  -34.141 1.00 34.60 52   A 1 
ATOM 380  C CG2 . VAL A 1 52   ? 22.824  20.378  -34.228 1.00 37.60 52   A 1 
ATOM 381  N N   . GLY A 1 53   ? 23.243  15.857  -33.162 1.00 40.18 53   A 1 
ATOM 382  C CA  . GLY A 1 53   ? 23.832  14.616  -32.666 1.00 40.10 53   A 1 
ATOM 383  C C   . GLY A 1 53   ? 25.354  14.666  -32.471 1.00 38.99 53   A 1 
ATOM 384  O O   . GLY A 1 53   ? 26.080  14.189  -33.331 1.00 37.63 53   A 1 
ATOM 385  N N   . ASN A 1 54   ? 25.815  15.223  -31.372 1.00 39.84 54   A 1 
ATOM 386  C CA  . ASN A 1 54   ? 27.248  15.306  -31.074 1.00 38.23 54   A 1 
ATOM 387  C C   . ASN A 1 54   ? 27.918  13.936  -30.757 1.00 37.06 54   A 1 
ATOM 388  O O   . ASN A 1 54   ? 27.274  12.909  -30.694 1.00 34.84 54   A 1 
ATOM 389  C CB  . ASN A 1 54   ? 27.490  16.362  -29.981 1.00 35.19 54   A 1 
ATOM 390  C CG  . ASN A 1 54   ? 27.800  17.749  -30.527 1.00 31.55 54   A 1 
ATOM 391  O OD1 . ASN A 1 54   ? 27.908  17.997  -31.704 1.00 32.17 54   A 1 
ATOM 392  N ND2 . ASN A 1 54   ? 27.977  18.713  -29.651 1.00 33.33 54   A 1 
ATOM 393  N N   . GLY A 1 55   ? 29.254  14.018  -30.626 1.00 41.18 55   A 1 
ATOM 394  C CA  . GLY A 1 55   ? 30.180  12.977  -31.064 1.00 40.68 55   A 1 
ATOM 395  C C   . GLY A 1 55   ? 30.445  11.728  -30.196 1.00 40.12 55   A 1 
ATOM 396  O O   . GLY A 1 55   ? 29.662  11.320  -29.346 1.00 38.48 55   A 1 
ATOM 397  N N   . SER A 1 56   ? 31.592  11.124  -30.515 1.00 39.51 56   A 1 
ATOM 398  C CA  . SER A 1 56   ? 31.855  9.688   -30.450 1.00 42.42 56   A 1 
ATOM 399  C C   . SER A 1 56   ? 32.200  9.120   -29.061 1.00 42.53 56   A 1 
ATOM 400  O O   . SER A 1 56   ? 32.969  9.712   -28.311 1.00 41.96 56   A 1 
ATOM 401  C CB  . SER A 1 56   ? 33.025  9.382   -31.399 1.00 40.97 56   A 1 
ATOM 402  O OG  . SER A 1 56   ? 34.132  10.214  -31.094 1.00 38.18 56   A 1 
ATOM 403  N N   . GLU A 1 57   ? 31.791  7.884   -28.879 1.00 44.20 57   A 1 
ATOM 404  C CA  . GLU A 1 57   ? 32.007  7.043   -27.682 1.00 46.28 57   A 1 
ATOM 405  C C   . GLU A 1 57   ? 33.474  6.762   -27.310 1.00 46.38 57   A 1 
ATOM 406  O O   . GLU A 1 57   ? 33.749  6.340   -26.189 1.00 48.36 57   A 1 
ATOM 407  C CB  . GLU A 1 57   ? 31.367  5.671   -27.954 1.00 46.71 57   A 1 
ATOM 408  C CG  . GLU A 1 57   ? 29.830  5.676   -28.034 1.00 45.82 57   A 1 
ATOM 409  C CD  . GLU A 1 57   ? 29.261  4.289   -28.373 1.00 43.29 57   A 1 
ATOM 410  O OE1 . GLU A 1 57   ? 28.227  3.936   -27.781 1.00 39.10 57   A 1 
ATOM 411  O OE2 . GLU A 1 57   ? 29.862  3.616   -29.239 1.00 41.49 57   A 1 
ATOM 412  N N   . GLN A 1 58   ? 34.400  6.903   -28.233 1.00 51.37 58   A 1 
ATOM 413  C CA  . GLN A 1 58   ? 35.700  6.229   -28.144 1.00 54.23 58   A 1 
ATOM 414  C C   . GLN A 1 58   ? 36.592  6.659   -26.972 1.00 55.44 58   A 1 
ATOM 415  O O   . GLN A 1 58   ? 37.378  5.844   -26.492 1.00 55.27 58   A 1 
ATOM 416  C CB  . GLN A 1 58   ? 36.486  6.453   -29.437 1.00 54.50 58   A 1 
ATOM 417  C CG  . GLN A 1 58   ? 36.027  5.549   -30.592 1.00 53.97 58   A 1 
ATOM 418  C CD  . GLN A 1 58   ? 36.918  5.706   -31.828 1.00 48.20 58   A 1 
ATOM 419  O OE1 . GLN A 1 58   ? 37.672  6.649   -31.989 1.00 46.02 58   A 1 
ATOM 420  N NE2 . GLN A 1 58   ? 36.845  4.781   -32.764 1.00 43.37 58   A 1 
ATOM 421  N N   . GLN A 1 59   ? 36.556  7.930   -26.600 1.00 51.60 59   A 1 
ATOM 422  C CA  . GLN A 1 59   ? 37.653  8.477   -25.804 1.00 53.15 59   A 1 
ATOM 423  C C   . GLN A 1 59   ? 37.653  8.033   -24.336 1.00 51.05 59   A 1 
ATOM 424  O O   . GLN A 1 59   ? 38.725  7.876   -23.754 1.00 54.39 59   A 1 
ATOM 425  C CB  . GLN A 1 59   ? 37.677  10.010  -25.920 1.00 55.91 59   A 1 
ATOM 426  C CG  . GLN A 1 59   ? 38.755  10.466  -26.905 1.00 54.73 59   A 1 
ATOM 427  C CD  . GLN A 1 59   ? 38.837  11.983  -27.071 1.00 51.70 59   A 1 
ATOM 428  O OE1 . GLN A 1 59   ? 37.890  12.712  -26.840 1.00 48.87 59   A 1 
ATOM 429  N NE2 . GLN A 1 59   ? 39.947  12.513  -27.494 1.00 46.76 59   A 1 
ATOM 430  N N   . LEU A 1 60   ? 36.490  7.825   -23.775 1.00 49.27 60   A 1 
ATOM 431  C CA  . LEU A 1 60   ? 36.344  7.569   -22.338 1.00 47.43 60   A 1 
ATOM 432  C C   . LEU A 1 60   ? 36.968  6.245   -21.866 1.00 44.90 60   A 1 
ATOM 433  O O   . LEU A 1 60   ? 37.267  6.093   -20.682 1.00 47.48 60   A 1 
ATOM 434  C CB  . LEU A 1 60   ? 34.850  7.659   -21.971 1.00 49.95 60   A 1 
ATOM 435  C CG  . LEU A 1 60   ? 34.512  8.968   -21.236 1.00 49.77 60   A 1 
ATOM 436  C CD1 . LEU A 1 60   ? 33.050  9.352   -21.460 1.00 47.98 60   A 1 
ATOM 437  C CD2 . LEU A 1 60   ? 34.754  8.848   -19.733 1.00 53.21 60   A 1 
ATOM 438  N N   . GLN A 1 61   ? 37.185  5.302   -22.780 1.00 50.66 61   A 1 
ATOM 439  C CA  . GLN A 1 61   ? 37.779  4.011   -22.411 1.00 50.05 61   A 1 
ATOM 440  C C   . GLN A 1 61   ? 39.218  4.114   -21.899 1.00 47.58 61   A 1 
ATOM 441  O O   . GLN A 1 61   ? 39.671  3.218   -21.190 1.00 52.26 61   A 1 
ATOM 442  C CB  . GLN A 1 61   ? 37.759  3.062   -23.617 1.00 53.37 61   A 1 
ATOM 443  C CG  . GLN A 1 61   ? 36.391  2.408   -23.841 1.00 54.65 61   A 1 
ATOM 444  C CD  . GLN A 1 61   ? 36.439  1.340   -24.937 1.00 51.82 61   A 1 
ATOM 445  O OE1 . GLN A 1 61   ? 37.365  1.245   -25.726 1.00 49.83 61   A 1 
ATOM 446  N NE2 . GLN A 1 61   ? 35.431  0.502   -25.030 1.00 47.11 61   A 1 
ATOM 447  N N   . LYS A 1 62   ? 39.950  5.142   -22.340 1.00 55.08 62   A 1 
ATOM 448  C CA  . LYS A 1 62   ? 41.407  5.092   -22.237 1.00 54.80 62   A 1 
ATOM 449  C C   . LYS A 1 62   ? 41.941  5.445   -20.846 1.00 53.42 62   A 1 
ATOM 450  O O   . LYS A 1 62   ? 42.890  4.812   -20.402 1.00 53.30 62   A 1 
ATOM 451  C CB  . LYS A 1 62   ? 42.023  5.973   -23.334 1.00 55.95 62   A 1 
ATOM 452  C CG  . LYS A 1 62   ? 43.425  5.481   -23.707 1.00 54.32 62   A 1 
ATOM 453  C CD  . LYS A 1 62   ? 44.033  6.370   -24.802 1.00 52.54 62   A 1 
ATOM 454  C CE  . LYS A 1 62   ? 45.389  5.802   -25.196 1.00 46.68 62   A 1 
ATOM 455  N NZ  . LYS A 1 62   ? 46.088  6.679   -26.169 1.00 41.10 62   A 1 
ATOM 456  N N   . GLU A 1 63   ? 41.362  6.452   -20.212 1.00 54.54 63   A 1 
ATOM 457  C CA  . GLU A 1 63   ? 41.996  7.043   -19.020 1.00 53.94 63   A 1 
ATOM 458  C C   . GLU A 1 63   ? 41.916  6.169   -17.761 1.00 50.20 63   A 1 
ATOM 459  O O   . GLU A 1 63   ? 42.807  6.231   -16.917 1.00 51.90 63   A 1 
ATOM 460  C CB  . GLU A 1 63   ? 41.408  8.434   -18.739 1.00 56.00 63   A 1 
ATOM 461  C CG  . GLU A 1 63   ? 41.922  9.483   -19.729 1.00 56.61 63   A 1 
ATOM 462  C CD  . GLU A 1 63   ? 41.448  10.900  -19.398 1.00 55.34 63   A 1 
ATOM 463  O OE1 . GLU A 1 63   ? 42.113  11.855  -19.892 1.00 48.37 63   A 1 
ATOM 464  O OE2 . GLU A 1 63   ? 40.419  11.060  -18.712 1.00 50.89 63   A 1 
ATOM 465  N N   . LEU A 1 64   ? 40.888  5.344   -17.645 1.00 46.30 64   A 1 
ATOM 466  C CA  . LEU A 1 64   ? 40.686  4.532   -16.447 1.00 43.44 64   A 1 
ATOM 467  C C   . LEU A 1 64   ? 41.756  3.444   -16.225 1.00 40.74 64   A 1 
ATOM 468  O O   . LEU A 1 64   ? 41.755  2.795   -15.171 1.00 41.45 64   A 1 
ATOM 469  C CB  . LEU A 1 64   ? 39.263  3.930   -16.480 1.00 43.93 64   A 1 
ATOM 470  C CG  . LEU A 1 64   ? 38.268  4.748   -15.645 1.00 43.73 64   A 1 
ATOM 471  C CD1 . LEU A 1 64   ? 36.834  4.464   -16.105 1.00 43.63 64   A 1 
ATOM 472  C CD2 . LEU A 1 64   ? 38.361  4.412   -14.153 1.00 47.65 64   A 1 
ATOM 473  N N   . ALA A 1 65   ? 42.627  3.222   -17.196 1.00 48.09 65   A 1 
ATOM 474  C CA  . ALA A 1 65   ? 43.602  2.142   -17.134 1.00 46.75 65   A 1 
ATOM 475  C C   . ALA A 1 65   ? 44.744  2.376   -16.127 1.00 44.78 65   A 1 
ATOM 476  O O   . ALA A 1 65   ? 45.281  1.404   -15.589 1.00 45.00 65   A 1 
ATOM 477  C CB  . ALA A 1 65   ? 44.143  1.917   -18.549 1.00 47.87 65   A 1 
ATOM 478  N N   . ASP A 1 66   ? 45.144  3.630   -15.918 1.00 43.33 66   A 1 
ATOM 479  C CA  . ASP A 1 66   ? 46.478  3.897   -15.364 1.00 42.62 66   A 1 
ATOM 480  C C   . ASP A 1 66   ? 46.622  3.620   -13.857 1.00 40.43 66   A 1 
ATOM 481  O O   . ASP A 1 66   ? 47.698  3.204   -13.414 1.00 40.53 66   A 1 
ATOM 482  C CB  . ASP A 1 66   ? 46.893  5.346   -15.676 1.00 42.68 66   A 1 
ATOM 483  C CG  . ASP A 1 66   ? 47.416  5.572   -17.098 1.00 40.90 66   A 1 
ATOM 484  O OD1 . ASP A 1 66   ? 47.770  4.593   -17.789 1.00 41.44 66   A 1 
ATOM 485  O OD2 . ASP A 1 66   ? 47.495  6.757   -17.504 1.00 41.98 66   A 1 
ATOM 486  N N   . VAL A 1 67   ? 45.593  3.852   -13.075 1.00 42.71 67   A 1 
ATOM 487  C CA  . VAL A 1 67   ? 45.748  3.967   -11.601 1.00 41.50 67   A 1 
ATOM 488  C C   . VAL A 1 67   ? 45.963  2.627   -10.871 1.00 39.23 67   A 1 
ATOM 489  O O   . VAL A 1 67   ? 45.907  2.543   -9.649  1.00 38.34 67   A 1 
ATOM 490  C CB  . VAL A 1 67   ? 44.617  4.830   -10.983 1.00 40.33 67   A 1 
ATOM 491  C CG1 . VAL A 1 67   ? 44.929  5.325   -9.574  1.00 38.72 67   A 1 
ATOM 492  C CG2 . VAL A 1 67   ? 44.332  6.088   -11.822 1.00 42.39 67   A 1 
ATOM 493  N N   . LEU A 1 68   ? 46.222  1.545   -11.613 1.00 42.23 68   A 1 
ATOM 494  C CA  . LEU A 1 68   ? 46.310  0.188   -11.072 1.00 41.24 68   A 1 
ATOM 495  C C   . LEU A 1 68   ? 47.483  -0.092  -10.118 1.00 39.31 68   A 1 
ATOM 496  O O   . LEU A 1 68   ? 47.394  -1.039  -9.341  1.00 37.91 68   A 1 
ATOM 497  C CB  . LEU A 1 68   ? 46.401  -0.801  -12.255 1.00 39.43 68   A 1 
ATOM 498  C CG  . LEU A 1 68   ? 45.050  -1.221  -12.839 1.00 36.99 68   A 1 
ATOM 499  C CD1 . LEU A 1 68   ? 45.272  -1.903  -14.198 1.00 36.55 68   A 1 
ATOM 500  C CD2 . LEU A 1 68   ? 44.334  -2.216  -11.934 1.00 39.11 68   A 1 
ATOM 501  N N   . MET A 1 69   ? 48.609  0.592   -10.275 1.00 37.62 69   A 1 
ATOM 502  C CA  . MET A 1 69   ? 49.893  -0.074  -10.032 1.00 40.65 69   A 1 
ATOM 503  C C   . MET A 1 69   ? 50.305  -0.363  -8.584  1.00 39.85 69   A 1 
ATOM 504  O O   . MET A 1 69   ? 50.911  -1.405  -8.358  1.00 38.10 69   A 1 
ATOM 505  C CB  . MET A 1 69   ? 51.029  0.719   -10.695 1.00 38.91 69   A 1 
ATOM 506  C CG  . MET A 1 69   ? 51.219  0.387   -12.182 1.00 36.49 69   A 1 
ATOM 507  S SD  . MET A 1 69   ? 52.962  0.392   -12.678 1.00 33.44 69   A 1 
ATOM 508  C CE  . MET A 1 69   ? 52.810  -0.154  -14.387 1.00 31.46 69   A 1 
ATOM 509  N N   . ASP A 1 70   ? 50.145  0.575   -7.696  1.00 38.97 70   A 1 
ATOM 510  C CA  . ASP A 1 70   ? 51.208  0.785   -6.683  1.00 39.40 70   A 1 
ATOM 511  C C   . ASP A 1 70   ? 51.377  -0.315  -5.575  1.00 37.37 70   A 1 
ATOM 512  O O   . ASP A 1 70   ? 50.526  -1.178  -5.396  1.00 35.34 70   A 1 
ATOM 513  C CB  . ASP A 1 70   ? 51.076  2.219   -6.130  1.00 37.49 70   A 1 
ATOM 514  C CG  . ASP A 1 70   ? 52.015  3.241   -6.784  1.00 34.28 70   A 1 
ATOM 515  O OD1 . ASP A 1 70   ? 52.879  2.864   -7.608  1.00 34.82 70   A 1 
ATOM 516  O OD2 . ASP A 1 70   ? 51.889  4.434   -6.412  1.00 35.62 70   A 1 
ATOM 517  N N   . PRO A 1 71   ? 52.549  -0.318  -4.898  1.00 36.53 71   A 1 
ATOM 518  C CA  . PRO A 1 71   ? 53.413  -1.500  -4.826  1.00 37.78 71   A 1 
ATOM 519  C C   . PRO A 1 71   ? 53.414  -2.243  -3.459  1.00 37.39 71   A 1 
ATOM 520  O O   . PRO A 1 71   ? 52.896  -1.751  -2.463  1.00 35.21 71   A 1 
ATOM 521  C CB  . PRO A 1 71   ? 54.801  -0.922  -5.175  1.00 35.13 71   A 1 
ATOM 522  C CG  . PRO A 1 71   ? 54.776  0.450   -4.516  1.00 34.81 71   A 1 
ATOM 523  C CD  . PRO A 1 71   ? 53.313  0.870   -4.652  1.00 38.97 71   A 1 
ATOM 524  N N   . PRO A 1 72   ? 54.085  -3.415  -3.397  1.00 32.68 72   A 1 
ATOM 525  C CA  . PRO A 1 72   ? 53.970  -4.397  -2.307  1.00 34.23 72   A 1 
ATOM 526  C C   . PRO A 1 72   ? 54.928  -4.194  -1.114  1.00 34.03 72   A 1 
ATOM 527  O O   . PRO A 1 72   ? 55.473  -5.183  -0.619  1.00 31.75 72   A 1 
ATOM 528  C CB  . PRO A 1 72   ? 54.213  -5.732  -3.034  1.00 30.83 72   A 1 
ATOM 529  C CG  . PRO A 1 72   ? 55.310  -5.365  -4.034  1.00 30.68 72   A 1 
ATOM 530  C CD  . PRO A 1 72   ? 54.860  -3.968  -4.488  1.00 35.05 72   A 1 
ATOM 531  N N   . MET A 1 73   ? 55.238  -3.005  -0.716  1.00 33.80 73   A 1 
ATOM 532  C CA  . MET A 1 73   ? 56.460  -2.699  0.054   1.00 36.12 73   A 1 
ATOM 533  C C   . MET A 1 73   ? 56.640  -3.408  1.421   1.00 35.02 73   A 1 
ATOM 534  O O   . MET A 1 73   ? 55.728  -3.932  2.028   1.00 32.99 73   A 1 
ATOM 535  C CB  . MET A 1 73   ? 56.655  -1.180  0.216   1.00 34.43 73   A 1 
ATOM 536  C CG  . MET A 1 73   ? 57.576  -0.623  -0.881  1.00 33.21 73   A 1 
ATOM 537  S SD  . MET A 1 73   ? 58.279  1.001   -0.463  1.00 31.28 73   A 1 
ATOM 538  C CE  . MET A 1 73   ? 59.396  1.243   -1.864  1.00 30.85 73   A 1 
ATOM 539  N N   . ASP A 1 74   ? 57.880  -3.313  1.853   1.00 36.50 74   A 1 
ATOM 540  C CA  . ASP A 1 74   ? 58.750  -4.225  2.597   1.00 37.99 74   A 1 
ATOM 541  C C   . ASP A 1 74   ? 58.579  -4.435  4.131   1.00 36.15 74   A 1 
ATOM 542  O O   . ASP A 1 74   ? 57.714  -3.924  4.816   1.00 33.62 74   A 1 
ATOM 543  C CB  . ASP A 1 74   ? 60.196  -3.736  2.337   1.00 35.15 74   A 1 
ATOM 544  C CG  . ASP A 1 74   ? 60.767  -4.021  0.944   1.00 31.49 74   A 1 
ATOM 545  O OD1 . ASP A 1 74   ? 60.494  -5.118  0.419   1.00 31.88 74   A 1 
ATOM 546  O OD2 . ASP A 1 74   ? 61.519  -3.154  0.442   1.00 32.77 74   A 1 
ATOM 547  N N   . ASP A 1 75   ? 59.589  -5.139  4.626   1.00 33.40 75   A 1 
ATOM 548  C CA  . ASP A 1 75   ? 59.850  -5.909  5.854   1.00 34.93 75   A 1 
ATOM 549  C C   . ASP A 1 75   ? 59.893  -5.208  7.234   1.00 32.87 75   A 1 
ATOM 550  O O   . ASP A 1 75   ? 59.969  -5.930  8.244   1.00 30.51 75   A 1 
ATOM 551  C CB  . ASP A 1 75   ? 61.274  -6.495  5.685   1.00 32.50 75   A 1 
ATOM 552  C CG  . ASP A 1 75   ? 61.437  -7.636  4.681   1.00 29.61 75   A 1 
ATOM 553  O OD1 . ASP A 1 75   ? 60.503  -8.453  4.563   1.00 30.22 75   A 1 
ATOM 554  O OD2 . ASP A 1 75   ? 62.535  -7.722  4.094   1.00 31.41 75   A 1 
ATOM 555  N N   . GLN A 1 76   ? 60.087  -3.936  7.358   1.00 32.54 76   A 1 
ATOM 556  C CA  . GLN A 1 76   ? 61.066  -3.398  8.327   1.00 33.90 76   A 1 
ATOM 557  C C   . GLN A 1 76   ? 60.843  -3.676  9.845   1.00 31.37 76   A 1 
ATOM 558  O O   . GLN A 1 76   ? 59.732  -3.874  10.312  1.00 29.61 76   A 1 
ATOM 559  C CB  . GLN A 1 76   ? 61.358  -1.917  8.059   1.00 32.40 76   A 1 
ATOM 560  C CG  . GLN A 1 76   ? 62.486  -1.747  7.019   1.00 31.66 76   A 1 
ATOM 561  C CD  . GLN A 1 76   ? 63.191  -0.392  7.068   1.00 29.76 76   A 1 
ATOM 562  O OE1 . GLN A 1 76   ? 63.006  0.430   7.949   1.00 31.17 76   A 1 
ATOM 563  N NE2 . GLN A 1 76   ? 64.073  -0.121  6.130   1.00 31.11 76   A 1 
ATOM 564  N N   . PRO A 1 77   ? 61.962  -3.657  10.622  1.00 30.93 77   A 1 
ATOM 565  C CA  . PRO A 1 77   ? 62.152  -4.580  11.763  1.00 32.27 77   A 1 
ATOM 566  C C   . PRO A 1 77   ? 62.071  -4.034  13.202  1.00 31.71 77   A 1 
ATOM 567  O O   . PRO A 1 77   ? 61.976  -4.830  14.133  1.00 29.89 77   A 1 
ATOM 568  C CB  . PRO A 1 77   ? 63.580  -5.088  11.502  1.00 28.96 77   A 1 
ATOM 569  C CG  . PRO A 1 77   ? 64.313  -3.836  10.997  1.00 29.34 77   A 1 
ATOM 570  C CD  . PRO A 1 77   ? 63.235  -3.144  10.173  1.00 35.22 77   A 1 
ATOM 571  N N   . GLY A 1 78   ? 62.321  -2.778  13.415  1.00 34.25 78   A 1 
ATOM 572  C CA  . GLY A 1 78   ? 62.950  -2.283  14.665  1.00 35.58 78   A 1 
ATOM 573  C C   . GLY A 1 78   ? 62.067  -2.084  15.923  1.00 34.34 78   A 1 
ATOM 574  O O   . GLY A 1 78   ? 60.995  -2.632  16.023  1.00 32.21 78   A 1 
ATOM 575  N N   . GLU A 1 79   ? 62.425  -1.315  16.928  1.00 34.11 79   A 1 
ATOM 576  C CA  . GLU A 1 79   ? 63.624  -1.315  17.782  1.00 35.93 79   A 1 
ATOM 577  C C   . GLU A 1 79   ? 63.230  -1.269  19.293  1.00 33.49 79   A 1 
ATOM 578  O O   . GLU A 1 79   ? 63.055  -2.320  19.894  1.00 32.58 79   A 1 
ATOM 579  C CB  . GLU A 1 79   ? 64.589  -0.150  17.433  1.00 35.17 79   A 1 
ATOM 580  C CG  . GLU A 1 79   ? 66.088  -0.492  17.464  1.00 34.67 79   A 1 
ATOM 581  C CD  . GLU A 1 79   ? 67.029  0.736   17.486  1.00 34.12 79   A 1 
ATOM 582  O OE1 . GLU A 1 79   ? 68.258  0.540   17.466  1.00 31.80 79   A 1 
ATOM 583  O OE2 . GLU A 1 79   ? 66.558  1.878   17.646  1.00 34.68 79   A 1 
ATOM 584  N N   . LYS A 1 80   ? 63.156  -0.115  19.916  1.00 34.95 80   A 1 
ATOM 585  C CA  . LYS A 1 80   ? 63.667  0.062   21.298  1.00 37.74 80   A 1 
ATOM 586  C C   . LYS A 1 80   ? 62.721  0.097   22.521  1.00 34.66 80   A 1 
ATOM 587  O O   . LYS A 1 80   ? 62.623  -0.917  23.203  1.00 33.10 80   A 1 
ATOM 588  C CB  . LYS A 1 80   ? 64.616  1.283   21.309  1.00 36.69 80   A 1 
ATOM 589  C CG  . LYS A 1 80   ? 66.029  0.974   20.809  1.00 35.27 80   A 1 
ATOM 590  C CD  . LYS A 1 80   ? 66.849  2.274   20.837  1.00 35.08 80   A 1 
ATOM 591  C CE  . LYS A 1 80   ? 68.273  1.991   20.338  1.00 32.31 80   A 1 
ATOM 592  N NZ  . LYS A 1 80   ? 68.737  3.067   19.441  1.00 30.81 80   A 1 
ATOM 593  N N   . GLU A 1 81   ? 62.249  1.254   22.955  1.00 36.74 81   A 1 
ATOM 594  C CA  . GLU A 1 81   ? 62.790  1.836   24.204  1.00 38.42 81   A 1 
ATOM 595  C C   . GLU A 1 81   ? 61.965  1.724   25.538  1.00 34.92 81   A 1 
ATOM 596  O O   . GLU A 1 81   ? 61.738  0.612   26.015  1.00 34.36 81   A 1 
ATOM 597  C CB  . GLU A 1 81   ? 63.346  3.252   23.920  1.00 38.57 81   A 1 
ATOM 598  C CG  . GLU A 1 81   ? 64.758  3.469   24.467  1.00 37.57 81   A 1 
ATOM 599  C CD  . GLU A 1 81   ? 65.245  4.915   24.322  1.00 36.01 81   A 1 
ATOM 600  O OE1 . GLU A 1 81   ? 66.476  5.103   24.224  1.00 33.29 81   A 1 
ATOM 601  O OE2 . GLU A 1 81   ? 64.404  5.837   24.375  1.00 36.43 81   A 1 
ATOM 602  N N   . LEU A 1 82   ? 61.660  2.815   26.232  1.00 38.65 82   A 1 
ATOM 603  C CA  . LEU A 1 82   ? 62.042  2.915   27.661  1.00 41.49 82   A 1 
ATOM 604  C C   . LEU A 1 82   ? 60.973  3.142   28.769  1.00 38.41 82   A 1 
ATOM 605  O O   . LEU A 1 82   ? 60.901  2.394   29.737  1.00 37.29 82   A 1 
ATOM 606  C CB  . LEU A 1 82   ? 63.098  4.051   27.749  1.00 39.58 82   A 1 
ATOM 607  C CG  . LEU A 1 82   ? 64.486  3.639   28.278  1.00 37.72 82   A 1 
ATOM 608  C CD1 . LEU A 1 82   ? 65.535  4.688   27.859  1.00 38.35 82   A 1 
ATOM 609  C CD2 . LEU A 1 82   ? 64.537  3.523   29.785  1.00 42.31 82   A 1 
ATOM 610  N N   . VAL A 1 83   ? 60.361  4.273   28.756  1.00 41.05 83   A 1 
ATOM 611  C CA  . VAL A 1 83   ? 60.056  5.101   29.967  1.00 43.65 83   A 1 
ATOM 612  C C   . VAL A 1 83   ? 58.696  4.798   30.666  1.00 41.05 83   A 1 
ATOM 613  O O   . VAL A 1 83   ? 57.812  4.288   30.021  1.00 39.14 83   A 1 
ATOM 614  C CB  . VAL A 1 83   ? 60.121  6.590   29.515  1.00 40.90 83   A 1 
ATOM 615  C CG1 . VAL A 1 83   ? 60.188  7.612   30.628  1.00 38.70 83   A 1 
ATOM 616  C CG2 . VAL A 1 83   ? 61.318  6.921   28.619  1.00 44.26 83   A 1 
ATOM 617  N N   . LYS A 1 84   ? 58.323  5.142   31.880  1.00 36.58 84   A 1 
ATOM 618  C CA  . LYS A 1 84   ? 58.938  5.299   33.216  1.00 39.05 84   A 1 
ATOM 619  C C   . LYS A 1 84   ? 57.915  5.301   34.388  1.00 35.79 84   A 1 
ATOM 620  O O   . LYS A 1 84   ? 58.107  4.595   35.357  1.00 34.05 84   A 1 
ATOM 621  C CB  . LYS A 1 84   ? 59.673  6.652   33.310  1.00 38.29 84   A 1 
ATOM 622  C CG  . LYS A 1 84   ? 60.842  6.678   34.304  1.00 37.01 84   A 1 
ATOM 623  C CD  . LYS A 1 84   ? 61.505  8.062   34.323  1.00 36.38 84   A 1 
ATOM 624  C CE  . LYS A 1 84   ? 62.835  8.018   35.067  1.00 32.85 84   A 1 
ATOM 625  N NZ  . LYS A 1 84   ? 63.578  9.303   34.974  1.00 31.62 84   A 1 
ATOM 626  N N   . ARG A 1 85   ? 56.947  6.225   34.384  1.00 37.63 85   A 1 
ATOM 627  C CA  . ARG A 1 85   ? 56.266  6.804   35.592  1.00 38.47 85   A 1 
ATOM 628  C C   . ARG A 1 85   ? 54.803  6.320   35.734  1.00 34.20 85   A 1 
ATOM 629  O O   . ARG A 1 85   ? 54.342  5.683   34.813  1.00 32.80 85   A 1 
ATOM 630  C CB  . ARG A 1 85   ? 56.312  8.338   35.435  1.00 36.93 85   A 1 
ATOM 631  C CG  . ARG A 1 85   ? 57.580  9.016   35.959  1.00 36.87 85   A 1 
ATOM 632  C CD  . ARG A 1 85   ? 57.437  10.536  35.828  1.00 38.32 85   A 1 
ATOM 633  N NE  . ARG A 1 85   ? 58.573  11.263  36.430  1.00 36.10 85   A 1 
ATOM 634  C CZ  . ARG A 1 85   ? 58.770  12.575  36.407  1.00 33.86 85   A 1 
ATOM 635  N NH1 . ARG A 1 85   ? 57.931  13.375  35.793  1.00 31.80 85   A 1 
ATOM 636  N NH2 . ARG A 1 85   ? 59.785  13.108  37.006  1.00 31.31 85   A 1 
ATOM 637  N N   . SER A 1 86   ? 53.995  6.580   36.743  1.00 38.72 86   A 1 
ATOM 638  C CA  . SER A 1 86   ? 54.090  7.072   38.136  1.00 40.59 86   A 1 
ATOM 639  C C   . SER A 1 86   ? 52.829  6.673   38.963  1.00 37.57 86   A 1 
ATOM 640  O O   . SER A 1 86   ? 52.192  5.696   38.617  1.00 35.63 86   A 1 
ATOM 641  C CB  . SER A 1 86   ? 54.277  8.600   38.172  1.00 38.47 86   A 1 
ATOM 642  O OG  . SER A 1 86   ? 53.249  9.272   37.474  1.00 37.49 86   A 1 
ATOM 643  N N   . GLN A 1 87   ? 52.462  7.382   39.959  1.00 33.08 87   A 1 
ATOM 644  C CA  . GLN A 1 87   ? 52.175  7.097   41.371  1.00 34.53 87   A 1 
ATOM 645  C C   . GLN A 1 87   ? 50.850  6.457   41.866  1.00 31.61 87   A 1 
ATOM 646  O O   . GLN A 1 87   ? 50.945  5.467   42.578  1.00 30.33 87   A 1 
ATOM 647  C CB  . GLN A 1 87   ? 52.329  8.433   42.127  1.00 33.06 87   A 1 
ATOM 648  C CG  . GLN A 1 87   ? 53.763  8.923   42.315  1.00 32.63 87   A 1 
ATOM 649  C CD  . GLN A 1 87   ? 53.791  10.316  42.977  1.00 31.36 87   A 1 
ATOM 650  O OE1 . GLN A 1 87   ? 53.269  11.297  42.463  1.00 32.79 87   A 1 
ATOM 651  N NE2 . GLN A 1 87   ? 54.405  10.452  44.119  1.00 32.93 87   A 1 
ATOM 652  N N   . LEU A 1 88   ? 49.706  7.095   41.710  1.00 34.08 88   A 1 
ATOM 653  C CA  . LEU A 1 88   ? 48.920  7.502   42.908  1.00 36.85 88   A 1 
ATOM 654  C C   . LEU A 1 88   ? 47.918  6.481   43.529  1.00 33.32 88   A 1 
ATOM 655  O O   . LEU A 1 88   ? 47.630  5.450   42.967  1.00 30.76 88   A 1 
ATOM 656  C CB  . LEU A 1 88   ? 48.257  8.867   42.633  1.00 33.90 88   A 1 
ATOM 657  C CG  . LEU A 1 88   ? 49.089  10.068  43.105  1.00 31.94 88   A 1 
ATOM 658  C CD1 . LEU A 1 88   ? 48.578  11.352  42.433  1.00 33.01 88   A 1 
ATOM 659  C CD2 . LEU A 1 88   ? 49.037  10.277  44.611  1.00 38.48 88   A 1 
ATOM 660  N N   . ASP A 1 89   ? 47.417  6.836   44.708  1.00 38.42 89   A 1 
ATOM 661  C CA  . ASP A 1 89   ? 47.149  6.022   45.907  1.00 39.56 89   A 1 
ATOM 662  C C   . ASP A 1 89   ? 45.809  5.270   46.101  1.00 35.81 89   A 1 
ATOM 663  O O   . ASP A 1 89   ? 45.810  4.154   46.619  1.00 34.08 89   A 1 
ATOM 664  C CB  . ASP A 1 89   ? 47.253  6.982   47.119  1.00 37.00 89   A 1 
ATOM 665  C CG  . ASP A 1 89   ? 48.600  7.678   47.286  1.00 33.37 89   A 1 
ATOM 666  O OD1 . ASP A 1 89   ? 49.638  6.971   47.261  1.00 34.76 89   A 1 
ATOM 667  O OD2 . ASP A 1 89   ? 48.606  8.922   47.432  1.00 36.65 89   A 1 
ATOM 668  N N   . GLY A 1 90   ? 44.680  5.910   45.870  1.00 32.96 90   A 1 
ATOM 669  C CA  . GLY A 1 90   ? 43.680  5.977   46.954  1.00 35.15 90   A 1 
ATOM 670  C C   . GLY A 1 90   ? 42.776  4.798   47.394  1.00 33.54 90   A 1 
ATOM 671  O O   . GLY A 1 90   ? 42.926  3.652   46.991  1.00 31.46 90   A 1 
ATOM 672  N N   . GLU A 1 91   ? 41.833  5.129   48.266  1.00 35.74 91   A 1 
ATOM 673  C CA  . GLU A 1 91   ? 41.490  4.455   49.527  1.00 37.16 91   A 1 
ATOM 674  C C   . GLU A 1 91   ? 40.555  3.206   49.579  1.00 33.88 91   A 1 
ATOM 675  O O   . GLU A 1 91   ? 41.006  2.115   49.931  1.00 32.78 91   A 1 
ATOM 676  C CB  . GLU A 1 91   ? 40.858  5.522   50.463  1.00 35.86 91   A 1 
ATOM 677  C CG  . GLU A 1 91   ? 41.768  6.693   50.875  1.00 35.11 91   A 1 
ATOM 678  C CD  . GLU A 1 91   ? 41.016  7.721   51.751  1.00 34.54 91   A 1 
ATOM 679  O OE1 . GLU A 1 91   ? 41.632  8.230   52.707  1.00 32.80 91   A 1 
ATOM 680  O OE2 . GLU A 1 91   ? 39.832  8.004   51.442  1.00 36.44 91   A 1 
ATOM 681  N N   . GLY A 1 92   ? 39.230  3.400   49.430  1.00 31.56 92   A 1 
ATOM 682  C CA  . GLY A 1 92   ? 38.481  3.031   50.647  1.00 32.84 92   A 1 
ATOM 683  C C   . GLY A 1 92   ? 37.607  1.748   50.733  1.00 31.30 92   A 1 
ATOM 684  O O   . GLY A 1 92   ? 37.698  0.820   49.942  1.00 29.75 92   A 1 
ATOM 685  N N   . ASP A 1 93   ? 36.743  1.739   51.734  1.00 36.06 93   A 1 
ATOM 686  C CA  . ASP A 1 93   ? 36.420  0.639   52.675  1.00 37.42 93   A 1 
ATOM 687  C C   . ASP A 1 93   ? 35.294  -0.390  52.384  1.00 35.31 93   A 1 
ATOM 688  O O   . ASP A 1 93   ? 35.474  -1.591  52.558  1.00 33.82 93   A 1 
ATOM 689  C CB  . ASP A 1 93   ? 36.004  1.354   53.988  1.00 34.96 93   A 1 
ATOM 690  C CG  . ASP A 1 93   ? 37.001  1.359   55.133  1.00 31.98 93   A 1 
ATOM 691  O OD1 . ASP A 1 93   ? 38.022  0.649   55.080  1.00 33.50 93   A 1 
ATOM 692  O OD2 . ASP A 1 93   ? 36.670  2.051   56.142  1.00 35.02 93   A 1 
ATOM 693  N N   . GLY A 1 94   ? 34.075  0.077   52.171  1.00 30.87 94   A 1 
ATOM 694  C CA  . GLY A 1 94   ? 33.000  -0.419  53.057  1.00 32.42 94   A 1 
ATOM 695  C C   . GLY A 1 94   ? 32.231  -1.748  52.789  1.00 31.22 94   A 1 
ATOM 696  O O   . GLY A 1 94   ? 32.555  -2.529  51.901  1.00 29.87 94   A 1 
ATOM 697  N N   . PRO A 1 95   ? 31.204  -2.042  53.608  1.00 29.04 95   A 1 
ATOM 698  C CA  . PRO A 1 95   ? 31.221  -3.279  54.419  1.00 31.48 95   A 1 
ATOM 699  C C   . PRO A 1 95   ? 30.083  -4.329  54.294  1.00 31.29 95   A 1 
ATOM 700  O O   . PRO A 1 95   ? 30.339  -5.521  54.473  1.00 29.45 95   A 1 
ATOM 701  C CB  . PRO A 1 95   ? 31.189  -2.687  55.833  1.00 28.52 95   A 1 
ATOM 702  C CG  . PRO A 1 95   ? 30.236  -1.501  55.695  1.00 29.09 95   A 1 
ATOM 703  C CD  . PRO A 1 95   ? 30.431  -1.044  54.256  1.00 35.35 95   A 1 
ATOM 704  N N   . LEU A 1 96   ? 28.825  -3.939  54.189  1.00 30.33 96   A 1 
ATOM 705  C CA  . LEU A 1 96   ? 27.677  -4.669  54.794  1.00 32.90 96   A 1 
ATOM 706  C C   . LEU A 1 96   ? 26.970  -5.697  53.868  1.00 30.37 96   A 1 
ATOM 707  O O   . LEU A 1 96   ? 27.203  -5.717  52.688  1.00 28.85 96   A 1 
ATOM 708  C CB  . LEU A 1 96   ? 26.679  -3.593  55.296  1.00 31.16 96   A 1 
ATOM 709  C CG  . LEU A 1 96   ? 27.049  -2.934  56.629  1.00 29.38 96   A 1 
ATOM 710  C CD1 . LEU A 1 96   ? 26.294  -1.612  56.791  1.00 30.12 96   A 1 
ATOM 711  C CD2 . LEU A 1 96   ? 26.711  -3.808  57.834  1.00 34.38 96   A 1 
ATOM 712  N N   . SER A 1 97   ? 26.017  -6.497  54.315  1.00 34.93 97   A 1 
ATOM 713  C CA  . SER A 1 97   ? 25.976  -7.649  55.240  1.00 36.39 97   A 1 
ATOM 714  C C   . SER A 1 97   ? 24.854  -8.650  54.901  1.00 34.02 97   A 1 
ATOM 715  O O   . SER A 1 97   ? 25.040  -9.844  55.107  1.00 32.35 97   A 1 
ATOM 716  C CB  . SER A 1 97   ? 25.728  -7.193  56.693  1.00 34.19 97   A 1 
ATOM 717  O OG  . SER A 1 97   ? 24.515  -6.466  56.780  1.00 33.52 97   A 1 
ATOM 718  N N   . ASN A 1 98   ? 23.639  -8.227  54.487  1.00 32.84 98   A 1 
ATOM 719  C CA  . ASN A 1 98   ? 22.409  -8.886  54.971  1.00 35.03 98   A 1 
ATOM 720  C C   . ASN A 1 98   ? 21.953  -10.197 54.279  1.00 32.64 98   A 1 
ATOM 721  O O   . ASN A 1 98   ? 22.258  -10.486 53.137  1.00 30.43 98   A 1 
ATOM 722  C CB  . ASN A 1 98   ? 21.269  -7.852  55.070  1.00 32.72 98   A 1 
ATOM 723  C CG  . ASN A 1 98   ? 21.165  -7.194  56.434  1.00 29.44 98   A 1 
ATOM 724  O OD1 . ASN A 1 98   ? 21.752  -7.612  57.408  1.00 30.28 98   A 1 
ATOM 725  N ND2 . ASN A 1 98   ? 20.388  -6.143  56.553  1.00 32.03 98   A 1 
ATOM 726  N N   . GLN A 1 99   ? 21.158  -10.942 55.048  1.00 32.02 99   A 1 
ATOM 727  C CA  . GLN A 1 99   ? 20.982  -12.410 55.022  1.00 33.06 99   A 1 
ATOM 728  C C   . GLN A 1 99   ? 19.881  -13.020 54.132  1.00 30.73 99   A 1 
ATOM 729  O O   . GLN A 1 99   ? 19.927  -14.236 53.947  1.00 29.71 99   A 1 
ATOM 730  C CB  . GLN A 1 99   ? 20.594  -12.833 56.450  1.00 31.15 99   A 1 
ATOM 731  C CG  . GLN A 1 99   ? 21.669  -12.685 57.529  1.00 30.68 99   A 1 
ATOM 732  C CD  . GLN A 1 99   ? 21.127  -13.079 58.914  1.00 29.66 99   A 1 
ATOM 733  O OE1 . GLN A 1 99   ? 19.940  -13.029 59.214  1.00 29.84 99   A 1 
ATOM 734  N NE2 . GLN A 1 99   ? 21.973  -13.474 59.833  1.00 30.31 99   A 1 
ATOM 735  N N   . LEU A 1 100  ? 18.840  -12.329 53.766  1.00 33.16 100  A 1 
ATOM 736  C CA  . LEU A 1 100  ? 17.466  -12.855 53.861  1.00 35.53 100  A 1 
ATOM 737  C C   . LEU A 1 100  ? 17.144  -14.114 53.021  1.00 32.76 100  A 1 
ATOM 738  O O   . LEU A 1 100  ? 17.623  -14.310 51.918  1.00 30.90 100  A 1 
ATOM 739  C CB  . LEU A 1 100  ? 16.443  -11.722 53.646  1.00 32.43 100  A 1 
ATOM 740  C CG  . LEU A 1 100  ? 16.119  -10.950 54.940  1.00 30.14 100  A 1 
ATOM 741  C CD1 . LEU A 1 100  ? 15.414  -9.633  54.604  1.00 31.32 100  A 1 
ATOM 742  C CD2 . LEU A 1 100  ? 15.229  -11.744 55.894  1.00 35.64 100  A 1 
ATOM 743  N N   . SER A 1 101  ? 16.279  -14.947 53.614  1.00 34.74 101  A 1 
ATOM 744  C CA  . SER A 1 101  ? 16.304  -16.418 53.514  1.00 35.68 101  A 1 
ATOM 745  C C   . SER A 1 101  ? 15.176  -17.100 52.723  1.00 33.38 101  A 1 
ATOM 746  O O   . SER A 1 101  ? 15.026  -18.312 52.858  1.00 32.26 101  A 1 
ATOM 747  C CB  . SER A 1 101  ? 16.206  -16.929 54.954  1.00 34.30 101  A 1 
ATOM 748  O OG  . SER A 1 101  ? 15.024  -16.454 55.563  1.00 32.80 101  A 1 
ATOM 749  N N   . ALA A 1 102  ? 14.319  -16.374 52.020  1.00 32.53 102  A 1 
ATOM 750  C CA  . ALA A 1 102  ? 12.943  -16.823 51.781  1.00 33.99 102  A 1 
ATOM 751  C C   . ALA A 1 102  ? 12.826  -18.168 51.016  1.00 32.12 102  A 1 
ATOM 752  O O   . ALA A 1 102  ? 13.502  -18.423 50.025  1.00 30.43 102  A 1 
ATOM 753  C CB  . ALA A 1 102  ? 12.153  -15.699 51.115  1.00 31.78 102  A 1 
ATOM 754  N N   . SER A 1 103  ? 11.912  -19.003 51.508  1.00 31.92 103  A 1 
ATOM 755  C CA  . SER A 1 103  ? 11.993  -20.469 51.459  1.00 32.42 103  A 1 
ATOM 756  C C   . SER A 1 103  ? 11.102  -21.195 50.446  1.00 30.28 103  A 1 
ATOM 757  O O   . SER A 1 103  ? 11.144  -22.425 50.418  1.00 29.38 103  A 1 
ATOM 758  C CB  . SER A 1 103  ? 11.585  -20.967 52.854  1.00 31.18 103  A 1 
ATOM 759  O OG  . SER A 1 103  ? 10.294  -20.493 53.177  1.00 30.96 103  A 1 
ATOM 760  N N   . SER A 1 104  ? 10.184  -20.535 49.756  1.00 29.70 104  A 1 
ATOM 761  C CA  . SER A 1 104  ? 8.882   -21.131 49.446  1.00 30.97 104  A 1 
ATOM 762  C C   . SER A 1 104  ? 8.928   -22.377 48.543  1.00 29.06 104  A 1 
ATOM 763  O O   . SER A 1 104  ? 9.623   -22.440 47.534  1.00 27.81 104  A 1 
ATOM 764  C CB  . SER A 1 104  ? 7.894   -20.081 48.937  1.00 29.57 104  A 1 
ATOM 765  O OG  . SER A 1 104  ? 8.413   -19.397 47.819  1.00 29.11 104  A 1 
ATOM 766  N N   . THR A 1 105  ? 8.131   -23.374 48.957  1.00 31.16 105  A 1 
ATOM 767  C CA  . THR A 1 105  ? 8.294   -24.819 48.722  1.00 33.33 105  A 1 
ATOM 768  C C   . THR A 1 105  ? 7.542   -25.418 47.527  1.00 31.94 105  A 1 
ATOM 769  O O   . THR A 1 105  ? 7.133   -26.571 47.621  1.00 30.20 105  A 1 
ATOM 770  C CB  . THR A 1 105  ? 7.809   -25.561 49.982  1.00 30.66 105  A 1 
ATOM 771  O OG1 . THR A 1 105  ? 6.578   -25.030 50.427  1.00 29.00 105  A 1 
ATOM 772  C CG2 . THR A 1 105  ? 8.789   -25.459 51.146  1.00 30.83 105  A 1 
ATOM 773  N N   . ILE A 1 106  ? 7.251   -24.674 46.458  1.00 30.44 106  A 1 
ATOM 774  C CA  . ILE A 1 106  ? 6.185   -25.067 45.519  1.00 32.39 106  A 1 
ATOM 775  C C   . ILE A 1 106  ? 6.385   -26.495 44.993  1.00 30.90 106  A 1 
ATOM 776  O O   . ILE A 1 106  ? 7.404   -26.812 44.368  1.00 29.01 106  A 1 
ATOM 777  C CB  . ILE A 1 106  ? 5.975   -24.022 44.404  1.00 29.69 106  A 1 
ATOM 778  C CG1 . ILE A 1 106  ? 5.608   -22.658 45.027  1.00 29.34 106  A 1 
ATOM 779  C CG2 . ILE A 1 106  ? 4.882   -24.484 43.429  1.00 33.40 106  A 1 
ATOM 780  C CD1 . ILE A 1 106  ? 5.441   -21.508 44.028  1.00 32.55 106  A 1 
ATOM 781  N N   . ASN A 1 107  ? 5.405   -27.328 45.255  1.00 32.54 107  A 1 
ATOM 782  C CA  . ASN A 1 107  ? 5.443   -28.777 45.060  1.00 34.30 107  A 1 
ATOM 783  C C   . ASN A 1 107  ? 5.502   -29.178 43.575  1.00 32.14 107  A 1 
ATOM 784  O O   . ASN A 1 107  ? 4.670   -28.740 42.784  1.00 30.98 107  A 1 
ATOM 785  C CB  . ASN A 1 107  ? 4.194   -29.394 45.715  1.00 32.90 107  A 1 
ATOM 786  C CG  . ASN A 1 107  ? 4.334   -29.652 47.205  1.00 29.55 107  A 1 
ATOM 787  O OD1 . ASN A 1 107  ? 5.398   -29.928 47.728  1.00 29.87 107  A 1 
ATOM 788  N ND2 . ASN A 1 107  ? 3.249   -29.614 47.942  1.00 31.80 107  A 1 
ATOM 789  N N   . PRO A 1 108  ? 6.406   -30.103 43.204  1.00 28.53 108  A 1 
ATOM 790  C CA  . PRO A 1 108  ? 6.548   -30.619 41.848  1.00 29.91 108  A 1 
ATOM 791  C C   . PRO A 1 108  ? 5.480   -31.687 41.569  1.00 29.74 108  A 1 
ATOM 792  O O   . PRO A 1 108  ? 5.656   -32.853 41.905  1.00 28.23 108  A 1 
ATOM 793  C CB  . PRO A 1 108  ? 7.978   -31.168 41.803  1.00 27.59 108  A 1 
ATOM 794  C CG  . PRO A 1 108  ? 8.207   -31.676 43.220  1.00 27.96 108  A 1 
ATOM 795  C CD  . PRO A 1 108  ? 7.409   -30.692 44.086  1.00 33.21 108  A 1 
ATOM 796  N N   . VAL A 1 109  ? 4.367   -31.308 40.965  1.00 32.45 109  A 1 
ATOM 797  C CA  . VAL A 1 109  ? 3.301   -32.272 40.638  1.00 34.11 109  A 1 
ATOM 798  C C   . VAL A 1 109  ? 3.816   -33.294 39.607  1.00 32.18 109  A 1 
ATOM 799  O O   . VAL A 1 109  ? 4.312   -32.898 38.552  1.00 31.00 109  A 1 
ATOM 800  C CB  . VAL A 1 109  ? 2.013   -31.572 40.163  1.00 32.15 109  A 1 
ATOM 801  C CG1 . VAL A 1 109  ? 0.904   -32.578 39.870  1.00 30.12 109  A 1 
ATOM 802  C CG2 . VAL A 1 109  ? 1.485   -30.610 41.236  1.00 34.80 109  A 1 
ATOM 803  N N   . PRO A 1 110  ? 3.704   -34.613 39.882  1.00 27.74 110  A 1 
ATOM 804  C CA  . PRO A 1 110  ? 4.424   -35.662 39.185  1.00 29.52 110  A 1 
ATOM 805  C C   . PRO A 1 110  ? 3.690   -36.147 37.924  1.00 29.55 110  A 1 
ATOM 806  O O   . PRO A 1 110  ? 3.179   -37.260 37.903  1.00 28.08 110  A 1 
ATOM 807  C CB  . PRO A 1 110  ? 4.571   -36.764 40.250  1.00 27.23 110  A 1 
ATOM 808  C CG  . PRO A 1 110  ? 3.260   -36.663 40.997  1.00 27.28 110  A 1 
ATOM 809  C CD  . PRO A 1 110  ? 3.019   -35.155 41.045  1.00 32.08 110  A 1 
ATOM 810  N N   . LEU A 1 111  ? 3.580   -35.316 36.894  1.00 31.75 111  A 1 
ATOM 811  C CA  . LEU A 1 111  ? 2.788   -35.652 35.703  1.00 33.75 111  A 1 
ATOM 812  C C   . LEU A 1 111  ? 3.230   -36.996 35.099  1.00 31.49 111  A 1 
ATOM 813  O O   . LEU A 1 111  ? 4.390   -37.209 34.768  1.00 30.05 111  A 1 
ATOM 814  C CB  . LEU A 1 111  ? 2.802   -34.487 34.704  1.00 32.13 111  A 1 
ATOM 815  C CG  . LEU A 1 111  ? 1.462   -33.733 34.702  1.00 30.45 111  A 1 
ATOM 816  C CD1 . LEU A 1 111  ? 1.643   -32.321 34.122  1.00 30.57 111  A 1 
ATOM 817  C CD2 . LEU A 1 111  ? 0.400   -34.454 33.870  1.00 34.70 111  A 1 
ATOM 818  N N   . VAL A 1 112  ? 2.268   -37.900 35.011  1.00 31.92 112  A 1 
ATOM 819  C CA  . VAL A 1 112  ? 2.459   -39.337 34.813  1.00 33.77 112  A 1 
ATOM 820  C C   . VAL A 1 112  ? 2.956   -39.643 33.391  1.00 31.15 112  A 1 
ATOM 821  O O   . VAL A 1 112  ? 2.396   -39.176 32.408  1.00 29.89 112  A 1 
ATOM 822  C CB  . VAL A 1 112  ? 1.149   -40.096 35.121  1.00 31.59 112  A 1 
ATOM 823  C CG1 . VAL A 1 112  ? 1.274   -41.608 34.928  1.00 29.52 112  A 1 
ATOM 824  C CG2 . VAL A 1 112  ? 0.712   -39.858 36.579  1.00 33.67 112  A 1 
ATOM 825  N N   . GLY A 1 113  ? 4.001   -40.461 33.311  1.00 35.92 113  A 1 
ATOM 826  C CA  . GLY A 1 113  ? 4.626   -40.907 32.069  1.00 36.96 113  A 1 
ATOM 827  C C   . GLY A 1 113  ? 3.771   -41.910 31.285  1.00 35.49 113  A 1 
ATOM 828  O O   . GLY A 1 113  ? 4.000   -43.107 31.382  1.00 33.74 113  A 1 
ATOM 829  N N   . LEU A 1 114  ? 2.818   -41.436 30.507  1.00 29.20 114  A 1 
ATOM 830  C CA  . LEU A 1 114  ? 2.044   -42.278 29.595  1.00 31.85 114  A 1 
ATOM 831  C C   . LEU A 1 114  ? 2.970   -42.883 28.532  1.00 29.90 114  A 1 
ATOM 832  O O   . LEU A 1 114  ? 3.418   -42.207 27.608  1.00 28.76 114  A 1 
ATOM 833  C CB  . LEU A 1 114  ? 0.863   -41.492 28.999  1.00 29.95 114  A 1 
ATOM 834  C CG  . LEU A 1 114  ? -0.414  -41.607 29.856  1.00 28.34 114  A 1 
ATOM 835  C CD1 . LEU A 1 114  ? -1.390  -40.474 29.524  1.00 29.82 114  A 1 
ATOM 836  C CD2 . LEU A 1 114  ? -1.126  -42.938 29.619  1.00 33.49 114  A 1 
ATOM 837  N N   . GLN A 1 115  ? 3.241   -44.158 28.698  1.00 29.36 115  A 1 
ATOM 838  C CA  . GLN A 1 115  ? 4.047   -44.984 27.801  1.00 32.36 115  A 1 
ATOM 839  C C   . GLN A 1 115  ? 3.331   -45.146 26.451  1.00 30.55 115  A 1 
ATOM 840  O O   . GLN A 1 115  ? 2.446   -45.989 26.325  1.00 29.76 115  A 1 
ATOM 841  C CB  . GLN A 1 115  ? 4.270   -46.361 28.455  1.00 31.64 115  A 1 
ATOM 842  C CG  . GLN A 1 115  ? 5.176   -46.339 29.688  1.00 30.64 115  A 1 
ATOM 843  C CD  . GLN A 1 115  ? 5.307   -47.714 30.356  1.00 28.33 115  A 1 
ATOM 844  O OE1 . GLN A 1 115  ? 4.472   -48.587 30.251  1.00 28.92 115  A 1 
ATOM 845  N NE2 . GLN A 1 115  ? 6.369   -47.957 31.099  1.00 28.56 115  A 1 
ATOM 846  N N   . LYS A 1 116  ? 3.722   -44.370 25.443  1.00 28.93 116  A 1 
ATOM 847  C CA  . LYS A 1 116  ? 3.258   -44.629 24.072  1.00 30.68 116  A 1 
ATOM 848  C C   . LYS A 1 116  ? 3.798   -45.998 23.625  1.00 28.40 116  A 1 
ATOM 849  O O   . LYS A 1 116  ? 5.004   -46.210 23.696  1.00 27.60 116  A 1 
ATOM 850  C CB  . LYS A 1 116  ? 3.693   -43.517 23.101  1.00 30.59 116  A 1 
ATOM 851  C CG  . LYS A 1 116  ? 2.736   -42.311 23.140  1.00 29.31 116  A 1 
ATOM 852  C CD  . LYS A 1 116  ? 3.092   -41.299 22.039  1.00 29.43 116  A 1 
ATOM 853  C CE  . LYS A 1 116  ? 2.061   -40.175 21.967  1.00 26.72 116  A 1 
ATOM 854  N NZ  . LYS A 1 116  ? 2.344   -39.219 20.855  1.00 25.49 116  A 1 
ATOM 855  N N   . PRO A 1 117  ? 2.947   -46.932 23.201  1.00 28.00 117  A 1 
ATOM 856  C CA  . PRO A 1 117  ? 3.373   -48.282 22.875  1.00 29.00 117  A 1 
ATOM 857  C C   . PRO A 1 117  ? 4.219   -48.303 21.595  1.00 28.64 117  A 1 
ATOM 858  O O   . PRO A 1 117  ? 3.825   -47.759 20.564  1.00 27.00 117  A 1 
ATOM 859  C CB  . PRO A 1 117  ? 2.081   -49.102 22.761  1.00 26.58 117  A 1 
ATOM 860  C CG  . PRO A 1 117  ? 1.032   -48.063 22.362  1.00 27.16 117  A 1 
ATOM 861  C CD  . PRO A 1 117  ? 1.512   -46.790 23.076  1.00 33.45 117  A 1 
ATOM 862  N N   . GLU A 1 118  ? 5.340   -49.008 21.667  1.00 28.88 118  A 1 
ATOM 863  C CA  . GLU A 1 118  ? 6.285   -49.261 20.572  1.00 30.20 118  A 1 
ATOM 864  C C   . GLU A 1 118  ? 5.737   -50.289 19.553  1.00 27.96 118  A 1 
ATOM 865  O O   . GLU A 1 118  ? 6.302   -51.372 19.409  1.00 27.58 118  A 1 
ATOM 866  C CB  . GLU A 1 118  ? 7.620   -49.798 21.148  1.00 30.43 118  A 1 
ATOM 867  C CG  . GLU A 1 118  ? 8.436   -48.823 21.992  1.00 29.88 118  A 1 
ATOM 868  C CD  . GLU A 1 118  ? 9.756   -49.463 22.484  1.00 29.13 118  A 1 
ATOM 869  O OE1 . GLU A 1 118  ? 10.741  -48.710 22.626  1.00 26.29 118  A 1 
ATOM 870  O OE2 . GLU A 1 118  ? 9.761   -50.689 22.733  1.00 30.09 118  A 1 
ATOM 871  N N   . MET A 1 119  ? 4.657   -50.022 18.852  1.00 31.14 119  A 1 
ATOM 872  C CA  . MET A 1 119  ? 4.178   -50.983 17.847  1.00 30.88 119  A 1 
ATOM 873  C C   . MET A 1 119  ? 5.205   -51.148 16.727  1.00 29.71 119  A 1 
ATOM 874  O O   . MET A 1 119  ? 5.232   -50.420 15.736  1.00 29.14 119  A 1 
ATOM 875  C CB  . MET A 1 119  ? 2.780   -50.643 17.323  1.00 30.74 119  A 1 
ATOM 876  C CG  . MET A 1 119  ? 1.687   -51.112 18.289  1.00 30.10 119  A 1 
ATOM 877  S SD  . MET A 1 119  ? 0.037   -51.212 17.529  1.00 29.92 119  A 1 
ATOM 878  C CE  . MET A 1 119  ? -0.961  -51.657 18.970  1.00 27.54 119  A 1 
ATOM 879  N N   . SER A 1 120  ? 6.039   -52.153 16.892  1.00 31.24 120  A 1 
ATOM 880  C CA  . SER A 1 120  ? 7.190   -52.531 16.077  1.00 31.44 120  A 1 
ATOM 881  C C   . SER A 1 120  ? 6.804   -53.309 14.808  1.00 29.01 120  A 1 
ATOM 882  O O   . SER A 1 120  ? 7.373   -54.364 14.543  1.00 29.08 120  A 1 
ATOM 883  C CB  . SER A 1 120  ? 8.150   -53.335 16.969  1.00 31.70 120  A 1 
ATOM 884  O OG  . SER A 1 120  ? 7.485   -54.446 17.536  1.00 31.49 120  A 1 
ATOM 885  N N   . LEU A 1 121  ? 5.819   -52.851 14.051  1.00 30.74 121  A 1 
ATOM 886  C CA  . LEU A 1 121  ? 5.328   -53.615 12.900  1.00 30.48 121  A 1 
ATOM 887  C C   . LEU A 1 121  ? 6.481   -53.958 11.939  1.00 29.15 121  A 1 
ATOM 888  O O   . LEU A 1 121  ? 7.146   -53.065 11.421  1.00 27.75 121  A 1 
ATOM 889  C CB  . LEU A 1 121  ? 4.174   -52.871 12.206  1.00 29.14 121  A 1 
ATOM 890  C CG  . LEU A 1 121  ? 2.797   -53.178 12.828  1.00 26.98 121  A 1 
ATOM 891  C CD1 . LEU A 1 121  ? 1.759   -52.177 12.334  1.00 27.27 121  A 1 
ATOM 892  C CD2 . LEU A 1 121  ? 2.311   -54.588 12.464  1.00 30.97 121  A 1 
ATOM 893  N N   . PRO A 1 122  ? 6.725   -55.249 11.705  1.00 28.99 122  A 1 
ATOM 894  C CA  . PRO A 1 122  ? 7.916   -55.718 11.024  1.00 29.55 122  A 1 
ATOM 895  C C   . PRO A 1 122  ? 7.742   -55.633 9.504   1.00 29.85 122  A 1 
ATOM 896  O O   . PRO A 1 122  ? 7.508   -56.646 8.850   1.00 28.53 122  A 1 
ATOM 897  C CB  . PRO A 1 122  ? 8.107   -57.151 11.546  1.00 27.61 122  A 1 
ATOM 898  C CG  . PRO A 1 122  ? 6.667   -57.619 11.745  1.00 28.09 122  A 1 
ATOM 899  C CD  . PRO A 1 122  ? 5.954   -56.347 12.216  1.00 34.04 122  A 1 
ATOM 900  N N   . VAL A 1 123  ? 7.815   -54.446 8.947   1.00 32.65 123  A 1 
ATOM 901  C CA  . VAL A 1 123  ? 7.694   -54.258 7.497   1.00 34.67 123  A 1 
ATOM 902  C C   . VAL A 1 123  ? 8.848   -54.997 6.820   1.00 33.30 123  A 1 
ATOM 903  O O   . VAL A 1 123  ? 10.003  -54.581 6.893   1.00 32.10 123  A 1 
ATOM 904  C CB  . VAL A 1 123  ? 7.642   -52.773 7.098   1.00 32.83 123  A 1 
ATOM 905  C CG1 . VAL A 1 123  ? 7.398   -52.635 5.594   1.00 30.34 123  A 1 
ATOM 906  C CG2 . VAL A 1 123  ? 6.511   -52.045 7.833   1.00 34.71 123  A 1 
ATOM 907  N N   . LYS A 1 124  ? 8.528   -56.140 6.196   1.00 28.32 124  A 1 
ATOM 908  C CA  . LYS A 1 124  ? 9.507   -56.929 5.459   1.00 31.13 124  A 1 
ATOM 909  C C   . LYS A 1 124  ? 10.056  -56.093 4.295   1.00 28.89 124  A 1 
ATOM 910  O O   . LYS A 1 124  ? 9.255   -55.585 3.518   1.00 27.85 124  A 1 
ATOM 911  C CB  . LYS A 1 124  ? 8.897   -58.232 4.920   1.00 30.79 124  A 1 
ATOM 912  C CG  . LYS A 1 124  ? 8.838   -59.344 5.973   1.00 29.80 124  A 1 
ATOM 913  C CD  . LYS A 1 124  ? 8.301   -60.628 5.340   1.00 29.02 124  A 1 
ATOM 914  C CE  . LYS A 1 124  ? 8.347   -61.796 6.332   1.00 25.89 124  A 1 
ATOM 915  N NZ  . LYS A 1 124  ? 7.837   -63.051 5.733   1.00 24.63 124  A 1 
ATOM 916  N N   . PRO A 1 125  ? 11.381  -56.017 4.131   1.00 30.48 125  A 1 
ATOM 917  C CA  . PRO A 1 125  ? 11.992  -55.329 3.004   1.00 31.39 125  A 1 
ATOM 918  C C   . PRO A 1 125  ? 11.755  -56.156 1.734   1.00 31.31 125  A 1 
ATOM 919  O O   . PRO A 1 125  ? 12.504  -57.078 1.436   1.00 29.45 125  A 1 
ATOM 920  C CB  . PRO A 1 125  ? 13.471  -55.179 3.386   1.00 28.37 125  A 1 
ATOM 921  C CG  . PRO A 1 125  ? 13.738  -56.399 4.266   1.00 28.83 125  A 1 
ATOM 922  C CD  . PRO A 1 125  ? 12.402  -56.611 4.984   1.00 35.39 125  A 1 
ATOM 923  N N   . GLY A 1 126  ? 10.678  -55.885 1.028   1.00 33.39 126  A 1 
ATOM 924  C CA  . GLY A 1 126  ? 10.418  -56.504 -0.269  1.00 34.83 126  A 1 
ATOM 925  C C   . GLY A 1 126  ? 11.525  -56.130 -1.250  1.00 33.85 126  A 1 
ATOM 926  O O   . GLY A 1 126  ? 11.806  -54.954 -1.443  1.00 31.95 126  A 1 
ATOM 927  N N   . GLN A 1 127  ? 12.151  -57.123 -1.858  1.00 30.24 127  A 1 
ATOM 928  C CA  . GLN A 1 127  ? 13.245  -57.003 -2.837  1.00 31.74 127  A 1 
ATOM 929  C C   . GLN A 1 127  ? 12.761  -56.495 -4.212  1.00 30.26 127  A 1 
ATOM 930  O O   . GLN A 1 127  ? 13.056  -57.112 -5.222  1.00 29.23 127  A 1 
ATOM 931  C CB  . GLN A 1 127  ? 13.935  -58.368 -3.016  1.00 30.47 127  A 1 
ATOM 932  C CG  . GLN A 1 127  ? 14.751  -58.853 -1.831  1.00 30.36 127  A 1 
ATOM 933  C CD  . GLN A 1 127  ? 15.395  -60.210 -2.127  1.00 28.92 127  A 1 
ATOM 934  O OE1 . GLN A 1 127  ? 14.841  -61.090 -2.768  1.00 31.44 127  A 1 
ATOM 935  N NE2 . GLN A 1 127  ? 16.591  -60.471 -1.637  1.00 31.56 127  A 1 
ATOM 936  N N   . GLY A 1 128  ? 11.953  -55.431 -4.253  1.00 33.05 128  A 1 
ATOM 937  C CA  . GLY A 1 128  ? 11.440  -54.933 -5.535  1.00 34.32 128  A 1 
ATOM 938  C C   . GLY A 1 128  ? 12.592  -54.607 -6.488  1.00 33.91 128  A 1 
ATOM 939  O O   . GLY A 1 128  ? 13.365  -53.693 -6.201  1.00 31.50 128  A 1 
ATOM 940  N N   . ASP A 1 129  ? 12.704  -55.408 -7.571  1.00 36.82 129  A 1 
ATOM 941  C CA  . ASP A 1 129  ? 13.723  -55.227 -8.594  1.00 37.80 129  A 1 
ATOM 942  C C   . ASP A 1 129  ? 13.618  -53.821 -9.181  1.00 35.66 129  A 1 
ATOM 943  O O   . ASP A 1 129  ? 12.636  -53.457 -9.831  1.00 33.29 129  A 1 
ATOM 944  C CB  . ASP A 1 129  ? 13.608  -56.299 -9.684  1.00 34.31 129  A 1 
ATOM 945  C CG  . ASP A 1 129  ? 14.140  -57.664 -9.243  1.00 31.12 129  A 1 
ATOM 946  O OD1 . ASP A 1 129  ? 15.207  -57.693 -8.589  1.00 32.07 129  A 1 
ATOM 947  O OD2 . ASP A 1 129  ? 13.480  -58.682 -9.566  1.00 33.45 129  A 1 
ATOM 948  N N   . SER A 1 130  ? 14.634  -53.006 -8.933  1.00 35.09 130  A 1 
ATOM 949  C CA  . SER A 1 130  ? 14.771  -51.669 -9.485  1.00 37.67 130  A 1 
ATOM 950  C C   . SER A 1 130  ? 15.171  -51.753 -10.956 1.00 36.62 130  A 1 
ATOM 951  O O   . SER A 1 130  ? 16.328  -51.505 -11.291 1.00 35.28 130  A 1 
ATOM 952  C CB  . SER A 1 130  ? 15.784  -50.862 -8.652  1.00 35.24 130  A 1 
ATOM 953  O OG  . SER A 1 130  ? 17.049  -51.480 -8.667  1.00 33.82 130  A 1 
ATOM 954  N N   . GLU A 1 131  ? 14.242  -52.135 -11.837 1.00 38.38 131  A 1 
ATOM 955  C CA  . GLU A 1 131  ? 14.463  -51.963 -13.268 1.00 40.14 131  A 1 
ATOM 956  C C   . GLU A 1 131  ? 14.668  -50.470 -13.537 1.00 38.22 131  A 1 
ATOM 957  O O   . GLU A 1 131  ? 13.763  -49.646 -13.409 1.00 36.42 131  A 1 
ATOM 958  C CB  . GLU A 1 131  ? 13.346  -52.557 -14.128 1.00 38.20 131  A 1 
ATOM 959  C CG  . GLU A 1 131  ? 13.459  -54.087 -14.259 1.00 36.26 131  A 1 
ATOM 960  C CD  . GLU A 1 131  ? 12.574  -54.678 -15.372 1.00 34.62 131  A 1 
ATOM 961  O OE1 . GLU A 1 131  ? 12.909  -55.783 -15.850 1.00 31.76 131  A 1 
ATOM 962  O OE2 . GLU A 1 131  ? 11.597  -54.007 -15.774 1.00 35.34 131  A 1 
ATOM 963  N N   . ALA A 1 132  ? 15.902  -50.120 -13.861 1.00 37.70 132  A 1 
ATOM 964  C CA  . ALA A 1 132  ? 16.326  -48.778 -14.213 1.00 40.05 132  A 1 
ATOM 965  C C   . ALA A 1 132  ? 15.705  -48.383 -15.561 1.00 40.08 132  A 1 
ATOM 966  O O   . ALA A 1 132  ? 16.336  -48.495 -16.604 1.00 37.78 132  A 1 
ATOM 967  C CB  . ALA A 1 132  ? 17.866  -48.746 -14.225 1.00 36.56 132  A 1 
ATOM 968  N N   . SER A 1 133  ? 14.439  -47.965 -15.536 1.00 39.20 133  A 1 
ATOM 969  C CA  . SER A 1 133  ? 13.780  -47.434 -16.721 1.00 39.74 133  A 1 
ATOM 970  C C   . SER A 1 133  ? 14.591  -46.245 -17.241 1.00 38.99 133  A 1 
ATOM 971  O O   . SER A 1 133  ? 14.915  -45.317 -16.499 1.00 37.66 133  A 1 
ATOM 972  C CB  . SER A 1 133  ? 12.318  -47.071 -16.427 1.00 37.30 133  A 1 
ATOM 973  O OG  . SER A 1 133  ? 12.198  -46.276 -15.272 1.00 36.59 133  A 1 
ATOM 974  N N   . SER A 1 134  ? 14.963  -46.320 -18.506 1.00 38.38 134  A 1 
ATOM 975  C CA  . SER A 1 134  ? 15.777  -45.305 -19.169 1.00 39.33 134  A 1 
ATOM 976  C C   . SER A 1 134  ? 15.105  -43.929 -19.056 1.00 38.62 134  A 1 
ATOM 977  O O   . SER A 1 134  ? 13.940  -43.809 -19.426 1.00 37.31 134  A 1 
ATOM 978  C CB  . SER A 1 134  ? 15.947  -45.699 -20.638 1.00 36.87 134  A 1 
ATOM 979  O OG  . SER A 1 134  ? 16.569  -44.673 -21.382 1.00 34.64 134  A 1 
ATOM 980  N N   . PRO A 1 135  ? 15.810  -42.891 -18.599 1.00 37.92 135  A 1 
ATOM 981  C CA  . PRO A 1 135  ? 15.212  -41.587 -18.294 1.00 39.01 135  A 1 
ATOM 982  C C   . PRO A 1 135  ? 14.689  -40.838 -19.530 1.00 40.30 135  A 1 
ATOM 983  O O   . PRO A 1 135  ? 13.838  -39.977 -19.406 1.00 38.45 135  A 1 
ATOM 984  C CB  . PRO A 1 135  ? 16.321  -40.799 -17.577 1.00 35.10 135  A 1 
ATOM 985  C CG  . PRO A 1 135  ? 17.610  -41.423 -18.092 1.00 36.01 135  A 1 
ATOM 986  C CD  . PRO A 1 135  ? 17.230  -42.891 -18.284 1.00 41.99 135  A 1 
ATOM 987  N N   . PHE A 1 136  ? 15.199  -41.176 -20.705 1.00 40.29 136  A 1 
ATOM 988  C CA  . PHE A 1 136  ? 14.841  -40.533 -21.970 1.00 40.70 136  A 1 
ATOM 989  C C   . PHE A 1 136  ? 13.611  -41.159 -22.650 1.00 40.58 136  A 1 
ATOM 990  O O   . PHE A 1 136  ? 13.552  -41.214 -23.881 1.00 38.52 136  A 1 
ATOM 991  C CB  . PHE A 1 136  ? 16.054  -40.507 -22.901 1.00 37.39 136  A 1 
ATOM 992  C CG  . PHE A 1 136  ? 17.152  -39.567 -22.480 1.00 36.14 136  A 1 
ATOM 993  C CD1 . PHE A 1 136  ? 17.052  -38.192 -22.790 1.00 35.17 136  A 1 
ATOM 994  C CD2 . PHE A 1 136  ? 18.284  -40.045 -21.805 1.00 35.56 136  A 1 
ATOM 995  C CE1 . PHE A 1 136  ? 18.073  -37.314 -22.431 1.00 31.55 136  A 1 
ATOM 996  C CE2 . PHE A 1 136  ? 19.310  -39.161 -21.440 1.00 31.98 136  A 1 
ATOM 997  C CZ  . PHE A 1 136  ? 19.213  -37.798 -21.750 1.00 32.01 136  A 1 
ATOM 998  N N   . THR A 1 137  ? 12.633  -41.654 -21.898 1.00 42.69 137  A 1 
ATOM 999  C CA  . THR A 1 137  ? 11.335  -41.923 -22.518 1.00 43.66 137  A 1 
ATOM 1000 C C   . THR A 1 137  ? 10.781  -40.594 -23.004 1.00 43.70 137  A 1 
ATOM 1001 O O   . THR A 1 137  ? 10.635  -39.680 -22.190 1.00 41.58 137  A 1 
ATOM 1002 C CB  . THR A 1 137  ? 10.334  -42.613 -21.581 1.00 40.36 137  A 1 
ATOM 1003 O OG1 . THR A 1 137  ? 10.631  -42.393 -20.216 1.00 37.04 137  A 1 
ATOM 1004 C CG2 . THR A 1 137  ? 10.350  -44.118 -21.803 1.00 37.75 137  A 1 
ATOM 1005 N N   . PRO A 1 138  ? 10.521  -40.424 -24.308 1.00 39.27 138  A 1 
ATOM 1006 C CA  . PRO A 1 138  ? 9.943   -39.199 -24.817 1.00 39.89 138  A 1 
ATOM 1007 C C   . PRO A 1 138  ? 8.632   -38.966 -24.080 1.00 40.86 138  A 1 
ATOM 1008 O O   . PRO A 1 138  ? 7.845   -39.900 -23.934 1.00 39.60 138  A 1 
ATOM 1009 C CB  . PRO A 1 138  ? 9.756   -39.417 -26.327 1.00 36.77 138  A 1 
ATOM 1010 C CG  . PRO A 1 138  ? 9.683   -40.930 -26.467 1.00 36.81 138  A 1 
ATOM 1011 C CD  . PRO A 1 138  ? 10.586  -41.439 -25.344 1.00 40.28 138  A 1 
ATOM 1012 N N   . VAL A 1 139  ? 8.433   -37.743 -23.597 1.00 53.02 139  A 1 
ATOM 1013 C CA  . VAL A 1 139  ? 7.183   -37.342 -22.951 1.00 53.01 139  A 1 
ATOM 1014 C C   . VAL A 1 139  ? 6.084   -37.628 -23.974 1.00 53.40 139  A 1 
ATOM 1015 O O   . VAL A 1 139  ? 6.064   -37.008 -25.035 1.00 50.85 139  A 1 
ATOM 1016 C CB  . VAL A 1 139  ? 7.221   -35.858 -22.531 1.00 48.59 139  A 1 
ATOM 1017 C CG1 . VAL A 1 139  ? 5.930   -35.445 -21.833 1.00 45.11 139  A 1 
ATOM 1018 C CG2 . VAL A 1 139  ? 8.390   -35.590 -21.572 1.00 46.75 139  A 1 
ATOM 1019 N N   . ALA A 1 140  ? 5.249   -38.618 -23.690 1.00 45.83 140  A 1 
ATOM 1020 C CA  . ALA A 1 140  ? 4.119   -38.933 -24.546 1.00 46.20 140  A 1 
ATOM 1021 C C   . ALA A 1 140  ? 3.206   -37.702 -24.616 1.00 47.76 140  A 1 
ATOM 1022 O O   . ALA A 1 140  ? 3.209   -36.885 -23.696 1.00 45.05 140  A 1 
ATOM 1023 C CB  . ALA A 1 140  ? 3.408   -40.180 -24.002 1.00 41.35 140  A 1 
ATOM 1024 N N   . ASP A 1 141  ? 2.404   -37.595 -25.688 1.00 54.24 141  A 1 
ATOM 1025 C CA  . ASP A 1 141  ? 1.353   -36.585 -25.838 1.00 54.36 141  A 1 
ATOM 1026 C C   . ASP A 1 141  ? 0.266   -36.779 -24.759 1.00 56.76 141  A 1 
ATOM 1027 O O   . ASP A 1 141  ? -0.840  -37.245 -25.018 1.00 52.99 141  A 1 
ATOM 1028 C CB  . ASP A 1 141  ? 0.749   -36.644 -27.252 1.00 48.44 141  A 1 
ATOM 1029 C CG  . ASP A 1 141  ? 1.622   -36.042 -28.365 1.00 43.65 141  A 1 
ATOM 1030 O OD1 . ASP A 1 141  ? 2.317   -35.035 -28.098 1.00 41.09 141  A 1 
ATOM 1031 O OD2 . ASP A 1 141  ? 1.570   -36.580 -29.491 1.00 40.29 141  A 1 
ATOM 1032 N N   . GLU A 1 142  ? 0.606   -36.478 -23.516 1.00 67.95 142  A 1 
ATOM 1033 C CA  . GLU A 1 142  ? -0.367  -36.362 -22.444 1.00 71.10 142  A 1 
ATOM 1034 C C   . GLU A 1 142  ? -1.312  -35.210 -22.798 1.00 75.28 142  A 1 
ATOM 1035 O O   . GLU A 1 142  ? -0.863  -34.122 -23.152 1.00 72.39 142  A 1 
ATOM 1036 C CB  . GLU A 1 142  ? 0.318   -36.131 -21.078 1.00 65.41 142  A 1 
ATOM 1037 C CG  . GLU A 1 142  ? 0.918   -37.416 -20.490 1.00 59.04 142  A 1 
ATOM 1038 C CD  . GLU A 1 142  ? 1.614   -37.234 -19.118 1.00 55.32 142  A 1 
ATOM 1039 O OE1 . GLU A 1 142  ? 2.015   -38.265 -18.526 1.00 49.58 142  A 1 
ATOM 1040 O OE2 . GLU A 1 142  ? 1.821   -36.094 -18.667 1.00 51.11 142  A 1 
ATOM 1041 N N   . ASP A 1 143  ? -2.609  -35.433 -22.679 1.00 82.04 143  A 1 
ATOM 1042 C CA  . ASP A 1 143  ? -3.627  -34.392 -22.827 1.00 85.91 143  A 1 
ATOM 1043 C C   . ASP A 1 143  ? -3.384  -33.334 -21.744 1.00 88.87 143  A 1 
ATOM 1044 O O   . ASP A 1 143  ? -3.789  -33.491 -20.589 1.00 85.45 143  A 1 
ATOM 1045 C CB  . ASP A 1 143  ? -5.032  -35.023 -22.778 1.00 80.22 143  A 1 
ATOM 1046 C CG  . ASP A 1 143  ? -6.187  -34.059 -23.120 1.00 73.67 143  A 1 
ATOM 1047 O OD1 . ASP A 1 143  ? -5.937  -32.962 -23.665 1.00 64.97 143  A 1 
ATOM 1048 O OD2 . ASP A 1 143  ? -7.367  -34.408 -22.865 1.00 65.01 143  A 1 
ATOM 1049 N N   . SER A 1 144  ? -2.623  -32.299 -22.092 1.00 89.93 144  A 1 
ATOM 1050 C CA  . SER A 1 144  ? -2.102  -31.297 -21.177 1.00 91.23 144  A 1 
ATOM 1051 C C   . SER A 1 144  ? -2.108  -29.913 -21.814 1.00 91.90 144  A 1 
ATOM 1052 O O   . SER A 1 144  ? -2.027  -29.750 -23.032 1.00 88.40 144  A 1 
ATOM 1053 C CB  . SER A 1 144  ? -0.698  -31.681 -20.676 1.00 88.11 144  A 1 
ATOM 1054 O OG  . SER A 1 144  ? 0.249   -31.694 -21.714 1.00 75.63 144  A 1 
ATOM 1055 N N   . VAL A 1 145  ? -2.220  -28.899 -20.973 1.00 92.21 145  A 1 
ATOM 1056 C CA  . VAL A 1 145  ? -2.169  -27.496 -21.374 1.00 92.40 145  A 1 
ATOM 1057 C C   . VAL A 1 145  ? -0.802  -26.940 -20.996 1.00 93.39 145  A 1 
ATOM 1058 O O   . VAL A 1 145  ? -0.389  -27.031 -19.841 1.00 92.14 145  A 1 
ATOM 1059 C CB  . VAL A 1 145  ? -3.302  -26.673 -20.751 1.00 90.49 145  A 1 
ATOM 1060 C CG1 . VAL A 1 145  ? -3.312  -25.256 -21.323 1.00 81.14 145  A 1 
ATOM 1061 C CG2 . VAL A 1 145  ? -4.674  -27.303 -21.052 1.00 80.76 145  A 1 
ATOM 1062 N N   . VAL A 1 146  ? -0.119  -26.362 -21.971 1.00 93.11 146  A 1 
ATOM 1063 C CA  . VAL A 1 146  ? 1.227   -25.822 -21.787 1.00 93.36 146  A 1 
ATOM 1064 C C   . VAL A 1 146  ? 1.167   -24.304 -21.657 1.00 93.53 146  A 1 
ATOM 1065 O O   . VAL A 1 146  ? 0.638   -23.616 -22.534 1.00 91.60 146  A 1 
ATOM 1066 C CB  . VAL A 1 146  ? 2.171   -26.271 -22.919 1.00 91.64 146  A 1 
ATOM 1067 C CG1 . VAL A 1 146  ? 3.594   -25.791 -22.667 1.00 82.24 146  A 1 
ATOM 1068 C CG2 . VAL A 1 146  ? 2.213   -27.803 -23.033 1.00 81.72 146  A 1 
ATOM 1069 N N   . PHE A 1 147  ? 1.741   -23.768 -20.581 1.00 93.94 147  A 1 
ATOM 1070 C CA  . PHE A 1 147  ? 1.833   -22.342 -20.282 1.00 93.86 147  A 1 
ATOM 1071 C C   . PHE A 1 147  ? 3.283   -21.884 -20.356 1.00 94.23 147  A 1 
ATOM 1072 O O   . PHE A 1 147  ? 4.149   -22.412 -19.669 1.00 92.88 147  A 1 
ATOM 1073 C CB  . PHE A 1 147  ? 1.237   -22.066 -18.906 1.00 93.12 147  A 1 
ATOM 1074 C CG  . PHE A 1 147  ? -0.207  -22.468 -18.778 1.00 93.36 147  A 1 
ATOM 1075 C CD1 . PHE A 1 147  ? -1.228  -21.626 -19.261 1.00 84.85 147  A 1 
ATOM 1076 C CD2 . PHE A 1 147  ? -0.557  -23.705 -18.190 1.00 84.90 147  A 1 
ATOM 1077 C CE1 . PHE A 1 147  ? -2.575  -21.997 -19.137 1.00 84.90 147  A 1 
ATOM 1078 C CE2 . PHE A 1 147  ? -1.898  -24.080 -18.073 1.00 84.53 147  A 1 
ATOM 1079 C CZ  . PHE A 1 147  ? -2.907  -23.223 -18.541 1.00 90.25 147  A 1 
ATOM 1080 N N   . SER A 1 148  ? 3.542   -20.891 -21.197 1.00 93.54 148  A 1 
ATOM 1081 C CA  . SER A 1 148  ? 4.855   -20.270 -21.352 1.00 92.76 148  A 1 
ATOM 1082 C C   . SER A 1 148  ? 4.949   -18.947 -20.585 1.00 92.78 148  A 1 
ATOM 1083 O O   . SER A 1 148  ? 3.935   -18.433 -20.110 1.00 90.14 148  A 1 
ATOM 1084 C CB  . SER A 1 148  ? 5.165   -20.088 -22.842 1.00 90.42 148  A 1 
ATOM 1085 O OG  . SER A 1 148  ? 4.184   -19.294 -23.474 1.00 80.54 148  A 1 
ATOM 1086 N N   . LYS A 1 149  ? 6.166   -18.371 -20.504 1.00 92.51 149  A 1 
ATOM 1087 C CA  . LYS A 1 149  ? 6.439   -17.068 -19.865 1.00 92.67 149  A 1 
ATOM 1088 C C   . LYS A 1 149  ? 6.107   -17.045 -18.367 1.00 93.40 149  A 1 
ATOM 1089 O O   . LYS A 1 149  ? 5.497   -16.108 -17.852 1.00 90.77 149  A 1 
ATOM 1090 C CB  . LYS A 1 149  ? 5.748   -15.930 -20.630 1.00 90.65 149  A 1 
ATOM 1091 C CG  . LYS A 1 149  ? 6.193   -15.812 -22.090 1.00 87.40 149  A 1 
ATOM 1092 C CD  . LYS A 1 149  ? 5.265   -14.813 -22.782 1.00 78.68 149  A 1 
ATOM 1093 C CE  . LYS A 1 149  ? 5.950   -14.147 -23.971 1.00 71.12 149  A 1 
ATOM 1094 N NZ  . LYS A 1 149  ? 6.014   -12.694 -23.730 1.00 61.17 149  A 1 
ATOM 1095 N N   . LEU A 1 150  ? 6.523   -18.100 -17.699 1.00 94.54 150  A 1 
ATOM 1096 C CA  . LEU A 1 150  ? 6.439   -18.226 -16.255 1.00 95.17 150  A 1 
ATOM 1097 C C   . LEU A 1 150  ? 7.829   -18.096 -15.642 1.00 95.48 150  A 1 
ATOM 1098 O O   . LEU A 1 150  ? 8.821   -18.513 -16.226 1.00 93.32 150  A 1 
ATOM 1099 C CB  . LEU A 1 150  ? 5.813   -19.580 -15.895 1.00 94.22 150  A 1 
ATOM 1100 C CG  . LEU A 1 150  ? 4.363   -19.728 -16.380 1.00 91.96 150  A 1 
ATOM 1101 C CD1 . LEU A 1 150  ? 3.910   -21.177 -16.254 1.00 78.86 150  A 1 
ATOM 1102 C CD2 . LEU A 1 150  ? 3.407   -18.875 -15.542 1.00 78.93 150  A 1 
ATOM 1103 N N   . THR A 1 151  ? 7.872   -17.550 -14.445 1.00 95.67 151  A 1 
ATOM 1104 C CA  . THR A 1 151  ? 9.083   -17.472 -13.632 1.00 95.43 151  A 1 
ATOM 1105 C C   . THR A 1 151  ? 8.850   -18.263 -12.354 1.00 95.68 151  A 1 
ATOM 1106 O O   . THR A 1 151  ? 7.932   -17.946 -11.601 1.00 94.04 151  A 1 
ATOM 1107 C CB  . THR A 1 151  ? 9.433   -16.015 -13.320 1.00 94.18 151  A 1 
ATOM 1108 O OG1 . THR A 1 151  ? 9.438   -15.204 -14.477 1.00 82.16 151  A 1 
ATOM 1109 C CG2 . THR A 1 151  ? 10.804  -15.897 -12.692 1.00 79.38 151  A 1 
ATOM 1110 N N   . TYR A 1 152  ? 9.679   -19.264 -12.107 1.00 95.35 152  A 1 
ATOM 1111 C CA  . TYR A 1 152  ? 9.668   -19.987 -10.840 1.00 95.44 152  A 1 
ATOM 1112 C C   . TYR A 1 152  ? 10.395  -19.163 -9.773  1.00 95.28 152  A 1 
ATOM 1113 O O   . TYR A 1 152  ? 11.571  -18.833 -9.935  1.00 93.67 152  A 1 
ATOM 1114 C CB  . TYR A 1 152  ? 10.303  -21.366 -11.037 1.00 94.95 152  A 1 
ATOM 1115 C CG  . TYR A 1 152  ? 10.307  -22.235 -9.804  1.00 95.19 152  A 1 
ATOM 1116 C CD1 . TYR A 1 152  ? 11.525  -22.720 -9.266  1.00 89.15 152  A 1 
ATOM 1117 C CD2 . TYR A 1 152  ? 9.091   -22.598 -9.194  1.00 89.67 152  A 1 
ATOM 1118 C CE1 . TYR A 1 152  ? 11.519  -23.576 -8.163  1.00 89.69 152  A 1 
ATOM 1119 C CE2 . TYR A 1 152  ? 9.082   -23.455 -8.080  1.00 89.07 152  A 1 
ATOM 1120 C CZ  . TYR A 1 152  ? 10.292  -23.951 -7.577  1.00 92.88 152  A 1 
ATOM 1121 O OH  . TYR A 1 152  ? 10.285  -24.813 -6.505  1.00 91.44 152  A 1 
ATOM 1122 N N   . LEU A 1 153  ? 9.700   -18.842 -8.697  1.00 95.22 153  A 1 
ATOM 1123 C CA  . LEU A 1 153  ? 10.222  -18.029 -7.595  1.00 94.82 153  A 1 
ATOM 1124 C C   . LEU A 1 153  ? 10.845  -18.873 -6.474  1.00 94.36 153  A 1 
ATOM 1125 O O   . LEU A 1 153  ? 11.421  -18.322 -5.543  1.00 90.62 153  A 1 
ATOM 1126 C CB  . LEU A 1 153  ? 9.113   -17.109 -7.055  1.00 94.40 153  A 1 
ATOM 1127 C CG  . LEU A 1 153  ? 8.509   -16.120 -8.072  1.00 93.87 153  A 1 
ATOM 1128 C CD1 . LEU A 1 153  ? 7.438   -15.266 -7.383  1.00 87.35 153  A 1 
ATOM 1129 C CD2 . LEU A 1 153  ? 9.549   -15.160 -8.656  1.00 86.83 153  A 1 
ATOM 1130 N N   . GLY A 1 154  ? 10.730  -20.196 -6.551  1.00 93.50 154  A 1 
ATOM 1131 C CA  . GLY A 1 154  ? 11.283  -21.130 -5.592  1.00 93.00 154  A 1 
ATOM 1132 C C   . GLY A 1 154  ? 10.224  -21.900 -4.797  1.00 93.90 154  A 1 
ATOM 1133 O O   . GLY A 1 154  ? 9.026   -21.850 -5.096  1.00 92.52 154  A 1 
ATOM 1134 N N   . CYS A 1 155  ? 10.696  -22.632 -3.800  1.00 93.06 155  A 1 
ATOM 1135 C CA  . CYS A 1 155  ? 9.846   -23.413 -2.906  1.00 92.70 155  A 1 
ATOM 1136 C C   . CYS A 1 155  ? 10.194  -23.168 -1.440  1.00 92.99 155  A 1 
ATOM 1137 O O   . CYS A 1 155  ? 11.334  -22.825 -1.097  1.00 90.84 155  A 1 
ATOM 1138 C CB  . CYS A 1 155  ? 9.895   -24.897 -3.288  1.00 89.73 155  A 1 
ATOM 1139 S SG  . CYS A 1 155  ? 11.523  -25.643 -2.954  1.00 82.89 155  A 1 
ATOM 1140 N N   . ALA A 1 156  ? 9.206   -23.384 -0.563  1.00 92.61 156  A 1 
ATOM 1141 C CA  . ALA A 1 156  ? 9.371   -23.324 0.876   1.00 92.70 156  A 1 
ATOM 1142 C C   . ALA A 1 156  ? 8.603   -24.470 1.550   1.00 93.54 156  A 1 
ATOM 1143 O O   . ALA A 1 156  ? 7.628   -24.979 1.006   1.00 91.97 156  A 1 
ATOM 1144 C CB  . ALA A 1 156  ? 8.910   -21.959 1.382   1.00 91.07 156  A 1 
ATOM 1145 N N   . SER A 1 157  ? 9.054   -24.877 2.738   1.00 93.03 157  A 1 
ATOM 1146 C CA  . SER A 1 157  ? 8.293   -25.825 3.559   1.00 92.62 157  A 1 
ATOM 1147 C C   . SER A 1 157  ? 7.112   -25.109 4.218   1.00 93.01 157  A 1 
ATOM 1148 O O   . SER A 1 157  ? 7.273   -23.982 4.686   1.00 91.49 157  A 1 
ATOM 1149 C CB  . SER A 1 157  ? 9.181   -26.472 4.617   1.00 90.89 157  A 1 
ATOM 1150 O OG  . SER A 1 157  ? 10.267  -27.139 4.000   1.00 77.26 157  A 1 
ATOM 1151 N N   . VAL A 1 158  ? 5.966   -25.776 4.276   1.00 92.98 158  A 1 
ATOM 1152 C CA  . VAL A 1 158  ? 4.750   -25.278 4.927   1.00 93.35 158  A 1 
ATOM 1153 C C   . VAL A 1 158  ? 4.200   -26.337 5.885   1.00 93.23 158  A 1 
ATOM 1154 O O   . VAL A 1 158  ? 4.306   -27.534 5.616   1.00 91.07 158  A 1 
ATOM 1155 C CB  . VAL A 1 158  ? 3.674   -24.836 3.918   1.00 92.17 158  A 1 
ATOM 1156 C CG1 . VAL A 1 158  ? 4.131   -23.590 3.154   1.00 80.45 158  A 1 
ATOM 1157 C CG2 . VAL A 1 158  ? 3.316   -25.928 2.898   1.00 80.43 158  A 1 
ATOM 1158 N N   . ASN A 1 159  ? 3.620   -25.882 6.991   1.00 92.71 159  A 1 
ATOM 1159 C CA  . ASN A 1 159  ? 3.009   -26.770 7.979   1.00 91.98 159  A 1 
ATOM 1160 C C   . ASN A 1 159  ? 1.514   -26.985 7.702   1.00 91.91 159  A 1 
ATOM 1161 O O   . ASN A 1 159  ? 1.001   -28.069 7.950   1.00 88.71 159  A 1 
ATOM 1162 C CB  . ASN A 1 159  ? 3.208   -26.179 9.373   1.00 89.97 159  A 1 
ATOM 1163 C CG  . ASN A 1 159  ? 4.663   -26.129 9.803   1.00 83.80 159  A 1 
ATOM 1164 O OD1 . ASN A 1 159  ? 5.477   -26.987 9.520   1.00 73.72 159  A 1 
ATOM 1165 N ND2 . ASN A 1 159  ? 5.036   -25.098 10.538  1.00 70.95 159  A 1 
ATOM 1166 N N   . ALA A 1 160  ? 0.834   -25.967 7.172   1.00 92.31 160  A 1 
ATOM 1167 C CA  . ALA A 1 160  ? -0.571  -26.007 6.805   1.00 92.76 160  A 1 
ATOM 1168 C C   . ALA A 1 160  ? -0.705  -25.946 5.270   1.00 93.28 160  A 1 
ATOM 1169 O O   . ALA A 1 160  ? -0.930  -24.875 4.699   1.00 91.40 160  A 1 
ATOM 1170 C CB  . ALA A 1 160  ? -1.305  -24.881 7.539   1.00 91.13 160  A 1 
ATOM 1171 N N   . PRO A 1 161  ? -0.561  -27.083 4.567   1.00 92.91 161  A 1 
ATOM 1172 C CA  . PRO A 1 161  ? -0.474  -27.105 3.108   1.00 93.01 161  A 1 
ATOM 1173 C C   . PRO A 1 161  ? -1.771  -26.715 2.405   1.00 93.28 161  A 1 
ATOM 1174 O O   . PRO A 1 161  ? -1.759  -26.480 1.206   1.00 91.22 161  A 1 
ATOM 1175 C CB  . PRO A 1 161  ? -0.079  -28.545 2.766   1.00 91.93 161  A 1 
ATOM 1176 C CG  . PRO A 1 161  ? -0.687  -29.348 3.917   1.00 89.22 161  A 1 
ATOM 1177 C CD  . PRO A 1 161  ? -0.476  -28.415 5.108   1.00 90.98 161  A 1 
ATOM 1178 N N   . ARG A 1 162  ? -2.883  -26.682 3.134   1.00 92.35 162  A 1 
ATOM 1179 C CA  . ARG A 1 162  ? -4.200  -26.282 2.640   1.00 91.58 162  A 1 
ATOM 1180 C C   . ARG A 1 162  ? -4.538  -24.828 2.969   1.00 91.56 162  A 1 
ATOM 1181 O O   . ARG A 1 162  ? -5.533  -24.327 2.462   1.00 89.54 162  A 1 
ATOM 1182 C CB  . ARG A 1 162  ? -5.257  -27.259 3.182   1.00 89.95 162  A 1 
ATOM 1183 C CG  . ARG A 1 162  ? -5.075  -28.682 2.616   1.00 87.00 162  A 1 
ATOM 1184 C CD  . ARG A 1 162  ? -6.105  -29.651 3.194   1.00 84.68 162  A 1 
ATOM 1185 N NE  . ARG A 1 162  ? -6.026  -30.952 2.525   1.00 81.97 162  A 1 
ATOM 1186 C CZ  . ARG A 1 162  ? -6.189  -32.148 3.057   1.00 78.96 162  A 1 
ATOM 1187 N NH1 . ARG A 1 162  ? -6.529  -32.341 4.289   1.00 69.98 162  A 1 
ATOM 1188 N NH2 . ARG A 1 162  ? -6.004  -33.203 2.338   1.00 75.53 162  A 1 
ATOM 1189 N N   . SER A 1 163  ? -3.731  -24.150 3.775   1.00 92.53 163  A 1 
ATOM 1190 C CA  . SER A 1 163  ? -3.994  -22.788 4.246   1.00 92.88 163  A 1 
ATOM 1191 C C   . SER A 1 163  ? -3.699  -21.746 3.170   1.00 93.49 163  A 1 
ATOM 1192 O O   . SER A 1 163  ? -2.542  -21.503 2.806   1.00 92.64 163  A 1 
ATOM 1193 C CB  . SER A 1 163  ? -3.212  -22.497 5.524   1.00 91.64 163  A 1 
ATOM 1194 O OG  . SER A 1 163  ? -3.436  -21.177 5.962   1.00 85.91 163  A 1 
ATOM 1195 N N   . GLU A 1 164  ? -4.742  -21.060 2.696   1.00 91.59 164  A 1 
ATOM 1196 C CA  . GLU A 1 164  ? -4.600  -19.917 1.793   1.00 91.46 164  A 1 
ATOM 1197 C C   . GLU A 1 164  ? -3.771  -18.796 2.428   1.00 92.01 164  A 1 
ATOM 1198 O O   . GLU A 1 164  ? -2.912  -18.210 1.777   1.00 91.37 164  A 1 
ATOM 1199 C CB  . GLU A 1 164  ? -5.995  -19.405 1.387   1.00 89.54 164  A 1 
ATOM 1200 C CG  . GLU A 1 164  ? -5.923  -18.277 0.348   1.00 85.29 164  A 1 
ATOM 1201 C CD  . GLU A 1 164  ? -7.295  -17.751 -0.091  1.00 82.33 164  A 1 
ATOM 1202 O OE1 . GLU A 1 164  ? -7.363  -17.097 -1.152  1.00 75.10 164  A 1 
ATOM 1203 O OE2 . GLU A 1 164  ? -8.292  -17.974 0.626   1.00 75.48 164  A 1 
ATOM 1204 N N   . VAL A 1 165  ? -3.966  -18.528 3.712   1.00 92.79 165  A 1 
ATOM 1205 C CA  . VAL A 1 165  ? -3.246  -17.477 4.441   1.00 92.74 165  A 1 
ATOM 1206 C C   . VAL A 1 165  ? -1.742  -17.769 4.488   1.00 93.48 165  A 1 
ATOM 1207 O O   . VAL A 1 165  ? -0.927  -16.886 4.235   1.00 92.66 165  A 1 
ATOM 1208 C CB  . VAL A 1 165  ? -3.807  -17.313 5.864   1.00 91.30 165  A 1 
ATOM 1209 C CG1 . VAL A 1 165  ? -3.073  -16.213 6.647   1.00 82.33 165  A 1 
ATOM 1210 C CG2 . VAL A 1 165  ? -5.294  -16.958 5.841   1.00 81.06 165  A 1 
ATOM 1211 N N   . GLU A 1 166  ? -1.369  -19.016 4.792   1.00 92.68 166  A 1 
ATOM 1212 C CA  . GLU A 1 166  ? 0.030   -19.418 4.815   1.00 93.07 166  A 1 
ATOM 1213 C C   . GLU A 1 166  ? 0.633   -19.424 3.399   1.00 93.69 166  A 1 
ATOM 1214 O O   . GLU A 1 166  ? 1.742   -18.936 3.197   1.00 92.87 166  A 1 
ATOM 1215 C CB  . GLU A 1 166  ? 0.187   -20.773 5.524   1.00 91.87 166  A 1 
ATOM 1216 C CG  . GLU A 1 166  ? 1.674   -21.081 5.804   1.00 82.97 166  A 1 
ATOM 1217 C CD  . GLU A 1 166  ? 1.899   -22.289 6.722   1.00 78.28 166  A 1 
ATOM 1218 O OE1 . GLU A 1 166  ? 3.087   -22.654 6.914   1.00 70.09 166  A 1 
ATOM 1219 O OE2 . GLU A 1 166  ? 0.921   -22.843 7.263   1.00 71.78 166  A 1 
ATOM 1220 N N   . ALA A 1 167  ? -0.140  -19.888 2.406   1.00 93.70 167  A 1 
ATOM 1221 C CA  . ALA A 1 167  ? 0.275   -19.883 1.011   1.00 93.81 167  A 1 
ATOM 1222 C C   . ALA A 1 167  ? 0.529   -18.461 0.484   1.00 94.32 167  A 1 
ATOM 1223 O O   . ALA A 1 167  ? 1.583   -18.204 -0.102  1.00 93.62 167  A 1 
ATOM 1224 C CB  . ALA A 1 167  ? -0.779  -20.630 0.189   1.00 93.15 167  A 1 
ATOM 1225 N N   . LEU A 1 168  ? -0.364  -17.518 0.744   1.00 94.21 168  A 1 
ATOM 1226 C CA  . LEU A 1 168  ? -0.208  -16.110 0.367   1.00 93.95 168  A 1 
ATOM 1227 C C   . LEU A 1 168  ? 0.986   -15.464 1.075   1.00 94.37 168  A 1 
ATOM 1228 O O   . LEU A 1 168  ? 1.753   -14.720 0.462   1.00 93.72 168  A 1 
ATOM 1229 C CB  . LEU A 1 168  ? -1.493  -15.340 0.689   1.00 92.97 168  A 1 
ATOM 1230 C CG  . LEU A 1 168  ? -2.683  -15.674 -0.235  1.00 89.89 168  A 1 
ATOM 1231 C CD1 . LEU A 1 168  ? -3.948  -15.025 0.332   1.00 81.25 168  A 1 
ATOM 1232 C CD2 . LEU A 1 168  ? -2.469  -15.146 -1.651  1.00 80.93 168  A 1 
ATOM 1233 N N   . ARG A 1 169  ? 1.191   -15.788 2.338   1.00 94.90 169  A 1 
ATOM 1234 C CA  . ARG A 1 169  ? 2.355   -15.305 3.090   1.00 94.76 169  A 1 
ATOM 1235 C C   . ARG A 1 169  ? 3.659   -15.826 2.486   1.00 95.14 169  A 1 
ATOM 1236 O O   . ARG A 1 169  ? 4.592   -15.039 2.294   1.00 94.34 169  A 1 
ATOM 1237 C CB  . ARG A 1 169  ? 2.199   -15.713 4.564   1.00 93.87 169  A 1 
ATOM 1238 C CG  . ARG A 1 169  ? 3.300   -15.076 5.423   1.00 83.66 169  A 1 
ATOM 1239 C CD  . ARG A 1 169  ? 3.115   -15.479 6.877   1.00 81.32 169  A 1 
ATOM 1240 N NE  . ARG A 1 169  ? 4.149   -14.863 7.724   1.00 71.45 169  A 1 
ATOM 1241 C CZ  . ARG A 1 169  ? 4.314   -15.059 9.018   1.00 65.69 169  A 1 
ATOM 1242 N NH1 . ARG A 1 169  ? 3.542   -15.865 9.694   1.00 57.55 169  A 1 
ATOM 1243 N NH2 . ARG A 1 169  ? 5.265   -14.444 9.654   1.00 58.23 169  A 1 
ATOM 1244 N N   . MET A 1 170  ? 3.736   -17.111 2.161   1.00 94.43 170  A 1 
ATOM 1245 C CA  . MET A 1 170  ? 4.917   -17.680 1.515   1.00 94.59 170  A 1 
ATOM 1246 C C   . MET A 1 170  ? 5.120   -17.134 0.104   1.00 94.74 170  A 1 
ATOM 1247 O O   . MET A 1 170  ? 6.262   -16.893 -0.293  1.00 93.99 170  A 1 
ATOM 1248 C CB  . MET A 1 170  ? 4.832   -19.212 1.503   1.00 94.14 170  A 1 
ATOM 1249 C CG  . MET A 1 170  ? 4.994   -19.807 2.903   1.00 89.18 170  A 1 
ATOM 1250 S SD  . MET A 1 170  ? 6.582   -19.439 3.704   1.00 85.03 170  A 1 
ATOM 1251 C CE  . MET A 1 170  ? 6.201   -20.015 5.370   1.00 73.71 170  A 1 
ATOM 1252 N N   . MET A 1 171  ? 4.050   -16.870 -0.618  1.00 94.63 171  A 1 
ATOM 1253 C CA  . MET A 1 171  ? 4.096   -16.229 -1.933  1.00 94.44 171  A 1 
ATOM 1254 C C   . MET A 1 171  ? 4.719   -14.822 -1.854  1.00 94.35 171  A 1 
ATOM 1255 O O   . MET A 1 171  ? 5.630   -14.523 -2.611  1.00 92.94 171  A 1 
ATOM 1256 C CB  . MET A 1 171  ? 2.678   -16.188 -2.508  1.00 93.23 171  A 1 
ATOM 1257 C CG  . MET A 1 171  ? 2.639   -15.834 -3.990  1.00 86.88 171  A 1 
ATOM 1258 S SD  . MET A 1 171  ? 0.957   -15.669 -4.667  1.00 86.97 171  A 1 
ATOM 1259 C CE  . MET A 1 171  ? 0.280   -17.313 -4.345  1.00 79.12 171  A 1 
ATOM 1260 N N   . SER A 1 172  ? 4.304   -14.015 -0.886  1.00 95.36 172  A 1 
ATOM 1261 C CA  . SER A 1 172  ? 4.873   -12.679 -0.655  1.00 94.94 172  A 1 
ATOM 1262 C C   . SER A 1 172  ? 6.355   -12.735 -0.247  1.00 94.89 172  A 1 
ATOM 1263 O O   . SER A 1 172  ? 7.191   -11.994 -0.775  1.00 93.08 172  A 1 
ATOM 1264 C CB  . SER A 1 172  ? 4.043   -11.948 0.412   1.00 94.13 172  A 1 
ATOM 1265 O OG  . SER A 1 172  ? 4.373   -10.584 0.419   1.00 79.50 172  A 1 
ATOM 1266 N N   . ILE A 1 173  ? 6.715   -13.664 0.627   1.00 95.07 173  A 1 
ATOM 1267 C CA  . ILE A 1 173  ? 8.103   -13.867 1.053   1.00 94.64 173  A 1 
ATOM 1268 C C   . ILE A 1 173  ? 8.981   -14.300 -0.127  1.00 94.50 173  A 1 
ATOM 1269 O O   . ILE A 1 173  ? 10.020  -13.691 -0.373  1.00 93.29 173  A 1 
ATOM 1270 C CB  . ILE A 1 173  ? 8.174   -14.871 2.226   1.00 94.21 173  A 1 
ATOM 1271 C CG1 . ILE A 1 173  ? 7.550   -14.251 3.499   1.00 90.80 173  A 1 
ATOM 1272 C CG2 . ILE A 1 173  ? 9.631   -15.281 2.523   1.00 90.11 173  A 1 
ATOM 1273 C CD1 . ILE A 1 173  ? 7.274   -15.275 4.626   1.00 84.10 173  A 1 
ATOM 1274 N N   . LEU A 1 174  ? 8.568   -15.315 -0.877  1.00 94.12 174  A 1 
ATOM 1275 C CA  . LEU A 1 174  ? 9.348   -15.814 -2.011  1.00 93.73 174  A 1 
ATOM 1276 C C   . LEU A 1 174  ? 9.441   -14.777 -3.136  1.00 93.32 174  A 1 
ATOM 1277 O O   . LEU A 1 174  ? 10.498  -14.641 -3.745  1.00 91.79 174  A 1 
ATOM 1278 C CB  . LEU A 1 174  ? 8.753   -17.137 -2.509  1.00 93.95 174  A 1 
ATOM 1279 C CG  . LEU A 1 174  ? 9.039   -18.329 -1.567  1.00 92.71 174  A 1 
ATOM 1280 C CD1 . LEU A 1 174  ? 8.228   -19.548 -2.005  1.00 84.81 174  A 1 
ATOM 1281 C CD2 . LEU A 1 174  ? 10.513  -18.738 -1.574  1.00 84.43 174  A 1 
ATOM 1282 N N   . ARG A 1 175  ? 8.394   -14.007 -3.375  1.00 94.06 175  A 1 
ATOM 1283 C CA  . ARG A 1 175  ? 8.402   -12.916 -4.365  1.00 93.05 175  A 1 
ATOM 1284 C C   . ARG A 1 175  ? 9.377   -11.797 -3.986  1.00 92.28 175  A 1 
ATOM 1285 O O   . ARG A 1 175  ? 10.044  -11.261 -4.867  1.00 89.56 175  A 1 
ATOM 1286 C CB  . ARG A 1 175  ? 6.977   -12.382 -4.530  1.00 92.04 175  A 1 
ATOM 1287 C CG  . ARG A 1 175  ? 6.830   -11.432 -5.727  1.00 88.18 175  A 1 
ATOM 1288 C CD  . ARG A 1 175  ? 5.368   -11.066 -5.916  1.00 84.75 175  A 1 
ATOM 1289 N NE  . ARG A 1 175  ? 5.126   -10.280 -7.137  1.00 79.21 175  A 1 
ATOM 1290 C CZ  . ARG A 1 175  ? 5.039   -8.974  -7.237  1.00 75.14 175  A 1 
ATOM 1291 N NH1 . ARG A 1 175  ? 5.247   -8.182  -6.226  1.00 66.28 175  A 1 
ATOM 1292 N NH2 . ARG A 1 175  ? 4.708   -8.440  -8.380  1.00 69.51 175  A 1 
ATOM 1293 N N   . SER A 1 176  ? 9.472   -11.452 -2.716  1.00 93.10 176  A 1 
ATOM 1294 C CA  . SER A 1 176  ? 10.367  -10.398 -2.226  1.00 92.09 176  A 1 
ATOM 1295 C C   . SER A 1 176  ? 11.822  -10.863 -2.043  1.00 91.46 176  A 1 
ATOM 1296 O O   . SER A 1 176  ? 12.742  -10.068 -2.247  1.00 86.93 176  A 1 
ATOM 1297 C CB  . SER A 1 176  ? 9.830   -9.807  -0.915  1.00 90.69 176  A 1 
ATOM 1298 O OG  . SER A 1 176  ? 9.654   -10.808 0.068   1.00 76.72 176  A 1 
ATOM 1299 N N   . GLN A 1 177  ? 12.036  -12.131 -1.709  1.00 90.66 177  A 1 
ATOM 1300 C CA  . GLN A 1 177  ? 13.371  -12.687 -1.450  1.00 88.63 177  A 1 
ATOM 1301 C C   . GLN A 1 177  ? 14.013  -13.398 -2.651  1.00 87.78 177  A 1 
ATOM 1302 O O   . GLN A 1 177  ? 15.188  -13.761 -2.581  1.00 82.31 177  A 1 
ATOM 1303 C CB  . GLN A 1 177  ? 13.315  -13.638 -0.246  1.00 86.08 177  A 1 
ATOM 1304 C CG  . GLN A 1 177  ? 12.983  -12.900 1.060   1.00 80.32 177  A 1 
ATOM 1305 C CD  . GLN A 1 177  ? 13.064  -13.813 2.293   1.00 75.45 177  A 1 
ATOM 1306 O OE1 . GLN A 1 177  ? 13.308  -15.001 2.224   1.00 68.31 177  A 1 
ATOM 1307 N NE2 . GLN A 1 177  ? 12.875  -13.258 3.469   1.00 64.52 177  A 1 
ATOM 1308 N N   . CYS A 1 178  ? 13.275  -13.604 -3.738  1.00 84.64 178  A 1 
ATOM 1309 C CA  . CYS A 1 178  ? 13.781  -14.320 -4.907  1.00 82.24 178  A 1 
ATOM 1310 C C   . CYS A 1 178  ? 14.939  -13.557 -5.570  1.00 80.79 178  A 1 
ATOM 1311 O O   . CYS A 1 178  ? 14.727  -12.602 -6.316  1.00 75.51 178  A 1 
ATOM 1312 C CB  . CYS A 1 178  ? 12.628  -14.585 -5.887  1.00 78.96 178  A 1 
ATOM 1313 S SG  . CYS A 1 178  ? 13.215  -15.658 -7.232  1.00 72.35 178  A 1 
ATOM 1314 N N   . GLN A 1 179  ? 16.163  -14.009 -5.311  1.00 81.03 179  A 1 
ATOM 1315 C CA  . GLN A 1 179  ? 17.374  -13.467 -5.937  1.00 79.88 179  A 1 
ATOM 1316 C C   . GLN A 1 179  ? 17.668  -14.112 -7.296  1.00 79.80 179  A 1 
ATOM 1317 O O   . GLN A 1 179  ? 18.187  -13.458 -8.190  1.00 72.81 179  A 1 
ATOM 1318 C CB  . GLN A 1 179  ? 18.570  -13.669 -5.005  1.00 74.62 179  A 1 
ATOM 1319 C CG  . GLN A 1 179  ? 18.471  -12.845 -3.718  1.00 67.97 179  A 1 
ATOM 1320 C CD  . GLN A 1 179  ? 19.759  -12.894 -2.890  1.00 60.94 179  A 1 
ATOM 1321 O OE1 . GLN A 1 179  ? 20.712  -13.599 -3.179  1.00 54.59 179  A 1 
ATOM 1322 N NE2 . GLN A 1 179  ? 19.836  -12.129 -1.824  1.00 51.62 179  A 1 
ATOM 1323 N N   . ILE A 1 180  ? 17.342  -15.398 -7.434  1.00 80.87 180  A 1 
ATOM 1324 C CA  . ILE A 1 180  ? 17.570  -16.173 -8.651  1.00 80.52 180  A 1 
ATOM 1325 C C   . ILE A 1 180  ? 16.214  -16.651 -9.160  1.00 81.37 180  A 1 
ATOM 1326 O O   . ILE A 1 180  ? 15.647  -17.598 -8.624  1.00 75.17 180  A 1 
ATOM 1327 C CB  . ILE A 1 180  ? 18.567  -17.335 -8.410  1.00 75.34 180  A 1 
ATOM 1328 C CG1 . ILE A 1 180  ? 19.892  -16.818 -7.805  1.00 66.38 180  A 1 
ATOM 1329 C CG2 . ILE A 1 180  ? 18.821  -18.074 -9.735  1.00 63.15 180  A 1 
ATOM 1330 C CD1 . ILE A 1 180  ? 20.880  -17.933 -7.414  1.00 56.75 180  A 1 
ATOM 1331 N N   . SER A 1 181  ? 15.703  -15.976 -10.182 1.00 82.80 181  A 1 
ATOM 1332 C CA  . SER A 1 181  ? 14.496  -16.399 -10.890 1.00 82.55 181  A 1 
ATOM 1333 C C   . SER A 1 181  ? 14.848  -17.399 -11.986 1.00 84.42 181  A 1 
ATOM 1334 O O   . SER A 1 181  ? 15.779  -17.155 -12.752 1.00 79.37 181  A 1 
ATOM 1335 C CB  . SER A 1 181  ? 13.798  -15.184 -11.494 1.00 76.38 181  A 1 
ATOM 1336 O OG  . SER A 1 181  ? 14.666  -14.467 -12.344 1.00 68.97 181  A 1 
ATOM 1337 N N   . LEU A 1 182  ? 14.070  -18.470 -12.096 1.00 89.50 182  A 1 
ATOM 1338 C CA  . LEU A 1 182  ? 14.205  -19.456 -13.159 1.00 91.32 182  A 1 
ATOM 1339 C C   . LEU A 1 182  ? 13.013  -19.337 -14.107 1.00 93.29 182  A 1 
ATOM 1340 O O   . LEU A 1 182  ? 11.878  -19.579 -13.697 1.00 91.50 182  A 1 
ATOM 1341 C CB  . LEU A 1 182  ? 14.302  -20.852 -12.512 1.00 88.35 182  A 1 
ATOM 1342 C CG  . LEU A 1 182  ? 14.633  -21.972 -13.524 1.00 82.39 182  A 1 
ATOM 1343 C CD1 . LEU A 1 182  ? 16.094  -21.925 -13.953 1.00 75.13 182  A 1 
ATOM 1344 C CD2 . LEU A 1 182  ? 14.359  -23.337 -12.893 1.00 74.80 182  A 1 
ATOM 1345 N N   . ASP A 1 183  ? 13.260  -18.992 -15.364 1.00 93.25 183  A 1 
ATOM 1346 C CA  . ASP A 1 183  ? 12.200  -18.995 -16.369 1.00 93.82 183  A 1 
ATOM 1347 C C   . ASP A 1 183  ? 11.839  -20.431 -16.724 1.00 94.39 183  A 1 
ATOM 1348 O O   . ASP A 1 183  ? 12.717  -21.273 -16.932 1.00 91.63 183  A 1 
ATOM 1349 C CB  . ASP A 1 183  ? 12.610  -18.182 -17.608 1.00 91.81 183  A 1 
ATOM 1350 C CG  . ASP A 1 183  ? 12.759  -16.687 -17.319 1.00 87.94 183  A 1 
ATOM 1351 O OD1 . ASP A 1 183  ? 12.089  -16.178 -16.388 1.00 79.38 183  A 1 
ATOM 1352 O OD2 . ASP A 1 183  ? 13.550  -16.039 -18.040 1.00 78.73 183  A 1 
ATOM 1353 N N   . VAL A 1 184  ? 10.541  -20.715 -16.762 1.00 94.79 184  A 1 
ATOM 1354 C CA  . VAL A 1 184  ? 10.026  -22.068 -16.962 1.00 95.13 184  A 1 
ATOM 1355 C C   . VAL A 1 184  ? 8.792   -22.083 -17.860 1.00 95.47 184  A 1 
ATOM 1356 O O   . VAL A 1 184  ? 8.017   -21.128 -17.932 1.00 93.93 184  A 1 
ATOM 1357 C CB  . VAL A 1 184  ? 9.733   -22.787 -15.633 1.00 94.01 184  A 1 
ATOM 1358 C CG1 . VAL A 1 184  ? 10.996  -22.955 -14.783 1.00 84.77 184  A 1 
ATOM 1359 C CG2 . VAL A 1 184  ? 8.667   -22.093 -14.777 1.00 84.17 184  A 1 
ATOM 1360 N N   . THR A 1 185  ? 8.591   -23.214 -18.503 1.00 95.86 185  A 1 
ATOM 1361 C CA  . THR A 1 185  ? 7.322   -23.587 -19.130 1.00 95.81 185  A 1 
ATOM 1362 C C   . THR A 1 185  ? 6.629   -24.614 -18.237 1.00 95.78 185  A 1 
ATOM 1363 O O   . THR A 1 185  ? 7.248   -25.587 -17.814 1.00 94.14 185  A 1 
ATOM 1364 C CB  . THR A 1 185  ? 7.580   -24.121 -20.539 1.00 94.74 185  A 1 
ATOM 1365 O OG1 . THR A 1 185  ? 8.134   -23.094 -21.326 1.00 84.58 185  A 1 
ATOM 1366 C CG2 . THR A 1 185  ? 6.313   -24.558 -21.253 1.00 82.32 185  A 1 
ATOM 1367 N N   . LEU A 1 186  ? 5.347   -24.409 -17.950 1.00 95.59 186  A 1 
ATOM 1368 C CA  . LEU A 1 186  ? 4.554   -25.287 -17.099 1.00 95.43 186  A 1 
ATOM 1369 C C   . LEU A 1 186  ? 3.575   -26.092 -17.956 1.00 95.51 186  A 1 
ATOM 1370 O O   . LEU A 1 186  ? 2.750   -25.514 -18.654 1.00 93.99 186  A 1 
ATOM 1371 C CB  . LEU A 1 186  ? 3.813   -24.432 -16.055 1.00 94.65 186  A 1 
ATOM 1372 C CG  . LEU A 1 186  ? 3.066   -25.256 -14.990 1.00 93.39 186  A 1 
ATOM 1373 C CD1 . LEU A 1 186  ? 4.032   -25.849 -13.974 1.00 84.29 186  A 1 
ATOM 1374 C CD2 . LEU A 1 186  ? 2.083   -24.363 -14.236 1.00 84.29 186  A 1 
ATOM 1375 N N   . SER A 1 187  ? 3.643   -27.414 -17.867 1.00 95.79 187  A 1 
ATOM 1376 C CA  . SER A 1 187  ? 2.659   -28.323 -18.454 1.00 95.65 187  A 1 
ATOM 1377 C C   . SER A 1 187  ? 1.719   -28.825 -17.355 1.00 95.72 187  A 1 
ATOM 1378 O O   . SER A 1 187  ? 2.174   -29.454 -16.400 1.00 94.18 187  A 1 
ATOM 1379 C CB  . SER A 1 187  ? 3.377   -29.480 -19.149 1.00 94.53 187  A 1 
ATOM 1380 O OG  . SER A 1 187  ? 2.443   -30.361 -19.732 1.00 84.18 187  A 1 
ATOM 1381 N N   . VAL A 1 188  ? 0.427   -28.543 -17.497 1.00 94.97 188  A 1 
ATOM 1382 C CA  . VAL A 1 188  ? -0.616  -28.974 -16.558 1.00 94.88 188  A 1 
ATOM 1383 C C   . VAL A 1 188  ? -1.509  -29.996 -17.259 1.00 94.56 188  A 1 
ATOM 1384 O O   . VAL A 1 188  ? -2.106  -29.674 -18.282 1.00 92.80 188  A 1 
ATOM 1385 C CB  . VAL A 1 188  ? -1.448  -27.792 -16.034 1.00 94.31 188  A 1 
ATOM 1386 C CG1 . VAL A 1 188  ? -2.445  -28.264 -14.963 1.00 88.12 188  A 1 
ATOM 1387 C CG2 . VAL A 1 188  ? -0.562  -26.712 -15.404 1.00 84.85 188  A 1 
ATOM 1388 N N   . PRO A 1 189  ? -1.626  -31.224 -16.734 1.00 94.45 189  A 1 
ATOM 1389 C CA  . PRO A 1 189  ? -2.440  -32.258 -17.358 1.00 94.11 189  A 1 
ATOM 1390 C C   . PRO A 1 189  ? -3.933  -31.952 -17.203 1.00 93.59 189  A 1 
ATOM 1391 O O   . PRO A 1 189  ? -4.367  -31.295 -16.261 1.00 91.58 189  A 1 
ATOM 1392 C CB  . PRO A 1 189  ? -2.040  -33.554 -16.654 1.00 93.29 189  A 1 
ATOM 1393 C CG  . PRO A 1 189  ? -1.664  -33.080 -15.256 1.00 91.58 189  A 1 
ATOM 1394 C CD  . PRO A 1 189  ? -1.023  -31.719 -15.511 1.00 93.15 189  A 1 
ATOM 1395 N N   . ASN A 1 190  ? -4.756  -32.507 -18.095 1.00 92.30 190  A 1 
ATOM 1396 C CA  . ASN A 1 190  ? -6.214  -32.420 -18.024 1.00 90.99 190  A 1 
ATOM 1397 C C   . ASN A 1 190  ? -6.848  -33.555 -17.198 1.00 90.29 190  A 1 
ATOM 1398 O O   . ASN A 1 190  ? -8.075  -33.649 -17.130 1.00 85.95 190  A 1 
ATOM 1399 C CB  . ASN A 1 190  ? -6.767  -32.394 -19.452 1.00 88.60 190  A 1 
ATOM 1400 C CG  . ASN A 1 190  ? -6.511  -31.079 -20.166 1.00 83.60 190  A 1 
ATOM 1401 O OD1 . ASN A 1 190  ? -6.596  -30.004 -19.607 1.00 73.57 190  A 1 
ATOM 1402 N ND2 . ASN A 1 190  ? -6.244  -31.129 -21.453 1.00 71.94 190  A 1 
ATOM 1403 N N   . VAL A 1 191  ? -6.034  -34.433 -16.611 1.00 90.11 191  A 1 
ATOM 1404 C CA  . VAL A 1 191  ? -6.479  -35.625 -15.882 1.00 90.61 191  A 1 
ATOM 1405 C C   . VAL A 1 191  ? -5.777  -35.727 -14.535 1.00 91.44 191  A 1 
ATOM 1406 O O   . VAL A 1 191  ? -4.619  -35.338 -14.393 1.00 89.99 191  A 1 
ATOM 1407 C CB  . VAL A 1 191  ? -6.280  -36.916 -16.699 1.00 88.31 191  A 1 
ATOM 1408 C CG1 . VAL A 1 191  ? -7.225  -36.946 -17.906 1.00 78.81 191  A 1 
ATOM 1409 C CG2 . VAL A 1 191  ? -4.847  -37.104 -17.198 1.00 78.61 191  A 1 
ATOM 1410 N N   . SER A 1 192  ? -6.464  -36.301 -13.556 1.00 90.06 192  A 1 
ATOM 1411 C CA  . SER A 1 192  ? -5.927  -36.493 -12.199 1.00 89.53 192  A 1 
ATOM 1412 C C   . SER A 1 192  ? -4.788  -37.502 -12.111 1.00 89.89 192  A 1 
ATOM 1413 O O   . SER A 1 192  ? -4.020  -37.483 -11.156 1.00 87.20 192  A 1 
ATOM 1414 C CB  . SER A 1 192  ? -7.058  -36.956 -11.284 1.00 86.78 192  A 1 
ATOM 1415 O OG  . SER A 1 192  ? -7.640  -38.137 -11.792 1.00 77.34 192  A 1 
ATOM 1416 N N   . GLU A 1 193  ? -4.670  -38.376 -13.097 1.00 89.90 193  A 1 
ATOM 1417 C CA  . GLU A 1 193  ? -3.569  -39.337 -13.214 1.00 89.61 193  A 1 
ATOM 1418 C C   . GLU A 1 193  ? -2.301  -38.712 -13.812 1.00 90.39 193  A 1 
ATOM 1419 O O   . GLU A 1 193  ? -1.235  -39.319 -13.771 1.00 87.66 193  A 1 
ATOM 1420 C CB  . GLU A 1 193  ? -4.011  -40.517 -14.088 1.00 87.68 193  A 1 
ATOM 1421 C CG  . GLU A 1 193  ? -5.208  -41.271 -13.478 1.00 81.23 193  A 1 
ATOM 1422 C CD  . GLU A 1 193  ? -5.719  -42.407 -14.369 1.00 74.57 193  A 1 
ATOM 1423 O OE1 . GLU A 1 193  ? -6.801  -42.935 -14.040 1.00 63.69 193  A 1 
ATOM 1424 O OE2 . GLU A 1 193  ? -5.059  -42.735 -15.383 1.00 64.50 193  A 1 
ATOM 1425 N N   . GLY A 1 194  ? -2.434  -37.511 -14.365 1.00 91.17 194  A 1 
ATOM 1426 C CA  . GLY A 1 194  ? -1.358  -36.826 -15.043 1.00 91.80 194  A 1 
ATOM 1427 C C   . GLY A 1 194  ? -0.295  -36.255 -14.095 1.00 92.80 194  A 1 
ATOM 1428 O O   . GLY A 1 194  ? -0.392  -36.303 -12.863 1.00 91.28 194  A 1 
ATOM 1429 N N   . ILE A 1 195  ? 0.732   -35.690 -14.705 1.00 94.45 195  A 1 
ATOM 1430 C CA  . ILE A 1 195  ? 1.890   -35.123 -14.011 1.00 95.09 195  A 1 
ATOM 1431 C C   . ILE A 1 195  ? 2.049   -33.667 -14.444 1.00 95.47 195  A 1 
ATOM 1432 O O   . ILE A 1 195  ? 2.136   -33.381 -15.638 1.00 94.12 195  A 1 
ATOM 1433 C CB  . ILE A 1 195  ? 3.151   -35.970 -14.286 1.00 93.68 195  A 1 
ATOM 1434 C CG1 . ILE A 1 195  ? 2.925   -37.453 -13.897 1.00 86.81 195  A 1 
ATOM 1435 C CG2 . ILE A 1 195  ? 4.353   -35.388 -13.532 1.00 86.08 195  A 1 
ATOM 1436 C CD1 . ILE A 1 195  ? 4.103   -38.389 -14.198 1.00 79.15 195  A 1 
ATOM 1437 N N   . VAL A 1 196  ? 2.114   -32.760 -13.495 1.00 95.53 196  A 1 
ATOM 1438 C CA  . VAL A 1 196  ? 2.538   -31.380 -13.753 1.00 95.80 196  A 1 
ATOM 1439 C C   . VAL A 1 196  ? 4.027   -31.395 -14.025 1.00 95.72 196  A 1 
ATOM 1440 O O   . VAL A 1 196  ? 4.796   -31.905 -13.209 1.00 94.53 196  A 1 
ATOM 1441 C CB  . VAL A 1 196  ? 2.214   -30.455 -12.565 1.00 95.40 196  A 1 
ATOM 1442 C CG1 . VAL A 1 196  ? 2.690   -29.023 -12.802 1.00 87.88 196  A 1 
ATOM 1443 C CG2 . VAL A 1 196  ? 0.706   -30.405 -12.316 1.00 83.81 196  A 1 
ATOM 1444 N N   . ARG A 1 197  ? 4.454   -30.830 -15.143 1.00 95.87 197  A 1 
ATOM 1445 C CA  . ARG A 1 197  ? 5.858   -30.791 -15.558 1.00 95.77 197  A 1 
ATOM 1446 C C   . ARG A 1 197  ? 6.350   -29.359 -15.652 1.00 95.80 197  A 1 
ATOM 1447 O O   . ARG A 1 197  ? 5.709   -28.511 -16.256 1.00 94.60 197  A 1 
ATOM 1448 C CB  . ARG A 1 197  ? 6.064   -31.547 -16.876 1.00 94.75 197  A 1 
ATOM 1449 C CG  . ARG A 1 197  ? 5.587   -33.010 -16.816 1.00 90.76 197  A 1 
ATOM 1450 C CD  . ARG A 1 197  ? 5.783   -33.704 -18.153 1.00 89.24 197  A 1 
ATOM 1451 N NE  . ARG A 1 197  ? 5.229   -35.066 -18.146 1.00 84.99 197  A 1 
ATOM 1452 C CZ  . ARG A 1 197  ? 5.882   -36.212 -17.998 1.00 82.41 197  A 1 
ATOM 1453 N NH1 . ARG A 1 197  ? 7.171   -36.269 -17.874 1.00 70.30 197  A 1 
ATOM 1454 N NH2 . ARG A 1 197  ? 5.214   -37.310 -17.978 1.00 78.06 197  A 1 
ATOM 1455 N N   . LEU A 1 198  ? 7.513   -29.110 -15.068 1.00 95.51 198  A 1 
ATOM 1456 C CA  . LEU A 1 198  ? 8.313   -27.913 -15.257 1.00 95.46 198  A 1 
ATOM 1457 C C   . LEU A 1 198  ? 9.333   -28.191 -16.344 1.00 95.42 198  A 1 
ATOM 1458 O O   . LEU A 1 198  ? 10.186  -29.064 -16.178 1.00 93.59 198  A 1 
ATOM 1459 C CB  . LEU A 1 198  ? 8.991   -27.546 -13.931 1.00 94.15 198  A 1 
ATOM 1460 C CG  . LEU A 1 198  ? 8.129   -26.576 -13.110 1.00 89.35 198  A 1 
ATOM 1461 C CD1 . LEU A 1 198  ? 8.106   -26.969 -11.644 1.00 78.89 198  A 1 
ATOM 1462 C CD2 . LEU A 1 198  ? 8.710   -25.164 -13.201 1.00 79.85 198  A 1 
ATOM 1463 N N   . LEU A 1 199  ? 9.236   -27.464 -17.444 1.00 95.61 199  A 1 
ATOM 1464 C CA  . LEU A 1 199  ? 10.098  -27.608 -18.607 1.00 95.52 199  A 1 
ATOM 1465 C C   . LEU A 1 199  ? 10.986  -26.376 -18.754 1.00 95.75 199  A 1 
ATOM 1466 O O   . LEU A 1 199  ? 10.546  -25.243 -18.504 1.00 94.51 199  A 1 
ATOM 1467 C CB  . LEU A 1 199  ? 9.247   -27.842 -19.868 1.00 94.67 199  A 1 
ATOM 1468 C CG  . LEU A 1 199  ? 8.238   -29.015 -19.788 1.00 93.12 199  A 1 
ATOM 1469 C CD1 . LEU A 1 199  ? 7.401   -29.063 -21.068 1.00 84.85 199  A 1 
ATOM 1470 C CD2 . LEU A 1 199  ? 8.928   -30.360 -19.611 1.00 84.39 199  A 1 
ATOM 1471 N N   . ASP A 1 200  ? 12.209  -26.588 -19.207 1.00 94.60 200  A 1 
ATOM 1472 C CA  . ASP A 1 200  ? 13.077  -25.504 -19.650 1.00 94.77 200  A 1 
ATOM 1473 C C   . ASP A 1 200  ? 12.491  -24.872 -20.927 1.00 94.44 200  A 1 
ATOM 1474 O O   . ASP A 1 200  ? 12.223  -25.589 -21.901 1.00 92.75 200  A 1 
ATOM 1475 C CB  . ASP A 1 200  ? 14.492  -26.050 -19.879 1.00 94.11 200  A 1 
ATOM 1476 C CG  . ASP A 1 200  ? 15.457  -24.959 -20.323 1.00 91.51 200  A 1 
ATOM 1477 O OD1 . ASP A 1 200  ? 15.358  -24.533 -21.497 1.00 81.54 200  A 1 
ATOM 1478 O OD2 . ASP A 1 200  ? 16.315  -24.553 -19.515 1.00 81.19 200  A 1 
ATOM 1479 N N   . PRO A 1 201  ? 12.287  -23.546 -20.974 1.00 94.68 201  A 1 
ATOM 1480 C CA  . PRO A 1 201  ? 11.612  -22.900 -22.100 1.00 93.78 201  A 1 
ATOM 1481 C C   . PRO A 1 201  ? 12.412  -22.924 -23.407 1.00 93.23 201  A 1 
ATOM 1482 O O   . PRO A 1 201  ? 11.822  -22.730 -24.472 1.00 89.18 201  A 1 
ATOM 1483 C CB  . PRO A 1 201  ? 11.348  -21.463 -21.625 1.00 92.04 201  A 1 
ATOM 1484 C CG  . PRO A 1 201  ? 12.415  -21.223 -20.566 1.00 89.52 201  A 1 
ATOM 1485 C CD  . PRO A 1 201  ? 12.596  -22.596 -19.930 1.00 92.77 201  A 1 
ATOM 1486 N N   . GLN A 1 202  ? 13.723  -23.146 -23.358 1.00 93.72 202  A 1 
ATOM 1487 C CA  . GLN A 1 202  ? 14.575  -23.188 -24.549 1.00 92.91 202  A 1 
ATOM 1488 C C   . GLN A 1 202  ? 14.764  -24.605 -25.084 1.00 93.06 202  A 1 
ATOM 1489 O O   . GLN A 1 202  ? 14.765  -24.815 -26.296 1.00 89.17 202  A 1 
ATOM 1490 C CB  . GLN A 1 202  ? 15.951  -22.582 -24.246 1.00 90.81 202  A 1 
ATOM 1491 C CG  . GLN A 1 202  ? 15.878  -21.094 -23.874 1.00 82.78 202  A 1 
ATOM 1492 C CD  . GLN A 1 202  ? 17.249  -20.429 -23.790 1.00 74.69 202  A 1 
ATOM 1493 O OE1 . GLN A 1 202  ? 18.296  -21.011 -24.018 1.00 64.68 202  A 1 
ATOM 1494 N NE2 . GLN A 1 202  ? 17.295  -19.150 -23.490 1.00 62.30 202  A 1 
ATOM 1495 N N   . THR A 1 203  ? 14.953  -25.566 -24.177 1.00 93.24 203  A 1 
ATOM 1496 C CA  . THR A 1 203  ? 15.297  -26.947 -24.546 1.00 92.61 203  A 1 
ATOM 1497 C C   . THR A 1 203  ? 14.116  -27.905 -24.456 1.00 92.59 203  A 1 
ATOM 1498 O O   . THR A 1 203  ? 14.205  -29.027 -24.959 1.00 88.08 203  A 1 
ATOM 1499 C CB  . THR A 1 203  ? 16.459  -27.481 -23.697 1.00 91.01 203  A 1 
ATOM 1500 O OG1 . THR A 1 203  ? 16.119  -27.506 -22.343 1.00 84.06 203  A 1 
ATOM 1501 C CG2 . THR A 1 203  ? 17.726  -26.625 -23.838 1.00 80.47 203  A 1 
ATOM 1502 N N   . ASN A 1 204  ? 13.008  -27.469 -23.831 1.00 92.33 204  A 1 
ATOM 1503 C CA  . ASN A 1 204  ? 11.827  -28.280 -23.534 1.00 91.99 204  A 1 
ATOM 1504 C C   . ASN A 1 204  ? 12.137  -29.532 -22.693 1.00 92.55 204  A 1 
ATOM 1505 O O   . ASN A 1 204  ? 11.361  -30.491 -22.676 1.00 88.59 204  A 1 
ATOM 1506 C CB  . ASN A 1 204  ? 11.050  -28.551 -24.837 1.00 89.20 204  A 1 
ATOM 1507 C CG  . ASN A 1 204  ? 9.602   -28.113 -24.786 1.00 82.99 204  A 1 
ATOM 1508 O OD1 . ASN A 1 204  ? 9.143   -27.378 -23.935 1.00 72.85 204  A 1 
ATOM 1509 N ND2 . ASN A 1 204  ? 8.816   -28.543 -25.763 1.00 70.35 204  A 1 
ATOM 1510 N N   . THR A 1 205  ? 13.280  -29.534 -22.008 1.00 93.77 205  A 1 
ATOM 1511 C CA  . THR A 1 205  ? 13.683  -30.620 -21.117 1.00 93.71 205  A 1 
ATOM 1512 C C   . THR A 1 205  ? 12.983  -30.497 -19.765 1.00 94.03 205  A 1 
ATOM 1513 O O   . THR A 1 205  ? 12.805  -29.391 -19.254 1.00 91.82 205  A 1 
ATOM 1514 C CB  . THR A 1 205  ? 15.203  -30.682 -20.918 1.00 92.24 205  A 1 
ATOM 1515 O OG1 . THR A 1 205  ? 15.738  -29.438 -20.536 1.00 79.23 205  A 1 
ATOM 1516 C CG2 . THR A 1 205  ? 15.911  -31.114 -22.196 1.00 76.60 205  A 1 
ATOM 1517 N N   . GLU A 1 206  ? 12.608  -31.620 -19.178 1.00 93.68 206  A 1 
ATOM 1518 C CA  . GLU A 1 206  ? 11.973  -31.663 -17.869 1.00 94.17 206  A 1 
ATOM 1519 C C   . GLU A 1 206  ? 12.974  -31.281 -16.764 1.00 93.66 206  A 1 
ATOM 1520 O O   . GLU A 1 206  ? 14.020  -31.910 -16.616 1.00 91.01 206  A 1 
ATOM 1521 C CB  . GLU A 1 206  ? 11.356  -33.054 -17.660 1.00 92.45 206  A 1 
ATOM 1522 C CG  . GLU A 1 206  ? 10.433  -33.120 -16.431 1.00 88.73 206  A 1 
ATOM 1523 C CD  . GLU A 1 206  ? 9.753   -34.494 -16.303 1.00 88.28 206  A 1 
ATOM 1524 O OE1 . GLU A 1 206  ? 9.976   -35.181 -15.283 1.00 80.17 206  A 1 
ATOM 1525 O OE2 . GLU A 1 206  ? 8.977   -34.880 -17.205 1.00 81.87 206  A 1 
ATOM 1526 N N   . ILE A 1 207  ? 12.636  -30.240 -16.004 1.00 94.38 207  A 1 
ATOM 1527 C CA  . ILE A 1 207  ? 13.403  -29.771 -14.843 1.00 93.55 207  A 1 
ATOM 1528 C C   . ILE A 1 207  ? 12.910  -30.469 -13.576 1.00 93.56 207  A 1 
ATOM 1529 O O   . ILE A 1 207  ? 13.697  -30.918 -12.748 1.00 90.95 207  A 1 
ATOM 1530 C CB  . ILE A 1 207  ? 13.285  -28.239 -14.698 1.00 92.14 207  A 1 
ATOM 1531 C CG1 . ILE A 1 207  ? 13.773  -27.496 -15.968 1.00 86.27 207  A 1 
ATOM 1532 C CG2 . ILE A 1 207  ? 14.063  -27.748 -13.465 1.00 85.13 207  A 1 
ATOM 1533 C CD1 . ILE A 1 207  ? 13.461  -25.986 -15.963 1.00 81.71 207  A 1 
ATOM 1534 N N   . ALA A 1 208  ? 11.583  -30.539 -13.427 1.00 94.45 208  A 1 
ATOM 1535 C CA  . ALA A 1 208  ? 10.921  -31.173 -12.298 1.00 94.11 208  A 1 
ATOM 1536 C C   . ALA A 1 208  ? 9.539   -31.680 -12.706 1.00 94.79 208  A 1 
ATOM 1537 O O   . ALA A 1 208  ? 8.938   -31.186 -13.658 1.00 93.29 208  A 1 
ATOM 1538 C CB  . ALA A 1 208  ? 10.827  -30.181 -11.135 1.00 92.33 208  A 1 
ATOM 1539 N N   . ASN A 1 209  ? 9.014   -32.644 -11.954 1.00 94.50 209  A 1 
ATOM 1540 C CA  . ASN A 1 209  ? 7.665   -33.157 -12.139 1.00 94.36 209  A 1 
ATOM 1541 C C   . ASN A 1 209  ? 6.937   -33.329 -10.800 1.00 94.50 209  A 1 
ATOM 1542 O O   . ASN A 1 209  ? 7.540   -33.650 -9.780  1.00 92.30 209  A 1 
ATOM 1543 C CB  . ASN A 1 209  ? 7.696   -34.437 -12.998 1.00 91.88 209  A 1 
ATOM 1544 C CG  . ASN A 1 209  ? 8.474   -35.602 -12.410 1.00 89.71 209  A 1 
ATOM 1545 O OD1 . ASN A 1 209  ? 8.371   -35.953 -11.247 1.00 80.30 209  A 1 
ATOM 1546 N ND2 . ASN A 1 209  ? 9.252   -36.271 -13.237 1.00 79.48 209  A 1 
ATOM 1547 N N   . TYR A 1 210  ? 5.634   -33.096 -10.847 1.00 95.12 210  A 1 
ATOM 1548 C CA  . TYR A 1 210  ? 4.748   -33.145 -9.692  1.00 95.29 210  A 1 
ATOM 1549 C C   . TYR A 1 210  ? 3.466   -33.889 -10.087 1.00 95.36 210  A 1 
ATOM 1550 O O   . TYR A 1 210  ? 2.598   -33.321 -10.748 1.00 93.77 210  A 1 
ATOM 1551 C CB  . TYR A 1 210  ? 4.451   -31.717 -9.219  1.00 94.92 210  A 1 
ATOM 1552 C CG  . TYR A 1 210  ? 5.690   -30.894 -8.948  1.00 94.59 210  A 1 
ATOM 1553 C CD1 . TYR A 1 210  ? 6.432   -31.096 -7.773  1.00 86.05 210  A 1 
ATOM 1554 C CD2 . TYR A 1 210  ? 6.138   -29.939 -9.887  1.00 87.40 210  A 1 
ATOM 1555 C CE1 . TYR A 1 210  ? 7.596   -30.357 -7.523  1.00 87.09 210  A 1 
ATOM 1556 C CE2 . TYR A 1 210  ? 7.301   -29.192 -9.646  1.00 86.67 210  A 1 
ATOM 1557 C CZ  . TYR A 1 210  ? 8.027   -29.403 -8.457  1.00 91.92 210  A 1 
ATOM 1558 O OH  . TYR A 1 210  ? 9.162   -28.676 -8.205  1.00 90.43 210  A 1 
ATOM 1559 N N   . PRO A 1 211  ? 3.335   -35.172 -9.730  1.00 93.98 211  A 1 
ATOM 1560 C CA  . PRO A 1 211  ? 2.101   -35.908 -9.976  1.00 93.55 211  A 1 
ATOM 1561 C C   . PRO A 1 211  ? 0.903   -35.203 -9.334  1.00 93.93 211  A 1 
ATOM 1562 O O   . PRO A 1 211  ? 0.985   -34.810 -8.173  1.00 93.03 211  A 1 
ATOM 1563 C CB  . PRO A 1 211  ? 2.326   -37.296 -9.378  1.00 91.97 211  A 1 
ATOM 1564 C CG  . PRO A 1 211  ? 3.846   -37.452 -9.357  1.00 89.08 211  A 1 
ATOM 1565 C CD  . PRO A 1 211  ? 4.339   -36.025 -9.113  1.00 92.04 211  A 1 
ATOM 1566 N N   . ILE A 1 212  ? -0.215  -35.104 -10.041 1.00 92.94 212  A 1 
ATOM 1567 C CA  . ILE A 1 212  ? -1.426  -34.446 -9.531  1.00 93.11 212  A 1 
ATOM 1568 C C   . ILE A 1 212  ? -1.872  -35.044 -8.189  1.00 92.58 212  A 1 
ATOM 1569 O O   . ILE A 1 212  ? -2.255  -34.296 -7.293  1.00 91.29 212  A 1 
ATOM 1570 C CB  . ILE A 1 212  ? -2.556  -34.505 -10.580 1.00 92.76 212  A 1 
ATOM 1571 C CG1 . ILE A 1 212  ? -2.284  -33.579 -11.789 1.00 88.60 212  A 1 
ATOM 1572 C CG2 . ILE A 1 212  ? -3.945  -34.188 -9.994  1.00 88.31 212  A 1 
ATOM 1573 C CD1 . ILE A 1 212  ? -2.324  -32.069 -11.499 1.00 83.44 212  A 1 
ATOM 1574 N N   . TYR A 1 213  ? -1.747  -36.371 -7.995  1.00 91.93 213  A 1 
ATOM 1575 C CA  . TYR A 1 213  ? -2.114  -37.027 -6.742  1.00 90.86 213  A 1 
ATOM 1576 C C   . TYR A 1 213  ? -1.255  -36.608 -5.534  1.00 91.05 213  A 1 
ATOM 1577 O O   . TYR A 1 213  ? -1.627  -36.900 -4.402  1.00 89.75 213  A 1 
ATOM 1578 C CB  . TYR A 1 213  ? -2.097  -38.552 -6.926  1.00 89.54 213  A 1 
ATOM 1579 C CG  . TYR A 1 213  ? -0.710  -39.168 -7.036  1.00 87.52 213  A 1 
ATOM 1580 C CD1 . TYR A 1 213  ? -0.167  -39.488 -8.304  1.00 81.84 213  A 1 
ATOM 1581 C CD2 . TYR A 1 213  ? 0.040   -39.434 -5.883  1.00 81.78 213  A 1 
ATOM 1582 C CE1 . TYR A 1 213  ? 1.113   -40.039 -8.406  1.00 79.05 213  A 1 
ATOM 1583 C CE2 . TYR A 1 213  ? 1.338   -39.978 -5.976  1.00 78.60 213  A 1 
ATOM 1584 C CZ  . TYR A 1 213  ? 1.868   -40.274 -7.240  1.00 81.63 213  A 1 
ATOM 1585 O OH  . TYR A 1 213  ? 3.149   -40.789 -7.333  1.00 79.35 213  A 1 
ATOM 1586 N N   . LYS A 1 214  ? -0.115  -35.942 -5.739  1.00 92.15 214  A 1 
ATOM 1587 C CA  . LYS A 1 214  ? 0.726   -35.381 -4.671  1.00 92.32 214  A 1 
ATOM 1588 C C   . LYS A 1 214  ? 0.438   -33.910 -4.384  1.00 93.18 214  A 1 
ATOM 1589 O O   . LYS A 1 214  ? 0.924   -33.409 -3.375  1.00 92.24 214  A 1 
ATOM 1590 C CB  . LYS A 1 214  ? 2.211   -35.551 -5.002  1.00 91.27 214  A 1 
ATOM 1591 C CG  . LYS A 1 214  ? 2.668   -37.014 -4.951  1.00 87.78 214  A 1 
ATOM 1592 C CD  . LYS A 1 214  ? 4.188   -37.046 -5.042  1.00 81.82 214  A 1 
ATOM 1593 C CE  . LYS A 1 214  ? 4.717   -38.464 -4.848  1.00 73.66 214  A 1 
ATOM 1594 N NZ  . LYS A 1 214  ? 6.190   -38.457 -4.810  1.00 65.52 214  A 1 
ATOM 1595 N N   . ILE A 1 215  ? -0.294  -33.234 -5.240  1.00 93.76 215  A 1 
ATOM 1596 C CA  . ILE A 1 215  ? -0.639  -31.820 -5.056  1.00 94.43 215  A 1 
ATOM 1597 C C   . ILE A 1 215  ? -1.860  -31.741 -4.138  1.00 93.92 215  A 1 
ATOM 1598 O O   . ILE A 1 215  ? -2.886  -32.353 -4.425  1.00 92.36 215  A 1 
ATOM 1599 C CB  . ILE A 1 215  ? -0.861  -31.124 -6.410  1.00 94.65 215  A 1 
ATOM 1600 C CG1 . ILE A 1 215  ? 0.444   -31.191 -7.247  1.00 91.62 215  A 1 
ATOM 1601 C CG2 . ILE A 1 215  ? -1.303  -29.664 -6.192  1.00 91.18 215  A 1 
ATOM 1602 C CD1 . ILE A 1 215  ? 0.348   -30.573 -8.636  1.00 87.91 215  A 1 
ATOM 1603 N N   . LEU A 1 216  ? -1.751  -30.984 -3.039  1.00 93.92 216  A 1 
ATOM 1604 C CA  . LEU A 1 216  ? -2.832  -30.826 -2.064  1.00 93.47 216  A 1 
ATOM 1605 C C   . LEU A 1 216  ? -3.742  -29.662 -2.422  1.00 92.97 216  A 1 
ATOM 1606 O O   . LEU A 1 216  ? -4.962  -29.767 -2.320  1.00 90.73 216  A 1 
ATOM 1607 C CB  . LEU A 1 216  ? -2.265  -30.605 -0.652  1.00 92.50 216  A 1 
ATOM 1608 C CG  . LEU A 1 216  ? -1.605  -31.841 -0.029  1.00 90.34 216  A 1 
ATOM 1609 C CD1 . LEU A 1 216  ? -0.117  -31.928 -0.353  1.00 79.47 216  A 1 
ATOM 1610 C CD2 . LEU A 1 216  ? -1.763  -31.809 1.490   1.00 78.27 216  A 1 
ATOM 1611 N N   . PHE A 1 217  ? -3.138  -28.532 -2.785  1.00 93.85 217  A 1 
ATOM 1612 C CA  . PHE A 1 217  ? -3.824  -27.252 -2.855  1.00 93.96 217  A 1 
ATOM 1613 C C   . PHE A 1 217  ? -3.174  -26.357 -3.904  1.00 94.32 217  A 1 
ATOM 1614 O O   . PHE A 1 217  ? -1.964  -26.419 -4.114  1.00 93.66 217  A 1 
ATOM 1615 C CB  . PHE A 1 217  ? -3.746  -26.626 -1.454  1.00 92.73 217  A 1 
ATOM 1616 C CG  . PHE A 1 217  ? -4.554  -25.371 -1.266  1.00 91.73 217  A 1 
ATOM 1617 C CD1 . PHE A 1 217  ? -3.914  -24.136 -1.019  1.00 82.43 217  A 1 
ATOM 1618 C CD2 . PHE A 1 217  ? -5.959  -25.439 -1.248  1.00 81.64 217  A 1 
ATOM 1619 C CE1 . PHE A 1 217  ? -4.679  -22.995 -0.741  1.00 81.25 217  A 1 
ATOM 1620 C CE2 . PHE A 1 217  ? -6.720  -24.303 -0.971  1.00 79.90 217  A 1 
ATOM 1621 C CZ  . PHE A 1 217  ? -6.082  -23.076 -0.704  1.00 86.88 217  A 1 
ATOM 1622 N N   . CYS A 1 218  ? -3.964  -25.515 -4.562  1.00 93.36 218  A 1 
ATOM 1623 C CA  . CYS A 1 218  ? -3.461  -24.441 -5.404  1.00 92.93 218  A 1 
ATOM 1624 C C   . CYS A 1 218  ? -4.163  -23.122 -5.082  1.00 92.87 218  A 1 
ATOM 1625 O O   . CYS A 1 218  ? -5.344  -23.100 -4.745  1.00 91.04 218  A 1 
ATOM 1626 C CB  . CYS A 1 218  ? -3.561  -24.818 -6.889  1.00 90.87 218  A 1 
ATOM 1627 S SG  . CYS A 1 218  ? -5.298  -24.978 -7.424  1.00 78.84 218  A 1 
ATOM 1628 N N   . VAL A 1 219  ? -3.435  -22.019 -5.180  1.00 92.84 219  A 1 
ATOM 1629 C CA  . VAL A 1 219  ? -3.906  -20.684 -4.809  1.00 92.70 219  A 1 
ATOM 1630 C C   . VAL A 1 219  ? -3.260  -19.640 -5.708  1.00 92.98 219  A 1 
ATOM 1631 O O   . VAL A 1 219  ? -2.169  -19.856 -6.236  1.00 91.90 219  A 1 
ATOM 1632 C CB  . VAL A 1 219  ? -3.613  -20.431 -3.317  1.00 91.17 219  A 1 
ATOM 1633 C CG1 . VAL A 1 219  ? -2.111  -20.387 -3.004  1.00 76.27 219  A 1 
ATOM 1634 C CG2 . VAL A 1 219  ? -4.252  -19.142 -2.803  1.00 76.98 219  A 1 
ATOM 1635 N N   . ARG A 1 220  ? -3.920  -18.496 -5.896  1.00 91.49 220  A 1 
ATOM 1636 C CA  . ARG A 1 220  ? -3.351  -17.331 -6.586  1.00 90.32 220  A 1 
ATOM 1637 C C   . ARG A 1 220  ? -3.258  -16.132 -5.654  1.00 90.66 220  A 1 
ATOM 1638 O O   . ARG A 1 220  ? -4.003  -16.048 -4.679  1.00 89.13 220  A 1 
ATOM 1639 C CB  . ARG A 1 220  ? -4.144  -16.988 -7.864  1.00 87.04 220  A 1 
ATOM 1640 C CG  . ARG A 1 220  ? -5.610  -16.630 -7.600  1.00 79.65 220  A 1 
ATOM 1641 C CD  . ARG A 1 220  ? -6.304  -16.079 -8.857  1.00 77.48 220  A 1 
ATOM 1642 N NE  . ARG A 1 220  ? -5.875  -14.695 -9.139  1.00 72.09 220  A 1 
ATOM 1643 C CZ  . ARG A 1 220  ? -6.398  -13.863 -10.026 1.00 68.94 220  A 1 
ATOM 1644 N NH1 . ARG A 1 220  ? -7.342  -14.234 -10.842 1.00 61.79 220  A 1 
ATOM 1645 N NH2 . ARG A 1 220  ? -5.990  -12.637 -10.089 1.00 61.78 220  A 1 
ATOM 1646 N N   . GLY A 1 221  ? -2.373  -15.198 -5.996  1.00 90.56 221  A 1 
ATOM 1647 C CA  . GLY A 1 221  ? -2.346  -13.892 -5.348  1.00 90.38 221  A 1 
ATOM 1648 C C   . GLY A 1 221  ? -3.661  -13.128 -5.561  1.00 89.86 221  A 1 
ATOM 1649 O O   . GLY A 1 221  ? -4.319  -13.277 -6.589  1.00 87.92 221  A 1 
ATOM 1650 N N   . HIS A 1 222  ? -4.048  -12.317 -4.581  1.00 87.70 222  A 1 
ATOM 1651 C CA  . HIS A 1 222  ? -5.282  -11.544 -4.637  1.00 86.86 222  A 1 
ATOM 1652 C C   . HIS A 1 222  ? -5.152  -10.383 -5.630  1.00 87.39 222  A 1 
ATOM 1653 O O   . HIS A 1 222  ? -4.099  -9.766  -5.756  1.00 85.85 222  A 1 
ATOM 1654 C CB  . HIS A 1 222  ? -5.650  -11.025 -3.237  1.00 84.81 222  A 1 
ATOM 1655 C CG  . HIS A 1 222  ? -6.170  -12.065 -2.285  1.00 80.55 222  A 1 
ATOM 1656 N ND1 . HIS A 1 222  ? -6.873  -11.778 -1.121  1.00 68.97 222  A 1 
ATOM 1657 C CD2 . HIS A 1 222  ? -6.093  -13.419 -2.377  1.00 68.86 222  A 1 
ATOM 1658 C CE1 . HIS A 1 222  ? -7.196  -12.945 -0.546  1.00 68.96 222  A 1 
ATOM 1659 N NE2 . HIS A 1 222  ? -6.739  -13.959 -1.278  1.00 70.01 222  A 1 
ATOM 1660 N N   . ASP A 1 223  ? -6.252  -10.052 -6.301  1.00 84.60 223  A 1 
ATOM 1661 C CA  . ASP A 1 223  ? -6.293  -8.906  -7.206  1.00 83.25 223  A 1 
ATOM 1662 C C   . ASP A 1 223  ? -6.012  -7.592  -6.448  1.00 84.23 223  A 1 
ATOM 1663 O O   . ASP A 1 223  ? -6.480  -7.376  -5.337  1.00 81.47 223  A 1 
ATOM 1664 C CB  . ASP A 1 223  ? -7.640  -8.821  -7.945  1.00 79.51 223  A 1 
ATOM 1665 C CG  . ASP A 1 223  ? -7.804  -9.894  -9.029  1.00 72.10 223  A 1 
ATOM 1666 O OD1 . ASP A 1 223  ? -6.790  -10.395 -9.566  1.00 65.59 223  A 1 
ATOM 1667 O OD2 . ASP A 1 223  ? -8.957  -10.276 -9.324  1.00 64.60 223  A 1 
ATOM 1668 N N   . GLY A 1 224  ? -5.227  -6.694  -7.084  1.00 84.53 224  A 1 
ATOM 1669 C CA  . GLY A 1 224  ? -4.789  -5.431  -6.483  1.00 85.59 224  A 1 
ATOM 1670 C C   . GLY A 1 224  ? -3.614  -5.543  -5.511  1.00 87.32 224  A 1 
ATOM 1671 O O   . GLY A 1 224  ? -3.117  -4.512  -5.057  1.00 83.90 224  A 1 
ATOM 1672 N N   . THR A 1 225  ? -3.140  -6.767  -5.221  1.00 88.78 225  A 1 
ATOM 1673 C CA  . THR A 1 225  ? -1.911  -6.963  -4.449  1.00 89.32 225  A 1 
ATOM 1674 C C   . THR A 1 225  ? -0.695  -7.127  -5.373  1.00 90.50 225  A 1 
ATOM 1675 O O   . THR A 1 225  ? -0.855  -7.479  -6.544  1.00 89.23 225  A 1 
ATOM 1676 C CB  . THR A 1 225  ? -2.008  -8.147  -3.472  1.00 87.33 225  A 1 
ATOM 1677 O OG1 . THR A 1 225  ? -1.937  -9.372  -4.144  1.00 79.48 225  A 1 
ATOM 1678 C CG2 . THR A 1 225  ? -3.272  -8.118  -2.624  1.00 77.74 225  A 1 
ATOM 1679 N N   . PRO A 1 226  ? 0.531   -6.901  -4.868  1.00 90.93 226  A 1 
ATOM 1680 C CA  . PRO A 1 226  ? 1.734   -7.185  -5.640  1.00 91.24 226  A 1 
ATOM 1681 C C   . PRO A 1 226  ? 1.821   -8.640  -6.126  1.00 91.94 226  A 1 
ATOM 1682 O O   . PRO A 1 226  ? 2.420   -8.897  -7.170  1.00 89.81 226  A 1 
ATOM 1683 C CB  . PRO A 1 226  ? 2.894   -6.853  -4.686  1.00 89.98 226  A 1 
ATOM 1684 C CG  . PRO A 1 226  ? 2.295   -5.854  -3.707  1.00 87.25 226  A 1 
ATOM 1685 C CD  . PRO A 1 226  ? 0.864   -6.339  -3.576  1.00 89.96 226  A 1 
ATOM 1686 N N   . GLU A 1 227  ? 1.190   -9.579  -5.422  1.00 91.25 227  A 1 
ATOM 1687 C CA  . GLU A 1 227  ? 1.167   -11.008 -5.710  1.00 91.58 227  A 1 
ATOM 1688 C C   . GLU A 1 227  ? 0.091   -11.410 -6.739  1.00 92.05 227  A 1 
ATOM 1689 O O   . GLU A 1 227  ? -0.044  -12.588 -7.050  1.00 90.72 227  A 1 
ATOM 1690 C CB  . GLU A 1 227  ? 1.004   -11.813 -4.406  1.00 90.75 227  A 1 
ATOM 1691 C CG  . GLU A 1 227  ? 2.130   -11.634 -3.373  1.00 87.42 227  A 1 
ATOM 1692 C CD  . GLU A 1 227  ? 2.145   -10.283 -2.637  1.00 83.79 227  A 1 
ATOM 1693 O OE1 . GLU A 1 227  ? 3.217   -9.942  -2.068  1.00 72.71 227  A 1 
ATOM 1694 O OE2 . GLU A 1 227  ? 1.123   -9.563  -2.638  1.00 74.67 227  A 1 
ATOM 1695 N N   . SER A 1 228  ? -0.666  -10.462 -7.292  1.00 90.92 228  A 1 
ATOM 1696 C CA  . SER A 1 228  ? -1.748  -10.756 -8.246  1.00 90.37 228  A 1 
ATOM 1697 C C   . SER A 1 228  ? -1.288  -11.444 -9.539  1.00 90.57 228  A 1 
ATOM 1698 O O   . SER A 1 228  ? -2.081  -12.130 -10.186 1.00 88.61 228  A 1 
ATOM 1699 C CB  . SER A 1 228  ? -2.489  -9.465  -8.600  1.00 88.73 228  A 1 
ATOM 1700 O OG  . SER A 1 228  ? -1.646  -8.537  -9.243  1.00 77.69 228  A 1 
ATOM 1701 N N   . ASP A 1 229  ? -0.024  -11.285 -9.886  1.00 92.56 229  A 1 
ATOM 1702 C CA  . ASP A 1 229  ? 0.643   -11.950 -11.007 1.00 92.84 229  A 1 
ATOM 1703 C C   . ASP A 1 229  ? 1.231   -13.322 -10.641 1.00 93.86 229  A 1 
ATOM 1704 O O   . ASP A 1 229  ? 1.855   -13.977 -11.478 1.00 92.29 229  A 1 
ATOM 1705 C CB  . ASP A 1 229  ? 1.704   -11.011 -11.613 1.00 91.13 229  A 1 
ATOM 1706 C CG  . ASP A 1 229  ? 2.884   -10.647 -10.686 1.00 89.59 229  A 1 
ATOM 1707 O OD1 . ASP A 1 229  ? 2.803   -10.802 -9.455  1.00 81.47 229  A 1 
ATOM 1708 O OD2 . ASP A 1 229  ? 3.905   -10.149 -11.200 1.00 82.15 229  A 1 
ATOM 1709 N N   . CYS A 1 230  ? 1.042   -13.768 -9.397  1.00 93.59 230  A 1 
ATOM 1710 C CA  . CYS A 1 230  ? 1.600   -15.003 -8.871  1.00 93.91 230  A 1 
ATOM 1711 C C   . CYS A 1 230  ? 0.527   -16.059 -8.584  1.00 93.92 230  A 1 
ATOM 1712 O O   . CYS A 1 230  ? -0.617  -15.762 -8.243  1.00 92.76 230  A 1 
ATOM 1713 C CB  . CYS A 1 230  ? 2.433   -14.702 -7.614  1.00 93.46 230  A 1 
ATOM 1714 S SG  . CYS A 1 230  ? 3.820   -13.579 -7.990  1.00 90.61 230  A 1 
ATOM 1715 N N   . PHE A 1 231  ? 0.932   -17.307 -8.664  1.00 94.35 231  A 1 
ATOM 1716 C CA  . PHE A 1 231  ? 0.175   -18.442 -8.156  1.00 94.85 231  A 1 
ATOM 1717 C C   . PHE A 1 231  ? 1.118   -19.428 -7.476  1.00 95.23 231  A 1 
ATOM 1718 O O   . PHE A 1 231  ? 2.334   -19.384 -7.669  1.00 94.90 231  A 1 
ATOM 1719 C CB  . PHE A 1 231  ? -0.649  -19.103 -9.267  1.00 94.53 231  A 1 
ATOM 1720 C CG  . PHE A 1 231  ? 0.178   -19.911 -10.251 1.00 94.83 231  A 1 
ATOM 1721 C CD1 . PHE A 1 231  ? 0.824   -19.273 -11.321 1.00 89.67 231  A 1 
ATOM 1722 C CD2 . PHE A 1 231  ? 0.331   -21.295 -10.074 1.00 90.06 231  A 1 
ATOM 1723 C CE1 . PHE A 1 231  ? 1.632   -20.008 -12.199 1.00 89.82 231  A 1 
ATOM 1724 C CE2 . PHE A 1 231  ? 1.139   -22.035 -10.948 1.00 89.53 231  A 1 
ATOM 1725 C CZ  . PHE A 1 231  ? 1.797   -21.397 -12.008 1.00 92.85 231  A 1 
ATOM 1726 N N   . ALA A 1 232  ? 0.557   -20.321 -6.678  1.00 95.28 232  A 1 
ATOM 1727 C CA  . ALA A 1 232  ? 1.299   -21.359 -5.997  1.00 95.68 232  A 1 
ATOM 1728 C C   . ALA A 1 232  ? 0.495   -22.649 -5.905  1.00 95.56 232  A 1 
ATOM 1729 O O   . ALA A 1 232  ? -0.737  -22.631 -5.928  1.00 94.18 232  A 1 
ATOM 1730 C CB  . ALA A 1 232  ? 1.719   -20.845 -4.616  1.00 94.89 232  A 1 
ATOM 1731 N N   . PHE A 1 233  ? 1.189   -23.768 -5.755  1.00 95.45 233  A 1 
ATOM 1732 C CA  . PHE A 1 233  ? 0.591   -25.025 -5.341  1.00 95.71 233  A 1 
ATOM 1733 C C   . PHE A 1 233  ? 1.433   -25.682 -4.250  1.00 95.92 233  A 1 
ATOM 1734 O O   . PHE A 1 233  ? 2.647   -25.485 -4.186  1.00 95.03 233  A 1 
ATOM 1735 C CB  . PHE A 1 233  ? 0.367   -25.951 -6.540  1.00 95.54 233  A 1 
ATOM 1736 C CG  . PHE A 1 233  ? 1.626   -26.439 -7.225  1.00 95.96 233  A 1 
ATOM 1737 C CD1 . PHE A 1 233  ? 2.097   -25.796 -8.386  1.00 86.51 233  A 1 
ATOM 1738 C CD2 . PHE A 1 233  ? 2.323   -27.546 -6.725  1.00 85.61 233  A 1 
ATOM 1739 C CE1 . PHE A 1 233  ? 3.250   -26.250 -9.034  1.00 87.36 233  A 1 
ATOM 1740 C CE2 . PHE A 1 233  ? 3.486   -28.011 -7.362  1.00 86.23 233  A 1 
ATOM 1741 C CZ  . PHE A 1 233  ? 3.949   -27.362 -8.521  1.00 94.02 233  A 1 
ATOM 1742 N N   . THR A 1 234  ? 0.787   -26.456 -3.398  1.00 95.46 234  A 1 
ATOM 1743 C CA  . THR A 1 234  ? 1.448   -27.240 -2.358  1.00 95.49 234  A 1 
ATOM 1744 C C   . THR A 1 234  ? 1.489   -28.713 -2.743  1.00 95.00 234  A 1 
ATOM 1745 O O   . THR A 1 234  ? 0.518   -29.259 -3.273  1.00 93.74 234  A 1 
ATOM 1746 C CB  . THR A 1 234  ? 0.800   -27.073 -0.976  1.00 94.66 234  A 1 
ATOM 1747 O OG1 . THR A 1 234  ? -0.558  -27.426 -1.000  1.00 81.57 234  A 1 
ATOM 1748 C CG2 . THR A 1 234  ? 0.875   -25.634 -0.487  1.00 80.70 234  A 1 
ATOM 1749 N N   . GLU A 1 235  ? 2.604   -29.378 -2.451  1.00 94.10 235  A 1 
ATOM 1750 C CA  . GLU A 1 235  ? 2.775   -30.812 -2.650  1.00 93.98 235  A 1 
ATOM 1751 C C   . GLU A 1 235  ? 3.247   -31.515 -1.373  1.00 94.08 235  A 1 
ATOM 1752 O O   . GLU A 1 235  ? 3.922   -30.938 -0.518  1.00 92.79 235  A 1 
ATOM 1753 C CB  . GLU A 1 235  ? 3.719   -31.112 -3.833  1.00 91.46 235  A 1 
ATOM 1754 C CG  . GLU A 1 235  ? 5.184   -30.737 -3.586  1.00 85.38 235  A 1 
ATOM 1755 C CD  . GLU A 1 235  ? 6.196   -31.486 -4.471  1.00 86.48 235  A 1 
ATOM 1756 O OE1 . GLU A 1 235  ? 7.412   -31.267 -4.255  1.00 77.48 235  A 1 
ATOM 1757 O OE2 . GLU A 1 235  ? 5.790   -32.313 -5.306  1.00 80.06 235  A 1 
ATOM 1758 N N   . SER A 1 236  ? 2.906   -32.796 -1.277  1.00 92.27 236  A 1 
ATOM 1759 C CA  . SER A 1 236  ? 3.466   -33.729 -0.295  1.00 90.38 236  A 1 
ATOM 1760 C C   . SER A 1 236  ? 4.815   -34.249 -0.784  1.00 88.34 236  A 1 
ATOM 1761 O O   . SER A 1 236  ? 4.909   -34.904 -1.822  1.00 81.06 236  A 1 
ATOM 1762 C CB  . SER A 1 236  ? 2.480   -34.875 -0.071  1.00 87.48 236  A 1 
ATOM 1763 O OG  . SER A 1 236  ? 3.077   -35.914 0.664   1.00 74.93 236  A 1 
ATOM 1764 N N   . HIS A 1 237  ? 5.868   -33.987 -0.004  1.00 82.80 237  A 1 
ATOM 1765 C CA  . HIS A 1 237  ? 7.229   -34.372 -0.349  1.00 78.31 237  A 1 
ATOM 1766 C C   . HIS A 1 237  ? 7.707   -35.548 0.515   1.00 74.93 237  A 1 
ATOM 1767 O O   . HIS A 1 237  ? 7.971   -35.406 1.700   1.00 66.18 237  A 1 
ATOM 1768 C CB  . HIS A 1 237  ? 8.141   -33.136 -0.251  1.00 73.95 237  A 1 
ATOM 1769 C CG  . HIS A 1 237  ? 9.390   -33.284 -1.074  1.00 71.99 237  A 1 
ATOM 1770 N ND1 . HIS A 1 237  ? 10.308  -34.302 -1.011  1.00 62.47 237  A 1 
ATOM 1771 C CD2 . HIS A 1 237  ? 9.811   -32.446 -2.075  1.00 61.82 237  A 1 
ATOM 1772 C CE1 . HIS A 1 237  ? 11.244  -34.089 -1.947  1.00 61.00 237  A 1 
ATOM 1773 N NE2 . HIS A 1 237  ? 10.981  -32.956 -2.610  1.00 62.36 237  A 1 
ATOM 1774 N N   . TYR A 1 238  ? 7.909   -36.700 -0.133  1.00 76.33 238  A 1 
ATOM 1775 C CA  . TYR A 1 238  ? 8.344   -37.976 0.460   1.00 72.50 238  A 1 
ATOM 1776 C C   . TYR A 1 238  ? 7.418   -38.538 1.542   1.00 71.86 238  A 1 
ATOM 1777 O O   . TYR A 1 238  ? 6.756   -39.548 1.299   1.00 65.03 238  A 1 
ATOM 1778 C CB  . TYR A 1 238  ? 9.796   -37.907 0.973   1.00 67.04 238  A 1 
ATOM 1779 C CG  . TYR A 1 238  ? 10.836  -37.711 -0.103  1.00 62.12 238  A 1 
ATOM 1780 C CD1 . TYR A 1 238  ? 11.283  -38.820 -0.855  1.00 56.95 238  A 1 
ATOM 1781 C CD2 . TYR A 1 238  ? 11.383  -36.442 -0.348  1.00 54.65 238  A 1 
ATOM 1782 C CE1 . TYR A 1 238  ? 12.261  -38.660 -1.845  1.00 48.01 238  A 1 
ATOM 1783 C CE2 . TYR A 1 238  ? 12.360  -36.274 -1.334  1.00 48.61 238  A 1 
ATOM 1784 C CZ  . TYR A 1 238  ? 12.797  -37.383 -2.085  1.00 48.23 238  A 1 
ATOM 1785 O OH  . TYR A 1 238  ? 13.753  -37.217 -3.058  1.00 44.53 238  A 1 
ATOM 1786 N N   . ASN A 1 239  ? 7.391   -37.912 2.726   1.00 71.77 239  A 1 
ATOM 1787 C CA  . ASN A 1 239  ? 6.549   -38.330 3.839   1.00 71.25 239  A 1 
ATOM 1788 C C   . ASN A 1 239  ? 5.302   -37.451 3.888   1.00 71.68 239  A 1 
ATOM 1789 O O   . ASN A 1 239  ? 5.383   -36.252 3.647   1.00 65.90 239  A 1 
ATOM 1790 C CB  . ASN A 1 239  ? 7.342   -38.235 5.153   1.00 66.00 239  A 1 
ATOM 1791 C CG  . ASN A 1 239  ? 8.381   -39.330 5.319   1.00 59.44 239  A 1 
ATOM 1792 O OD1 . ASN A 1 239  ? 8.506   -40.257 4.537   1.00 54.01 239  A 1 
ATOM 1793 N ND2 . ASN A 1 239  ? 9.167   -39.259 6.375   1.00 52.90 239  A 1 
ATOM 1794 N N   . ALA A 1 240  ? 4.183   -38.021 4.298   1.00 70.62 240  A 1 
ATOM 1795 C CA  . ALA A 1 240  ? 2.897   -37.343 4.421   1.00 70.48 240  A 1 
ATOM 1796 C C   . ALA A 1 240  ? 2.890   -36.141 5.388   1.00 73.01 240  A 1 
ATOM 1797 O O   . ALA A 1 240  ? 1.921   -35.396 5.424   1.00 66.99 240  A 1 
ATOM 1798 C CB  . ALA A 1 240  ? 1.851   -38.387 4.835   1.00 64.73 240  A 1 
ATOM 1799 N N   . GLU A 1 241  ? 3.968   -35.945 6.162   1.00 78.81 241  A 1 
ATOM 1800 C CA  . GLU A 1 241  ? 4.111   -34.842 7.126   1.00 80.37 241  A 1 
ATOM 1801 C C   . GLU A 1 241  ? 4.917   -33.646 6.584   1.00 82.80 241  A 1 
ATOM 1802 O O   . GLU A 1 241  ? 4.958   -32.593 7.218   1.00 78.39 241  A 1 
ATOM 1803 C CB  . GLU A 1 241  ? 4.780   -35.368 8.397   1.00 74.66 241  A 1 
ATOM 1804 C CG  . GLU A 1 241  ? 3.964   -36.462 9.104   1.00 65.41 241  A 1 
ATOM 1805 C CD  . GLU A 1 241  ? 4.596   -36.919 10.436  1.00 59.72 241  A 1 
ATOM 1806 O OE1 . GLU A 1 241  ? 3.900   -37.649 11.166  1.00 51.36 241  A 1 
ATOM 1807 O OE2 . GLU A 1 241  ? 5.766   -36.549 10.700  1.00 52.05 241  A 1 
ATOM 1808 N N   . LEU A 1 242  ? 5.593   -33.808 5.441   1.00 86.58 242  A 1 
ATOM 1809 C CA  . LEU A 1 242  ? 6.454   -32.778 4.861   1.00 88.14 242  A 1 
ATOM 1810 C C   . LEU A 1 242  ? 5.813   -32.215 3.600   1.00 89.87 242  A 1 
ATOM 1811 O O   . LEU A 1 242  ? 5.792   -32.860 2.553   1.00 87.54 242  A 1 
ATOM 1812 C CB  . LEU A 1 242  ? 7.864   -33.344 4.614   1.00 83.65 242  A 1 
ATOM 1813 C CG  . LEU A 1 242  ? 8.838   -32.990 5.750   1.00 72.35 242  A 1 
ATOM 1814 C CD1 . LEU A 1 242  ? 9.958   -34.028 5.837   1.00 64.13 242  A 1 
ATOM 1815 C CD2 . LEU A 1 242  ? 9.480   -31.621 5.507   1.00 63.70 242  A 1 
ATOM 1816 N N   . PHE A 1 243  ? 5.353   -30.984 3.704   1.00 93.23 243  A 1 
ATOM 1817 C CA  . PHE A 1 243  ? 4.714   -30.272 2.611   1.00 93.78 243  A 1 
ATOM 1818 C C   . PHE A 1 243  ? 5.608   -29.140 2.119   1.00 94.16 243  A 1 
ATOM 1819 O O   . PHE A 1 243  ? 6.272   -28.456 2.895   1.00 92.43 243  A 1 
ATOM 1820 C CB  . PHE A 1 243  ? 3.337   -29.781 3.054   1.00 92.56 243  A 1 
ATOM 1821 C CG  . PHE A 1 243  ? 2.478   -30.873 3.638   1.00 92.08 243  A 1 
ATOM 1822 C CD1 . PHE A 1 243  ? 1.926   -31.864 2.804   1.00 81.41 243  A 1 
ATOM 1823 C CD2 . PHE A 1 243  ? 2.262   -30.946 5.028   1.00 81.40 243  A 1 
ATOM 1824 C CE1 . PHE A 1 243  ? 1.158   -32.903 3.350   1.00 81.95 243  A 1 
ATOM 1825 C CE2 . PHE A 1 243  ? 1.499   -31.981 5.577   1.00 81.44 243  A 1 
ATOM 1826 C CZ  . PHE A 1 243  ? 0.942   -32.953 4.736   1.00 88.28 243  A 1 
ATOM 1827 N N   . ARG A 1 244  ? 5.597   -28.925 0.809   1.00 94.44 244  A 1 
ATOM 1828 C CA  . ARG A 1 244  ? 6.263   -27.798 0.160   1.00 94.71 244  A 1 
ATOM 1829 C C   . ARG A 1 244  ? 5.276   -27.002 -0.666  1.00 95.30 244  A 1 
ATOM 1830 O O   . ARG A 1 244  ? 4.409   -27.576 -1.301  1.00 94.34 244  A 1 
ATOM 1831 C CB  . ARG A 1 244  ? 7.433   -28.281 -0.708  1.00 92.56 244  A 1 
ATOM 1832 C CG  . ARG A 1 244  ? 8.594   -28.776 0.169   1.00 85.43 244  A 1 
ATOM 1833 C CD  . ARG A 1 244  ? 9.765   -29.158 -0.720  1.00 82.91 244  A 1 
ATOM 1834 N NE  . ARG A 1 244  ? 10.924  -29.562 0.083   1.00 74.08 244  A 1 
ATOM 1835 C CZ  . ARG A 1 244  ? 12.106  -29.919 -0.398  1.00 69.12 244  A 1 
ATOM 1836 N NH1 . ARG A 1 244  ? 12.325  -29.948 -1.678  1.00 63.42 244  A 1 
ATOM 1837 N NH2 . ARG A 1 244  ? 13.057  -30.260 0.415   1.00 60.07 244  A 1 
ATOM 1838 N N   . ILE A 1 245  ? 5.471   -25.705 -0.680  1.00 95.30 245  A 1 
ATOM 1839 C CA  . ILE A 1 245  ? 4.789   -24.794 -1.587  1.00 95.90 245  A 1 
ATOM 1840 C C   . ILE A 1 245  ? 5.748   -24.385 -2.690  1.00 95.85 245  A 1 
ATOM 1841 O O   . ILE A 1 245  ? 6.888   -24.009 -2.413  1.00 94.46 245  A 1 
ATOM 1842 C CB  . ILE A 1 245  ? 4.172   -23.612 -0.818  1.00 95.69 245  A 1 
ATOM 1843 C CG1 . ILE A 1 245  ? 3.256   -22.803 -1.749  1.00 92.22 245  A 1 
ATOM 1844 C CG2 . ILE A 1 245  ? 5.232   -22.710 -0.153  1.00 91.02 245  A 1 
ATOM 1845 C CD1 . ILE A 1 245  ? 2.360   -21.812 -1.005  1.00 87.67 245  A 1 
ATOM 1846 N N   . HIS A 1 246  ? 5.280   -24.435 -3.928  1.00 96.20 246  A 1 
ATOM 1847 C CA  . HIS A 1 246  ? 5.976   -23.959 -5.115  1.00 96.13 246  A 1 
ATOM 1848 C C   . HIS A 1 246  ? 5.279   -22.709 -5.624  1.00 96.10 246  A 1 
ATOM 1849 O O   . HIS A 1 246  ? 4.075   -22.735 -5.859  1.00 95.07 246  A 1 
ATOM 1850 C CB  . HIS A 1 246  ? 5.984   -25.050 -6.183  1.00 95.75 246  A 1 
ATOM 1851 C CG  . HIS A 1 246  ? 6.756   -26.259 -5.763  1.00 95.54 246  A 1 
ATOM 1852 N ND1 . HIS A 1 246  ? 8.115   -26.469 -5.943  1.00 84.63 246  A 1 
ATOM 1853 C CD2 . HIS A 1 246  ? 6.259   -27.331 -5.071  1.00 85.24 246  A 1 
ATOM 1854 C CE1 . HIS A 1 246  ? 8.421   -27.643 -5.388  1.00 88.04 246  A 1 
ATOM 1855 N NE2 . HIS A 1 246  ? 7.321   -28.188 -4.844  1.00 89.42 246  A 1 
ATOM 1856 N N   . VAL A 1 247  ? 6.026   -21.622 -5.801  1.00 96.17 247  A 1 
ATOM 1857 C CA  . VAL A 1 247  ? 5.488   -20.316 -6.183  1.00 96.42 247  A 1 
ATOM 1858 C C   . VAL A 1 247  ? 6.000   -19.915 -7.559  1.00 96.40 247  A 1 
ATOM 1859 O O   . VAL A 1 247  ? 7.186   -20.050 -7.860  1.00 95.15 247  A 1 
ATOM 1860 C CB  . VAL A 1 247  ? 5.807   -19.239 -5.125  1.00 95.80 247  A 1 
ATOM 1861 C CG1 . VAL A 1 247  ? 5.175   -17.884 -5.487  1.00 89.44 247  A 1 
ATOM 1862 C CG2 . VAL A 1 247  ? 5.269   -19.634 -3.741  1.00 87.79 247  A 1 
ATOM 1863 N N   . PHE A 1 248  ? 5.094   -19.393 -8.381  1.00 96.46 248  A 1 
ATOM 1864 C CA  . PHE A 1 248  ? 5.343   -18.969 -9.744  1.00 96.45 248  A 1 
ATOM 1865 C C   . PHE A 1 248  ? 4.815   -17.559 -9.966  1.00 96.22 248  A 1 
ATOM 1866 O O   . PHE A 1 248  ? 3.806   -17.169 -9.378  1.00 94.98 248  A 1 
ATOM 1867 C CB  . PHE A 1 248  ? 4.659   -19.930 -10.724 1.00 96.19 248  A 1 
ATOM 1868 C CG  . PHE A 1 248  ? 5.105   -21.369 -10.600 1.00 96.40 248  A 1 
ATOM 1869 C CD1 . PHE A 1 248  ? 6.115   -21.871 -11.432 1.00 86.27 248  A 1 
ATOM 1870 C CD2 . PHE A 1 248  ? 4.518   -22.207 -9.642  1.00 86.88 248  A 1 
ATOM 1871 C CE1 . PHE A 1 248  ? 6.539   -23.194 -11.295 1.00 87.92 248  A 1 
ATOM 1872 C CE2 . PHE A 1 248  ? 4.939   -23.533 -9.497  1.00 87.50 248  A 1 
ATOM 1873 C CZ  . PHE A 1 248  ? 5.947   -24.037 -10.322 1.00 94.50 248  A 1 
ATOM 1874 N N   . ARG A 1 249  ? 5.457   -16.827 -10.860 1.00 95.93 249  A 1 
ATOM 1875 C CA  . ARG A 1 249  ? 4.985   -15.537 -11.367 1.00 95.82 249  A 1 
ATOM 1876 C C   . ARG A 1 249  ? 4.715   -15.653 -12.858 1.00 95.83 249  A 1 
ATOM 1877 O O   . ARG A 1 249  ? 5.545   -16.172 -13.595 1.00 94.48 249  A 1 
ATOM 1878 C CB  . ARG A 1 249  ? 6.012   -14.461 -11.037 1.00 94.52 249  A 1 
ATOM 1879 C CG  . ARG A 1 249  ? 5.523   -13.054 -11.427 1.00 89.99 249  A 1 
ATOM 1880 C CD  . ARG A 1 249  ? 6.579   -11.987 -11.083 1.00 86.70 249  A 1 
ATOM 1881 N NE  . ARG A 1 249  ? 7.777   -12.173 -11.894 1.00 76.61 249  A 1 
ATOM 1882 C CZ  . ARG A 1 249  ? 8.942   -11.556 -11.745 1.00 72.24 249  A 1 
ATOM 1883 N NH1 . ARG A 1 249  ? 9.108   -10.663 -10.802 1.00 64.36 249  A 1 
ATOM 1884 N NH2 . ARG A 1 249  ? 9.940   -11.839 -12.536 1.00 63.66 249  A 1 
ATOM 1885 N N   . CYS A 1 250  ? 3.577   -15.126 -13.316 1.00 94.50 250  A 1 
ATOM 1886 C CA  . CYS A 1 250  ? 3.229   -15.033 -14.722 1.00 93.81 250  A 1 
ATOM 1887 C C   . CYS A 1 250  ? 3.624   -13.657 -15.264 1.00 93.51 250  A 1 
ATOM 1888 O O   . CYS A 1 250  ? 3.374   -12.643 -14.632 1.00 91.54 250  A 1 
ATOM 1889 C CB  . CYS A 1 250  ? 1.722   -15.277 -14.891 1.00 92.86 250  A 1 
ATOM 1890 S SG  . CYS A 1 250  ? 1.282   -16.942 -14.298 1.00 88.28 250  A 1 
ATOM 1891 N N   . GLU A 1 251  ? 4.187   -13.611 -16.463 1.00 93.04 251  A 1 
ATOM 1892 C CA  . GLU A 1 251  ? 4.445   -12.344 -17.152 1.00 92.28 251  A 1 
ATOM 1893 C C   . GLU A 1 251  ? 3.130   -11.650 -17.560 1.00 91.86 251  A 1 
ATOM 1894 O O   . GLU A 1 251  ? 3.028   -10.429 -17.578 1.00 88.57 251  A 1 
ATOM 1895 C CB  . GLU A 1 251  ? 5.340   -12.628 -18.372 1.00 90.67 251  A 1 
ATOM 1896 C CG  . GLU A 1 251  ? 6.014   -11.375 -18.942 1.00 81.23 251  A 1 
ATOM 1897 C CD  . GLU A 1 251  ? 6.829   -11.655 -20.224 1.00 76.05 251  A 1 
ATOM 1898 O OE1 . GLU A 1 251  ? 7.927   -11.094 -20.386 1.00 68.29 251  A 1 
ATOM 1899 O OE2 . GLU A 1 251  ? 6.325   -12.396 -21.109 1.00 69.79 251  A 1 
ATOM 1900 N N   . ILE A 1 252  ? 2.102   -12.446 -17.860 1.00 91.08 252  A 1 
ATOM 1901 C CA  . ILE A 1 252  ? 0.758   -12.008 -18.230 1.00 90.23 252  A 1 
ATOM 1902 C C   . ILE A 1 252  ? -0.194  -12.387 -17.093 1.00 90.25 252  A 1 
ATOM 1903 O O   . ILE A 1 252  ? -0.396  -13.571 -16.834 1.00 88.57 252  A 1 
ATOM 1904 C CB  . ILE A 1 252  ? 0.324   -12.647 -19.567 1.00 88.15 252  A 1 
ATOM 1905 C CG1 . ILE A 1 252  ? 1.342   -12.359 -20.696 1.00 80.04 252  A 1 
ATOM 1906 C CG2 . ILE A 1 252  ? -1.073  -12.132 -19.961 1.00 77.68 252  A 1 
ATOM 1907 C CD1 . ILE A 1 252  ? 1.054   -13.108 -22.011 1.00 70.98 252  A 1 
ATOM 1908 N N   . GLN A 1 253  ? -0.799  -11.402 -16.455 1.00 88.86 253  A 1 
ATOM 1909 C CA  . GLN A 1 253  ? -1.635  -11.616 -15.263 1.00 88.03 253  A 1 
ATOM 1910 C C   . GLN A 1 253  ? -2.848  -12.520 -15.542 1.00 87.95 253  A 1 
ATOM 1911 O O   . GLN A 1 253  ? -3.207  -13.365 -14.715 1.00 85.72 253  A 1 
ATOM 1912 C CB  . GLN A 1 253  ? -2.062  -10.243 -14.727 1.00 85.63 253  A 1 
ATOM 1913 C CG  . GLN A 1 253  ? -2.689  -10.330 -13.328 1.00 79.90 253  A 1 
ATOM 1914 C CD  . GLN A 1 253  ? -3.074  -8.958  -12.770 1.00 76.12 253  A 1 
ATOM 1915 O OE1 . GLN A 1 253  ? -2.928  -7.927  -13.409 1.00 68.90 253  A 1 
ATOM 1916 N NE2 . GLN A 1 253  ? -3.585  -8.898  -11.569 1.00 65.50 253  A 1 
ATOM 1917 N N   . GLU A 1 254  ? -3.454  -12.427 -16.721 1.00 86.53 254  A 1 
ATOM 1918 C CA  . GLU A 1 254  ? -4.575  -13.271 -17.130 1.00 85.50 254  A 1 
ATOM 1919 C C   . GLU A 1 254  ? -4.200  -14.759 -17.238 1.00 86.15 254  A 1 
ATOM 1920 O O   . GLU A 1 254  ? -5.063  -15.632 -17.154 1.00 84.63 254  A 1 
ATOM 1921 C CB  . GLU A 1 254  ? -5.144  -12.811 -18.484 1.00 83.81 254  A 1 
ATOM 1922 C CG  . GLU A 1 254  ? -5.715  -11.380 -18.509 1.00 76.03 254  A 1 
ATOM 1923 C CD  . GLU A 1 254  ? -4.668  -10.275 -18.704 1.00 68.70 254  A 1 
ATOM 1924 O OE1 . GLU A 1 254  ? -5.090  -9.108  -18.738 1.00 60.10 254  A 1 
ATOM 1925 O OE2 . GLU A 1 254  ? -3.463  -10.608 -18.815 1.00 60.41 254  A 1 
ATOM 1926 N N   . ALA A 1 255  ? -2.922  -15.071 -17.404 1.00 88.55 255  A 1 
ATOM 1927 C CA  . ALA A 1 255  ? -2.452  -16.450 -17.427 1.00 89.32 255  A 1 
ATOM 1928 C C   . ALA A 1 255  ? -2.647  -17.139 -16.076 1.00 90.11 255  A 1 
ATOM 1929 O O   . ALA A 1 255  ? -2.956  -18.322 -16.063 1.00 89.23 255  A 1 
ATOM 1930 C CB  . ALA A 1 255  ? -0.991  -16.491 -17.882 1.00 88.75 255  A 1 
ATOM 1931 N N   . VAL A 1 256  ? -2.570  -16.405 -14.961 1.00 90.18 256  A 1 
ATOM 1932 C CA  . VAL A 1 256  ? -2.774  -16.947 -13.608 1.00 90.42 256  A 1 
ATOM 1933 C C   . VAL A 1 256  ? -4.138  -17.639 -13.508 1.00 90.20 256  A 1 
ATOM 1934 O O   . VAL A 1 256  ? -4.231  -18.785 -13.071 1.00 89.60 256  A 1 
ATOM 1935 C CB  . VAL A 1 256  ? -2.676  -15.851 -12.530 1.00 90.45 256  A 1 
ATOM 1936 C CG1 . VAL A 1 256  ? -2.905  -16.414 -11.120 1.00 83.13 256  A 1 
ATOM 1937 C CG2 . VAL A 1 256  ? -1.310  -15.176 -12.539 1.00 80.44 256  A 1 
ATOM 1938 N N   . SER A 1 257  ? -5.193  -16.963 -13.980 1.00 87.47 257  A 1 
ATOM 1939 C CA  . SER A 1 257  ? -6.549  -17.506 -13.979 1.00 86.18 257  A 1 
ATOM 1940 C C   . SER A 1 257  ? -6.656  -18.773 -14.834 1.00 86.73 257  A 1 
ATOM 1941 O O   . SER A 1 257  ? -7.231  -19.763 -14.394 1.00 85.62 257  A 1 
ATOM 1942 C CB  . SER A 1 257  ? -7.541  -16.455 -14.477 1.00 83.55 257  A 1 
ATOM 1943 O OG  . SER A 1 257  ? -7.475  -15.295 -13.675 1.00 70.76 257  A 1 
ATOM 1944 N N   . ARG A 1 258  ? -6.056  -18.773 -16.027 1.00 89.00 258  A 1 
ATOM 1945 C CA  . ARG A 1 258  ? -6.056  -19.950 -16.905 1.00 89.04 258  A 1 
ATOM 1946 C C   . ARG A 1 258  ? -5.298  -21.132 -16.306 1.00 90.48 258  A 1 
ATOM 1947 O O   . ARG A 1 258  ? -5.752  -22.261 -16.432 1.00 89.46 258  A 1 
ATOM 1948 C CB  . ARG A 1 258  ? -5.474  -19.606 -18.277 1.00 87.24 258  A 1 
ATOM 1949 C CG  . ARG A 1 258  ? -6.478  -18.849 -19.155 1.00 76.80 258  A 1 
ATOM 1950 C CD  . ARG A 1 258  ? -5.898  -18.691 -20.560 1.00 71.51 258  A 1 
ATOM 1951 N NE  . ARG A 1 258  ? -6.877  -18.128 -21.493 1.00 62.24 258  A 1 
ATOM 1952 C CZ  . ARG A 1 258  ? -6.697  -17.933 -22.790 1.00 55.30 258  A 1 
ATOM 1953 N NH1 . ARG A 1 258  ? -5.567  -18.228 -23.369 1.00 49.27 258  A 1 
ATOM 1954 N NH2 . ARG A 1 258  ? -7.653  -17.436 -23.515 1.00 47.82 258  A 1 
ATOM 1955 N N   . ILE A 1 259  ? -4.180  -20.878 -15.653 1.00 90.89 259  A 1 
ATOM 1956 C CA  . ILE A 1 259  ? -3.377  -21.926 -15.012 1.00 91.91 259  A 1 
ATOM 1957 C C   . ILE A 1 259  ? -4.162  -22.573 -13.876 1.00 91.85 259  A 1 
ATOM 1958 O O   . ILE A 1 259  ? -4.292  -23.793 -13.841 1.00 90.95 259  A 1 
ATOM 1959 C CB  . ILE A 1 259  ? -2.034  -21.348 -14.541 1.00 92.75 259  A 1 
ATOM 1960 C CG1 . ILE A 1 259  ? -1.157  -21.003 -15.764 1.00 90.63 259  A 1 
ATOM 1961 C CG2 . ILE A 1 259  ? -1.286  -22.353 -13.640 1.00 90.38 259  A 1 
ATOM 1962 C CD1 . ILE A 1 259  ? -0.015  -20.047 -15.432 1.00 87.62 259  A 1 
ATOM 1963 N N   . LEU A 1 260  ? -4.752  -21.761 -12.990 1.00 90.66 260  A 1 
ATOM 1964 C CA  . LEU A 1 260  ? -5.586  -22.291 -11.906 1.00 89.92 260  A 1 
ATOM 1965 C C   . LEU A 1 260  ? -6.774  -23.089 -12.429 1.00 89.72 260  A 1 
ATOM 1966 O O   . LEU A 1 260  ? -7.120  -24.122 -11.866 1.00 88.31 260  A 1 
ATOM 1967 C CB  . LEU A 1 260  ? -6.096  -21.128 -11.049 1.00 88.90 260  A 1 
ATOM 1968 C CG  . LEU A 1 260  ? -5.037  -20.471 -10.150 1.00 85.47 260  A 1 
ATOM 1969 C CD1 . LEU A 1 260  ? -5.731  -19.337 -9.420  1.00 74.44 260  A 1 
ATOM 1970 C CD2 . LEU A 1 260  ? -4.462  -21.425 -9.114  1.00 72.90 260  A 1 
ATOM 1971 N N   . TYR A 1 261  ? -7.357  -22.649 -13.535 1.00 89.22 261  A 1 
ATOM 1972 C CA  . TYR A 1 261  ? -8.446  -23.363 -14.186 1.00 88.09 261  A 1 
ATOM 1973 C C   . TYR A 1 261  ? -8.013  -24.724 -14.736 1.00 88.39 261  A 1 
ATOM 1974 O O   . TYR A 1 261  ? -8.738  -25.708 -14.589 1.00 87.72 261  A 1 
ATOM 1975 C CB  . TYR A 1 261  ? -8.977  -22.460 -15.283 1.00 86.34 261  A 1 
ATOM 1976 C CG  . TYR A 1 261  ? -10.222 -22.974 -15.928 1.00 81.67 261  A 1 
ATOM 1977 C CD1 . TYR A 1 261  ? -10.144 -23.602 -17.170 1.00 74.43 261  A 1 
ATOM 1978 C CD2 . TYR A 1 261  ? -11.460 -22.712 -15.316 1.00 71.50 261  A 1 
ATOM 1979 C CE1 . TYR A 1 261  ? -11.321 -23.847 -17.876 1.00 67.89 261  A 1 
ATOM 1980 C CE2 . TYR A 1 261  ? -12.629 -22.959 -16.015 1.00 65.53 261  A 1 
ATOM 1981 C CZ  . TYR A 1 261  ? -12.549 -23.475 -17.320 1.00 69.87 261  A 1 
ATOM 1982 O OH  . TYR A 1 261  ? -13.675 -23.522 -18.084 1.00 67.19 261  A 1 
ATOM 1983 N N   . SER A 1 262  ? -6.815  -24.817 -15.290 1.00 89.98 262  A 1 
ATOM 1984 C CA  . SER A 1 262  ? -6.241  -26.095 -15.700 1.00 90.96 262  A 1 
ATOM 1985 C C   . SER A 1 262  ? -5.966  -27.011 -14.505 1.00 91.12 262  A 1 
ATOM 1986 O O   . SER A 1 262  ? -6.308  -28.192 -14.558 1.00 90.09 262  A 1 
ATOM 1987 C CB  . SER A 1 262  ? -4.956  -25.878 -16.507 1.00 91.22 262  A 1 
ATOM 1988 O OG  . SER A 1 262  ? -5.272  -25.251 -17.730 1.00 81.35 262  A 1 
ATOM 1989 N N   . PHE A 1 263  ? -5.462  -26.487 -13.386 1.00 91.38 263  A 1 
ATOM 1990 C CA  . PHE A 1 263  ? -5.330  -27.256 -12.146 1.00 91.90 263  A 1 
ATOM 1991 C C   . PHE A 1 263  ? -6.677  -27.768 -11.647 1.00 90.91 263  A 1 
ATOM 1992 O O   . PHE A 1 263  ? -6.823  -28.961 -11.368 1.00 89.44 263  A 1 
ATOM 1993 C CB  . PHE A 1 263  ? -4.645  -26.420 -11.058 1.00 93.04 263  A 1 
ATOM 1994 C CG  . PHE A 1 263  ? -3.136  -26.484 -11.102 1.00 93.81 263  A 1 
ATOM 1995 C CD1 . PHE A 1 263  ? -2.472  -27.572 -10.502 1.00 86.03 263  A 1 
ATOM 1996 C CD2 . PHE A 1 263  ? -2.381  -25.474 -11.713 1.00 86.29 263  A 1 
ATOM 1997 C CE1 . PHE A 1 263  ? -1.067  -27.649 -10.522 1.00 87.62 263  A 1 
ATOM 1998 C CE2 . PHE A 1 263  ? -0.979  -25.545 -11.736 1.00 87.39 263  A 1 
ATOM 1999 C CZ  . PHE A 1 263  ? -0.317  -26.631 -11.142 1.00 93.59 263  A 1 
ATOM 2000 N N   . ALA A 1 264  ? -7.699  -26.919 -11.610 1.00 89.97 264  A 1 
ATOM 2001 C CA  . ALA A 1 264  ? -9.045  -27.323 -11.218 1.00 87.94 264  A 1 
ATOM 2002 C C   . ALA A 1 264  ? -9.615  -28.410 -12.123 1.00 87.36 264  A 1 
ATOM 2003 O O   . ALA A 1 264  ? -10.262 -29.344 -11.647 1.00 85.02 264  A 1 
ATOM 2004 C CB  . ALA A 1 264  ? -9.947  -26.098 -11.250 1.00 86.02 264  A 1 
ATOM 2005 N N   . THR A 1 265  ? -9.352  -28.334 -13.420 1.00 89.03 265  A 1 
ATOM 2006 C CA  . THR A 1 265  ? -9.754  -29.350 -14.398 1.00 87.77 265  A 1 
ATOM 2007 C C   . THR A 1 265  ? -9.096  -30.686 -14.095 1.00 87.32 265  A 1 
ATOM 2008 O O   . THR A 1 265  ? -9.786  -31.707 -14.025 1.00 85.11 265  A 1 
ATOM 2009 C CB  . THR A 1 265  ? -9.426  -28.901 -15.821 1.00 86.32 265  A 1 
ATOM 2010 O OG1 . THR A 1 265  ? -10.071 -27.671 -16.095 1.00 78.31 265  A 1 
ATOM 2011 C CG2 . THR A 1 265  ? -9.895  -29.893 -16.869 1.00 75.97 265  A 1 
ATOM 2012 N N   . ALA A 1 266  ? -7.785  -30.678 -13.846 1.00 89.73 266  A 1 
ATOM 2013 C CA  . ALA A 1 266  ? -7.050  -31.882 -13.471 1.00 90.10 266  A 1 
ATOM 2014 C C   . ALA A 1 266  ? -7.571  -32.491 -12.164 1.00 89.25 266  A 1 
ATOM 2015 O O   . ALA A 1 266  ? -7.724  -33.704 -12.056 1.00 86.58 266  A 1 
ATOM 2016 C CB  . ALA A 1 266  ? -5.564  -31.528 -13.375 1.00 90.78 266  A 1 
ATOM 2017 N N   . PHE A 1 267  ? -7.923  -31.662 -11.182 1.00 88.80 267  A 1 
ATOM 2018 C CA  . PHE A 1 267  ? -8.456  -32.114 -9.899  1.00 87.21 267  A 1 
ATOM 2019 C C   . PHE A 1 267  ? -9.884  -32.676 -10.025 1.00 83.57 267  A 1 
ATOM 2020 O O   . PHE A 1 267  ? -10.166 -33.739 -9.477  1.00 77.97 267  A 1 
ATOM 2021 C CB  . PHE A 1 267  ? -8.423  -30.957 -8.896  1.00 87.48 267  A 1 
ATOM 2022 C CG  . PHE A 1 267  ? -7.071  -30.354 -8.565  1.00 88.97 267  A 1 
ATOM 2023 C CD1 . PHE A 1 267  ? -5.861  -31.016 -8.833  1.00 82.88 267  A 1 
ATOM 2024 C CD2 . PHE A 1 267  ? -7.025  -29.088 -7.939  1.00 83.24 267  A 1 
ATOM 2025 C CE1 . PHE A 1 267  ? -4.629  -30.433 -8.492  1.00 83.52 267  A 1 
ATOM 2026 C CE2 . PHE A 1 267  ? -5.804  -28.508 -7.598  1.00 83.37 267  A 1 
ATOM 2027 C CZ  . PHE A 1 267  ? -4.606  -29.177 -7.870  1.00 87.96 267  A 1 
ATOM 2028 N N   . ARG A 1 268  ? -10.762 -32.014 -10.777 1.00 80.63 268  A 1 
ATOM 2029 C CA  . ARG A 1 268  ? -12.173 -32.405 -10.904 1.00 74.95 268  A 1 
ATOM 2030 C C   . ARG A 1 268  ? -12.381 -33.748 -11.589 1.00 71.81 268  A 1 
ATOM 2031 O O   . ARG A 1 268  ? -13.288 -34.476 -11.214 1.00 66.27 268  A 1 
ATOM 2032 C CB  . ARG A 1 268  ? -12.948 -31.354 -11.695 1.00 70.28 268  A 1 
ATOM 2033 C CG  . ARG A 1 268  ? -13.338 -30.155 -10.833 1.00 62.70 268  A 1 
ATOM 2034 C CD  . ARG A 1 268  ? -14.055 -29.133 -11.722 1.00 60.00 268  A 1 
ATOM 2035 N NE  . ARG A 1 268  ? -14.532 -27.991 -10.946 1.00 51.81 268  A 1 
ATOM 2036 C CZ  . ARG A 1 268  ? -15.350 -27.056 -11.374 1.00 46.84 268  A 1 
ATOM 2037 N NH1 . ARG A 1 268  ? -15.771 -27.004 -12.607 1.00 44.35 268  A 1 
ATOM 2038 N NH2 . ARG A 1 268  ? -15.771 -26.162 -10.564 1.00 42.57 268  A 1 
ATOM 2039 N N   . ARG A 1 269  ? -11.577 -34.063 -12.574 1.00 66.49 269  A 1 
ATOM 2040 C CA  . ARG A 1 269  ? -11.762 -35.324 -13.311 1.00 62.38 269  A 1 
ATOM 2041 C C   . ARG A 1 269  ? -11.571 -36.561 -12.418 1.00 60.92 269  A 1 
ATOM 2042 O O   . ARG A 1 269  ? -12.163 -37.587 -12.702 1.00 57.06 269  A 1 
ATOM 2043 C CB  . ARG A 1 269  ? -10.844 -35.366 -14.527 1.00 57.79 269  A 1 
ATOM 2044 C CG  . ARG A 1 269  ? -11.400 -34.550 -15.708 1.00 53.80 269  A 1 
ATOM 2045 C CD  . ARG A 1 269  ? -10.514 -34.747 -16.932 1.00 52.55 269  A 1 
ATOM 2046 N NE  . ARG A 1 269  ? -11.050 -34.128 -18.159 1.00 46.14 269  A 1 
ATOM 2047 C CZ  . ARG A 1 269  ? -10.517 -34.240 -19.368 1.00 43.31 269  A 1 
ATOM 2048 N NH1 . ARG A 1 269  ? -9.440  -34.936 -19.591 1.00 40.87 269  A 1 
ATOM 2049 N NH2 . ARG A 1 269  ? -11.052 -33.661 -20.389 1.00 40.44 269  A 1 
ATOM 2050 N N   . SER A 1 270  ? -10.820 -36.447 -11.329 1.00 53.74 270  A 1 
ATOM 2051 C CA  . SER A 1 270  ? -10.614 -37.564 -10.398 1.00 51.59 270  A 1 
ATOM 2052 C C   . SER A 1 270  ? -11.858 -37.943 -9.611  1.00 50.88 270  A 1 
ATOM 2053 O O   . SER A 1 270  ? -12.036 -39.117 -9.297  1.00 48.19 270  A 1 
ATOM 2054 C CB  . SER A 1 270  ? -9.531  -37.216 -9.398  1.00 47.94 270  A 1 
ATOM 2055 O OG  . SER A 1 270  ? -9.020  -38.378 -8.799  1.00 44.49 270  A 1 
ATOM 2056 N N   . ALA A 1 271  ? -12.731 -36.995 -9.291  1.00 48.60 271  A 1 
ATOM 2057 C CA  . ALA A 1 271  ? -13.921 -37.267 -8.489  1.00 46.59 271  A 1 
ATOM 2058 C C   . ALA A 1 271  ? -14.859 -38.270 -9.173  1.00 47.17 271  A 1 
ATOM 2059 O O   . ALA A 1 271  ? -15.599 -38.989 -8.510  1.00 44.40 271  A 1 
ATOM 2060 C CB  . ALA A 1 271  ? -14.624 -35.941 -8.212  1.00 42.80 271  A 1 
ATOM 2061 N N   . LYS A 1 272  ? -14.785 -38.349 -10.499 1.00 44.04 272  A 1 
ATOM 2062 C CA  . LYS A 1 272  ? -15.609 -39.261 -11.299 1.00 43.04 272  A 1 
ATOM 2063 C C   . LYS A 1 272  ? -15.108 -40.699 -11.333 1.00 41.98 272  A 1 
ATOM 2064 O O   . LYS A 1 272  ? -15.816 -41.563 -11.843 1.00 39.08 272  A 1 
ATOM 2065 C CB  . LYS A 1 272  ? -15.781 -38.723 -12.723 1.00 39.95 272  A 1 
ATOM 2066 C CG  . LYS A 1 272  ? -17.259 -38.420 -12.928 1.00 36.37 272  A 1 
ATOM 2067 C CD  . LYS A 1 272  ? -17.619 -37.855 -14.282 1.00 33.88 272  A 1 
ATOM 2068 C CE  . LYS A 1 272  ? -19.099 -37.468 -14.179 1.00 30.03 272  A 1 
ATOM 2069 N NZ  . LYS A 1 272  ? -19.527 -36.500 -15.200 1.00 27.72 272  A 1 
ATOM 2070 N N   . GLN A 1 273  ? -13.899 -40.975 -10.874 1.00 41.20 273  A 1 
ATOM 2071 C CA  . GLN A 1 273  ? -13.386 -42.341 -10.875 1.00 40.68 273  A 1 
ATOM 2072 C C   . GLN A 1 273  ? -14.002 -43.115 -9.706  1.00 39.68 273  A 1 
ATOM 2073 O O   . GLN A 1 273  ? -13.430 -43.261 -8.635  1.00 37.43 273  A 1 
ATOM 2074 C CB  . GLN A 1 273  ? -11.860 -42.388 -10.923 1.00 38.30 273  A 1 
ATOM 2075 C CG  . GLN A 1 273  ? -11.344 -41.995 -12.320 1.00 35.48 273  A 1 
ATOM 2076 C CD  . GLN A 1 273  ? -9.864  -42.309 -12.519 1.00 33.47 273  A 1 
ATOM 2077 O OE1 . GLN A 1 273  ? -9.121  -42.604 -11.603 1.00 32.34 273  A 1 
ATOM 2078 N NE2 . GLN A 1 273  ? -9.388  -42.255 -13.748 1.00 30.37 273  A 1 
ATOM 2079 N N   . THR A 1 274  ? -15.171 -43.665 -9.962  1.00 38.23 274  A 1 
ATOM 2080 C CA  . THR A 1 274  ? -15.664 -44.865 -9.295  1.00 38.22 274  A 1 
ATOM 2081 C C   . THR A 1 274  ? -14.544 -45.909 -9.230  1.00 37.56 274  A 1 
ATOM 2082 O O   . THR A 1 274  ? -13.671 -45.911 -10.111 1.00 34.93 274  A 1 
ATOM 2083 C CB  . THR A 1 274  ? -16.866 -45.472 -10.052 1.00 35.06 274  A 1 
ATOM 2084 O OG1 . THR A 1 274  ? -17.190 -44.763 -11.230 1.00 31.63 274  A 1 
ATOM 2085 C CG2 . THR A 1 274  ? -18.130 -45.464 -9.188  1.00 31.72 274  A 1 
ATOM 2086 N N   . PRO A 1 275  ? -14.539 -46.796 -8.220  1.00 32.91 275  A 1 
ATOM 2087 C CA  . PRO A 1 275  ? -13.464 -47.763 -8.047  1.00 32.17 275  A 1 
ATOM 2088 C C   . PRO A 1 275  ? -13.200 -48.518 -9.351  1.00 32.22 275  A 1 
ATOM 2089 O O   . PRO A 1 275  ? -14.130 -48.924 -10.042 1.00 30.37 275  A 1 
ATOM 2090 C CB  . PRO A 1 275  ? -13.915 -48.688 -6.907  1.00 29.18 275  A 1 
ATOM 2091 C CG  . PRO A 1 275  ? -15.422 -48.479 -6.838  1.00 28.81 275  A 1 
ATOM 2092 C CD  . PRO A 1 275  ? -15.576 -47.019 -7.250  1.00 32.09 275  A 1 
ATOM 2093 N N   . LEU A 1 276  ? -11.918 -48.746 -9.619  1.00 36.13 276  A 1 
ATOM 2094 C CA  . LEU A 1 276  ? -11.433 -49.612 -10.684 1.00 34.82 276  A 1 
ATOM 2095 C C   . LEU A 1 276  ? -11.967 -51.046 -10.480 1.00 34.45 276  A 1 
ATOM 2096 O O   . LEU A 1 276  ? -11.272 -51.921 -9.962  1.00 32.25 276  A 1 
ATOM 2097 C CB  . LEU A 1 276  ? -9.885  -49.594 -10.680 1.00 31.48 276  A 1 
ATOM 2098 C CG  . LEU A 1 276  ? -9.245  -48.358 -11.328 1.00 28.82 276  A 1 
ATOM 2099 C CD1 . LEU A 1 276  ? -7.811  -48.178 -10.802 1.00 27.52 276  A 1 
ATOM 2100 C CD2 . LEU A 1 276  ? -9.172  -48.515 -12.856 1.00 29.54 276  A 1 
ATOM 2101 N N   . SER A 1 277  ? -13.200 -51.280 -10.853 1.00 31.04 277  A 1 
ATOM 2102 C CA  . SER A 1 277  ? -13.690 -52.612 -11.159 1.00 31.59 277  A 1 
ATOM 2103 C C   . SER A 1 277  ? -12.990 -53.130 -12.416 1.00 31.78 277  A 1 
ATOM 2104 O O   . SER A 1 277  ? -12.130 -52.449 -12.989 1.00 30.15 277  A 1 
ATOM 2105 C CB  . SER A 1 277  ? -15.218 -52.619 -11.246 1.00 29.17 277  A 1 
ATOM 2106 O OG  . SER A 1 277  ? -15.665 -51.844 -12.330 1.00 26.85 277  A 1 
ATOM 2107 N N   . ALA A 1 278  ? -13.296 -54.331 -12.812 1.00 30.57 278  A 1 
ATOM 2108 C CA  . ALA A 1 278  ? -12.568 -55.068 -13.841 1.00 31.64 278  A 1 
ATOM 2109 C C   . ALA A 1 278  ? -12.330 -54.274 -15.139 1.00 31.54 278  A 1 
ATOM 2110 O O   . ALA A 1 278  ? -13.045 -53.340 -15.474 1.00 29.99 278  A 1 
ATOM 2111 C CB  . ALA A 1 278  ? -13.351 -56.361 -14.122 1.00 28.83 278  A 1 
ATOM 2112 N N   . THR A 1 279  ? -11.346 -54.754 -15.911 1.00 32.81 279  A 1 
ATOM 2113 C CA  . THR A 1 279  ? -11.075 -54.364 -17.301 1.00 33.76 279  A 1 
ATOM 2114 C C   . THR A 1 279  ? -12.366 -54.381 -18.123 1.00 34.02 279  A 1 
ATOM 2115 O O   . THR A 1 279  ? -12.715 -55.424 -18.704 1.00 31.90 279  A 1 
ATOM 2116 C CB  . THR A 1 279  ? -10.067 -55.342 -17.932 1.00 29.55 279  A 1 
ATOM 2117 O OG1 . THR A 1 279  ? -10.408 -56.670 -17.609 1.00 26.73 279  A 1 
ATOM 2118 C CG2 . THR A 1 279  ? -8.644  -55.110 -17.427 1.00 27.03 279  A 1 
ATOM 2119 N N   . ALA A 1 280  ? -13.078 -53.254 -18.111 1.00 39.16 280  A 1 
ATOM 2120 C CA  . ALA A 1 280  ? -14.273 -53.110 -18.913 1.00 39.85 280  A 1 
ATOM 2121 C C   . ALA A 1 280  ? -13.845 -53.298 -20.369 1.00 39.81 280  A 1 
ATOM 2122 O O   . ALA A 1 280  ? -12.968 -52.595 -20.873 1.00 38.58 280  A 1 
ATOM 2123 C CB  . ALA A 1 280  ? -14.923 -51.752 -18.632 1.00 37.29 280  A 1 
ATOM 2124 N N   . ALA A 1 281  ? -14.412 -54.309 -21.007 1.00 40.19 281  A 1 
ATOM 2125 C CA  . ALA A 1 281  ? -14.226 -54.525 -22.428 1.00 40.56 281  A 1 
ATOM 2126 C C   . ALA A 1 281  ? -14.519 -53.196 -23.159 1.00 40.94 281  A 1 
ATOM 2127 O O   . ALA A 1 281  ? -15.351 -52.428 -22.677 1.00 39.72 281  A 1 
ATOM 2128 C CB  . ALA A 1 281  ? -15.168 -55.648 -22.879 1.00 37.40 281  A 1 
ATOM 2129 N N   . PRO A 1 282  ? -13.850 -52.922 -24.294 1.00 44.30 282  A 1 
ATOM 2130 C CA  . PRO A 1 282  ? -14.082 -51.695 -25.050 1.00 44.50 282  A 1 
ATOM 2131 C C   . PRO A 1 282  ? -15.592 -51.545 -25.224 1.00 45.61 282  A 1 
ATOM 2132 O O   . PRO A 1 282  ? -16.202 -52.397 -25.864 1.00 44.76 282  A 1 
ATOM 2133 C CB  . PRO A 1 282  ? -13.344 -51.883 -26.385 1.00 41.91 282  A 1 
ATOM 2134 C CG  . PRO A 1 282  ? -13.176 -53.395 -26.505 1.00 42.08 282  A 1 
ATOM 2135 C CD  . PRO A 1 282  ? -13.040 -53.844 -25.055 1.00 46.16 282  A 1 
ATOM 2136 N N   . GLN A 1 283  ? -16.169 -50.551 -24.533 1.00 49.74 283  A 1 
ATOM 2137 C CA  . GLN A 1 283  ? -17.618 -50.437 -24.418 1.00 51.41 283  A 1 
ATOM 2138 C C   . GLN A 1 283  ? -18.196 -50.388 -25.829 1.00 52.55 283  A 1 
ATOM 2139 O O   . GLN A 1 283  ? -18.039 -49.409 -26.557 1.00 49.89 283  A 1 
ATOM 2140 C CB  . GLN A 1 283  ? -18.036 -49.205 -23.599 1.00 47.96 283  A 1 
ATOM 2141 C CG  . GLN A 1 283  ? -17.928 -49.421 -22.081 1.00 44.76 283  A 1 
ATOM 2142 C CD  . GLN A 1 283  ? -18.427 -48.211 -21.284 1.00 40.54 283  A 1 
ATOM 2143 O OE1 . GLN A 1 283  ? -18.458 -47.089 -21.758 1.00 38.63 283  A 1 
ATOM 2144 N NE2 . GLN A 1 283  ? -18.816 -48.386 -20.043 1.00 36.33 283  A 1 
ATOM 2145 N N   . THR A 1 284  ? -18.772 -51.491 -26.243 1.00 57.92 284  A 1 
ATOM 2146 C CA  . THR A 1 284  ? -19.542 -51.553 -27.474 1.00 58.93 284  A 1 
ATOM 2147 C C   . THR A 1 284  ? -20.658 -50.533 -27.304 1.00 60.27 284  A 1 
ATOM 2148 O O   . THR A 1 284  ? -21.305 -50.569 -26.252 1.00 56.56 284  A 1 
ATOM 2149 C CB  . THR A 1 284  ? -20.134 -52.946 -27.707 1.00 54.18 284  A 1 
ATOM 2150 O OG1 . THR A 1 284  ? -20.555 -53.533 -26.497 1.00 49.01 284  A 1 
ATOM 2151 C CG2 . THR A 1 284  ? -19.088 -53.880 -28.325 1.00 48.30 284  A 1 
ATOM 2152 N N   . PRO A 1 285  ? -20.861 -49.617 -28.243 1.00 60.06 285  A 1 
ATOM 2153 C CA  . PRO A 1 285  ? -21.921 -48.635 -28.123 1.00 61.62 285  A 1 
ATOM 2154 C C   . PRO A 1 285  ? -23.235 -49.378 -27.879 1.00 64.66 285  A 1 
ATOM 2155 O O   . PRO A 1 285  ? -23.656 -50.166 -28.718 1.00 62.15 285  A 1 
ATOM 2156 C CB  . PRO A 1 285  ? -21.887 -47.848 -29.438 1.00 58.42 285  A 1 
ATOM 2157 C CG  . PRO A 1 285  ? -21.178 -48.767 -30.416 1.00 59.45 285  A 1 
ATOM 2158 C CD  . PRO A 1 285  ? -20.211 -49.548 -29.532 1.00 63.23 285  A 1 
ATOM 2159 N N   . ASP A 1 286  ? -23.831 -49.153 -26.703 1.00 68.52 286  A 1 
ATOM 2160 C CA  . ASP A 1 286  ? -25.041 -49.864 -26.276 1.00 69.28 286  A 1 
ATOM 2161 C C   . ASP A 1 286  ? -26.227 -49.602 -27.203 1.00 72.44 286  A 1 
ATOM 2162 O O   . ASP A 1 286  ? -27.142 -50.413 -27.342 1.00 66.39 286  A 1 
ATOM 2163 C CB  . ASP A 1 286  ? -25.415 -49.441 -24.849 1.00 62.33 286  A 1 
ATOM 2164 C CG  . ASP A 1 286  ? -24.537 -50.067 -23.762 1.00 56.98 286  A 1 
ATOM 2165 O OD1 . ASP A 1 286  ? -24.056 -51.206 -23.985 1.00 52.26 286  A 1 
ATOM 2166 O OD2 . ASP A 1 286  ? -24.389 -49.418 -22.707 1.00 51.02 286  A 1 
ATOM 2167 N N   . SER A 1 287  ? -26.164 -48.467 -27.889 1.00 78.44 287  A 1 
ATOM 2168 C CA  . SER A 1 287  ? -27.121 -48.100 -28.922 1.00 81.54 287  A 1 
ATOM 2169 C C   . SER A 1 287  ? -26.420 -47.475 -30.123 1.00 84.72 287  A 1 
ATOM 2170 O O   . SER A 1 287  ? -25.290 -47.015 -30.062 1.00 80.30 287  A 1 
ATOM 2171 C CB  . SER A 1 287  ? -28.184 -47.172 -28.328 1.00 74.65 287  A 1 
ATOM 2172 O OG  . SER A 1 287  ? -27.680 -45.880 -28.101 1.00 67.87 287  A 1 
ATOM 2173 N N   . ASP A 1 288  ? -27.110 -47.439 -31.223 1.00 87.05 288  A 1 
ATOM 2174 C CA  . ASP A 1 288  ? -26.708 -46.712 -32.422 1.00 88.82 288  A 1 
ATOM 2175 C C   . ASP A 1 288  ? -26.973 -45.198 -32.319 1.00 90.55 288  A 1 
ATOM 2176 O O   . ASP A 1 288  ? -26.712 -44.462 -33.265 1.00 86.35 288  A 1 
ATOM 2177 C CB  . ASP A 1 288  ? -27.373 -47.358 -33.659 1.00 84.07 288  A 1 
ATOM 2178 C CG  . ASP A 1 288  ? -28.909 -47.440 -33.644 1.00 77.76 288  A 1 
ATOM 2179 O OD1 . ASP A 1 288  ? -29.541 -47.349 -32.571 1.00 67.37 288  A 1 
ATOM 2180 O OD2 . ASP A 1 288  ? -29.500 -47.640 -34.740 1.00 70.37 288  A 1 
ATOM 2181 N N   . ILE A 1 289  ? -27.456 -44.723 -31.173 1.00 89.22 289  A 1 
ATOM 2182 C CA  . ILE A 1 289  ? -27.794 -43.323 -30.913 1.00 90.53 289  A 1 
ATOM 2183 C C   . ILE A 1 289  ? -26.772 -42.720 -29.949 1.00 90.94 289  A 1 
ATOM 2184 O O   . ILE A 1 289  ? -26.618 -43.193 -28.831 1.00 88.35 289  A 1 
ATOM 2185 C CB  . ILE A 1 289  ? -29.233 -43.174 -30.393 1.00 88.21 289  A 1 
ATOM 2186 C CG1 . ILE A 1 289  ? -30.247 -43.786 -31.390 1.00 81.61 289  A 1 
ATOM 2187 C CG2 . ILE A 1 289  ? -29.552 -41.683 -30.132 1.00 79.76 289  A 1 
ATOM 2188 C CD1 . ILE A 1 289  ? -31.699 -43.808 -30.892 1.00 71.43 289  A 1 
ATOM 2189 N N   . PHE A 1 290  ? -26.139 -41.628 -30.361 1.00 92.39 290  A 1 
ATOM 2190 C CA  . PHE A 1 290  ? -25.221 -40.826 -29.564 1.00 92.62 290  A 1 
ATOM 2191 C C   . PHE A 1 290  ? -25.921 -39.500 -29.257 1.00 93.05 290  A 1 
ATOM 2192 O O   . PHE A 1 290  ? -26.355 -38.815 -30.172 1.00 91.11 290  A 1 
ATOM 2193 C CB  . PHE A 1 290  ? -23.925 -40.601 -30.347 1.00 91.98 290  A 1 
ATOM 2194 C CG  . PHE A 1 290  ? -23.145 -41.863 -30.660 1.00 92.20 290  A 1 
ATOM 2195 C CD1 . PHE A 1 290  ? -21.968 -42.161 -29.950 1.00 83.14 290  A 1 
ATOM 2196 C CD2 . PHE A 1 290  ? -23.589 -42.761 -31.645 1.00 83.95 290  A 1 
ATOM 2197 C CE1 . PHE A 1 290  ? -21.246 -43.330 -30.214 1.00 83.59 290  A 1 
ATOM 2198 C CE2 . PHE A 1 290  ? -22.877 -43.943 -31.909 1.00 83.66 290  A 1 
ATOM 2199 C CZ  . PHE A 1 290  ? -21.707 -44.228 -31.191 1.00 89.54 290  A 1 
ATOM 2200 N N   . THR A 1 291  ? -26.069 -39.143 -27.989 1.00 92.37 291  A 1 
ATOM 2201 C CA  . THR A 1 291  ? -26.728 -37.891 -27.606 1.00 92.36 291  A 1 
ATOM 2202 C C   . THR A 1 291  ? -25.699 -36.807 -27.310 1.00 92.44 291  A 1 
ATOM 2203 O O   . THR A 1 291  ? -24.689 -37.047 -26.665 1.00 91.02 291  A 1 
ATOM 2204 C CB  . THR A 1 291  ? -27.711 -38.047 -26.445 1.00 90.99 291  A 1 
ATOM 2205 O OG1 . THR A 1 291  ? -27.105 -38.581 -25.313 1.00 77.57 291  A 1 
ATOM 2206 C CG2 . THR A 1 291  ? -28.866 -38.978 -26.806 1.00 76.37 291  A 1 
ATOM 2207 N N   . PHE A 1 292  ? -25.988 -35.589 -27.785 1.00 93.56 292  A 1 
ATOM 2208 C CA  . PHE A 1 292  ? -25.185 -34.402 -27.563 1.00 93.67 292  A 1 
ATOM 2209 C C   . PHE A 1 292  ? -26.059 -33.303 -26.976 1.00 93.74 292  A 1 
ATOM 2210 O O   . PHE A 1 292  ? -27.143 -33.038 -27.486 1.00 91.87 292  A 1 
ATOM 2211 C CB  . PHE A 1 292  ? -24.545 -33.936 -28.870 1.00 93.11 292  A 1 
ATOM 2212 C CG  . PHE A 1 292  ? -23.485 -34.858 -29.413 1.00 93.54 292  A 1 
ATOM 2213 C CD1 . PHE A 1 292  ? -22.128 -34.641 -29.113 1.00 82.40 292  A 1 
ATOM 2214 C CD2 . PHE A 1 292  ? -23.837 -35.966 -30.217 1.00 82.34 292  A 1 
ATOM 2215 C CE1 . PHE A 1 292  ? -21.135 -35.500 -29.604 1.00 83.35 292  A 1 
ATOM 2216 C CE2 . PHE A 1 292  ? -22.846 -36.833 -30.705 1.00 83.22 292  A 1 
ATOM 2217 C CZ  . PHE A 1 292  ? -21.496 -36.601 -30.399 1.00 91.30 292  A 1 
ATOM 2218 N N   . SER A 1 293  ? -25.572 -32.629 -25.946 1.00 93.95 293  A 1 
ATOM 2219 C CA  . SER A 1 293  ? -26.120 -31.372 -25.447 1.00 93.77 293  A 1 
ATOM 2220 C C   . SER A 1 293  ? -25.330 -30.230 -26.068 1.00 93.86 293  A 1 
ATOM 2221 O O   . SER A 1 293  ? -24.120 -30.128 -25.863 1.00 92.08 293  A 1 
ATOM 2222 C CB  . SER A 1 293  ? -26.034 -31.348 -23.921 1.00 92.04 293  A 1 
ATOM 2223 O OG  . SER A 1 293  ? -26.626 -30.178 -23.411 1.00 78.26 293  A 1 
ATOM 2224 N N   . VAL A 1 294  ? -25.990 -29.372 -26.835 1.00 93.05 294  A 1 
ATOM 2225 C CA  . VAL A 1 294  ? -25.372 -28.211 -27.462 1.00 93.00 294  A 1 
ATOM 2226 C C   . VAL A 1 294  ? -25.988 -26.954 -26.875 1.00 92.51 294  A 1 
ATOM 2227 O O   . VAL A 1 294  ? -27.195 -26.746 -26.960 1.00 91.01 294  A 1 
ATOM 2228 C CB  . VAL A 1 294  ? -25.475 -28.242 -28.996 1.00 93.00 294  A 1 
ATOM 2229 C CG1 . VAL A 1 294  ? -24.681 -27.096 -29.614 1.00 83.34 294  A 1 
ATOM 2230 C CG2 . VAL A 1 294  ? -24.924 -29.559 -29.567 1.00 80.11 294  A 1 
ATOM 2231 N N   . SER A 1 295  ? -25.162 -26.111 -26.262 1.00 93.53 295  A 1 
ATOM 2232 C CA  . SER A 1 295  ? -25.588 -24.860 -25.646 1.00 93.03 295  A 1 
ATOM 2233 C C   . SER A 1 295  ? -25.053 -23.674 -26.431 1.00 93.38 295  A 1 
ATOM 2234 O O   . SER A 1 295  ? -23.870 -23.633 -26.758 1.00 92.08 295  A 1 
ATOM 2235 C CB  . SER A 1 295  ? -25.138 -24.783 -24.187 1.00 91.15 295  A 1 
ATOM 2236 O OG  . SER A 1 295  ? -25.667 -25.868 -23.445 1.00 77.76 295  A 1 
ATOM 2237 N N   . LEU A 1 296  ? -25.903 -22.689 -26.699 1.00 91.51 296  A 1 
ATOM 2238 C CA  . LEU A 1 296  ? -25.557 -21.417 -27.320 1.00 91.44 296  A 1 
ATOM 2239 C C   . LEU A 1 296  ? -25.591 -20.310 -26.280 1.00 90.89 296  A 1 
ATOM 2240 O O   . LEU A 1 296  ? -26.619 -20.084 -25.640 1.00 88.83 296  A 1 
ATOM 2241 C CB  . LEU A 1 296  ? -26.564 -21.141 -28.460 1.00 90.63 296  A 1 
ATOM 2242 C CG  . LEU A 1 296  ? -26.437 -19.735 -29.085 1.00 90.70 296  A 1 
ATOM 2243 C CD1 . LEU A 1 296  ? -25.179 -19.592 -29.923 1.00 77.95 296  A 1 
ATOM 2244 C CD2 . LEU A 1 296  ? -27.620 -19.466 -30.009 1.00 77.77 296  A 1 
ATOM 2245 N N   . GLU A 1 297  ? -24.513 -19.565 -26.180 1.00 91.72 297  A 1 
ATOM 2246 C CA  . GLU A 1 297  ? -24.411 -18.314 -25.438 1.00 91.29 297  A 1 
ATOM 2247 C C   . GLU A 1 297  ? -24.062 -17.186 -26.411 1.00 91.69 297  A 1 
ATOM 2248 O O   . GLU A 1 297  ? -23.252 -17.358 -27.317 1.00 90.67 297  A 1 
ATOM 2249 C CB  . GLU A 1 297  ? -23.360 -18.478 -24.331 1.00 89.08 297  A 1 
ATOM 2250 C CG  . GLU A 1 297  ? -23.389 -17.333 -23.310 1.00 79.00 297  A 1 
ATOM 2251 C CD  . GLU A 1 297  ? -22.306 -17.461 -22.216 1.00 78.00 297  A 1 
ATOM 2252 O OE1 . GLU A 1 297  ? -22.192 -16.516 -21.412 1.00 69.47 297  A 1 
ATOM 2253 O OE2 . GLU A 1 297  ? -21.546 -18.445 -22.203 1.00 70.87 297  A 1 
ATOM 2254 N N   . ILE A 1 298  ? -24.686 -16.014 -26.243 1.00 91.22 298  A 1 
ATOM 2255 C CA  . ILE A 1 298  ? -24.349 -14.816 -27.008 1.00 91.11 298  A 1 
ATOM 2256 C C   . ILE A 1 298  ? -23.707 -13.828 -26.046 1.00 90.30 298  A 1 
ATOM 2257 O O   . ILE A 1 298  ? -24.264 -13.576 -24.982 1.00 88.39 298  A 1 
ATOM 2258 C CB  . ILE A 1 298  ? -25.577 -14.210 -27.719 1.00 91.40 298  A 1 
ATOM 2259 C CG1 . ILE A 1 298  ? -26.296 -15.263 -28.593 1.00 87.69 298  A 1 
ATOM 2260 C CG2 . ILE A 1 298  ? -25.149 -12.993 -28.564 1.00 85.79 298  A 1 
ATOM 2261 C CD1 . ILE A 1 298  ? -27.611 -14.761 -29.215 1.00 84.31 298  A 1 
ATOM 2262 N N   . LYS A 1 299  ? -22.566 -13.252 -26.400 1.00 90.38 299  A 1 
ATOM 2263 C CA  . LYS A 1 299  ? -21.872 -12.228 -25.622 1.00 89.98 299  A 1 
ATOM 2264 C C   . LYS A 1 299  ? -21.848 -10.906 -26.389 1.00 89.91 299  A 1 
ATOM 2265 O O   . LYS A 1 299  ? -21.767 -10.907 -27.610 1.00 88.86 299  A 1 
ATOM 2266 C CB  . LYS A 1 299  ? -20.464 -12.693 -25.222 1.00 88.83 299  A 1 
ATOM 2267 C CG  . LYS A 1 299  ? -20.497 -13.996 -24.405 1.00 86.75 299  A 1 
ATOM 2268 C CD  . LYS A 1 299  ? -19.133 -14.385 -23.826 1.00 83.89 299  A 1 
ATOM 2269 C CE  . LYS A 1 299  ? -19.349 -15.638 -22.967 1.00 77.96 299  A 1 
ATOM 2270 N NZ  . LYS A 1 299  ? -18.178 -16.040 -22.163 1.00 71.22 299  A 1 
ATOM 2271 N N   . GLU A 1 300  ? -21.931 -9.787  -25.674 1.00 88.13 300  A 1 
ATOM 2272 C CA  . GLU A 1 300  ? -21.790 -8.441  -26.214 1.00 87.73 300  A 1 
ATOM 2273 C C   . GLU A 1 300  ? -20.619 -7.722  -25.549 1.00 86.80 300  A 1 
ATOM 2274 O O   . GLU A 1 300  ? -20.334 -7.960  -24.376 1.00 84.40 300  A 1 
ATOM 2275 C CB  . GLU A 1 300  ? -23.082 -7.627  -26.028 1.00 86.23 300  A 1 
ATOM 2276 C CG  . GLU A 1 300  ? -24.171 -8.027  -27.030 1.00 81.94 300  A 1 
ATOM 2277 C CD  . GLU A 1 300  ? -25.447 -7.183  -26.949 1.00 83.85 300  A 1 
ATOM 2278 O OE1 . GLU A 1 300  ? -26.192 -7.168  -27.956 1.00 74.30 300  A 1 
ATOM 2279 O OE2 . GLU A 1 300  ? -25.726 -6.540  -25.918 1.00 77.05 300  A 1 
ATOM 2280 N N   . ASP A 1 301  ? -19.981 -6.822  -26.302 1.00 86.76 301  A 1 
ATOM 2281 C CA  . ASP A 1 301  ? -18.966 -5.919  -25.757 1.00 85.41 301  A 1 
ATOM 2282 C C   . ASP A 1 301  ? -19.591 -5.019  -24.683 1.00 84.25 301  A 1 
ATOM 2283 O O   . ASP A 1 301  ? -20.628 -4.383  -24.898 1.00 79.74 301  A 1 
ATOM 2284 C CB  . ASP A 1 301  ? -18.337 -5.112  -26.903 1.00 83.35 301  A 1 
ATOM 2285 C CG  . ASP A 1 301  ? -17.079 -4.316  -26.505 1.00 81.36 301  A 1 
ATOM 2286 O OD1 . ASP A 1 301  ? -16.766 -4.238  -25.300 1.00 70.84 301  A 1 
ATOM 2287 O OD2 . ASP A 1 301  ? -16.430 -3.775  -27.424 1.00 72.92 301  A 1 
ATOM 2288 N N   . ASP A 1 302  ? -18.971 -4.963  -23.518 1.00 81.88 302  A 1 
ATOM 2289 C CA  . ASP A 1 302  ? -19.395 -4.119  -22.402 1.00 78.40 302  A 1 
ATOM 2290 C C   . ASP A 1 302  ? -18.833 -2.691  -22.482 1.00 77.21 302  A 1 
ATOM 2291 O O   . ASP A 1 302  ? -19.080 -1.870  -21.594 1.00 69.69 302  A 1 
ATOM 2292 C CB  . ASP A 1 302  ? -19.079 -4.828  -21.072 1.00 73.90 302  A 1 
ATOM 2293 C CG  . ASP A 1 302  ? -17.590 -4.891  -20.702 1.00 68.02 302  A 1 
ATOM 2294 O OD1 . ASP A 1 302  ? -16.737 -4.458  -21.500 1.00 59.94 302  A 1 
ATOM 2295 O OD2 . ASP A 1 302  ? -17.322 -5.345  -19.570 1.00 62.35 302  A 1 
ATOM 2296 N N   . GLY A 1 303  ? -18.073 -2.376  -23.527 1.00 78.80 303  A 1 
ATOM 2297 C CA  . GLY A 1 303  ? -17.384 -1.100  -23.724 1.00 77.45 303  A 1 
ATOM 2298 C C   . GLY A 1 303  ? -16.075 -0.960  -22.942 1.00 77.02 303  A 1 
ATOM 2299 O O   . GLY A 1 303  ? -15.395 0.060   -23.074 1.00 70.54 303  A 1 
ATOM 2300 N N   . LYS A 1 304  ? -15.705 -1.971  -22.159 1.00 72.96 304  A 1 
ATOM 2301 C CA  . LYS A 1 304  ? -14.441 -2.029  -21.412 1.00 71.74 304  A 1 
ATOM 2302 C C   . LYS A 1 304  ? -13.458 -3.045  -22.007 1.00 72.51 304  A 1 
ATOM 2303 O O   . LYS A 1 304  ? -12.400 -3.294  -21.430 1.00 66.48 304  A 1 
ATOM 2304 C CB  . LYS A 1 304  ? -14.712 -2.305  -19.940 1.00 68.39 304  A 1 
ATOM 2305 C CG  . LYS A 1 304  ? -15.560 -1.206  -19.281 1.00 65.61 304  A 1 
ATOM 2306 C CD  . LYS A 1 304  ? -15.768 -1.536  -17.806 1.00 59.67 304  A 1 
ATOM 2307 C CE  . LYS A 1 304  ? -16.628 -0.473  -17.140 1.00 53.70 304  A 1 
ATOM 2308 N NZ  . LYS A 1 304  ? -16.877 -0.814  -15.729 1.00 47.68 304  A 1 
ATOM 2309 N N   . GLY A 1 305  ? -13.802 -3.612  -23.145 1.00 70.82 305  A 1 
ATOM 2310 C CA  . GLY A 1 305  ? -13.019 -4.647  -23.823 1.00 69.17 305  A 1 
ATOM 2311 C C   . GLY A 1 305  ? -13.334 -6.073  -23.369 1.00 70.65 305  A 1 
ATOM 2312 O O   . GLY A 1 305  ? -12.663 -7.008  -23.802 1.00 65.96 305  A 1 
ATOM 2313 N N   . TYR A 1 306  ? -14.341 -6.243  -22.522 1.00 78.98 306  A 1 
ATOM 2314 C CA  . TYR A 1 306  ? -14.849 -7.553  -22.123 1.00 80.49 306  A 1 
ATOM 2315 C C   . TYR A 1 306  ? -16.138 -7.877  -22.870 1.00 82.40 306  A 1 
ATOM 2316 O O   . TYR A 1 306  ? -16.958 -7.011  -23.172 1.00 79.02 306  A 1 
ATOM 2317 C CB  . TYR A 1 306  ? -15.021 -7.624  -20.605 1.00 75.35 306  A 1 
ATOM 2318 C CG  . TYR A 1 306  ? -13.721 -7.475  -19.846 1.00 68.72 306  A 1 
ATOM 2319 C CD1 . TYR A 1 306  ? -12.871 -8.587  -19.674 1.00 62.22 306  A 1 
ATOM 2320 C CD2 . TYR A 1 306  ? -13.336 -6.224  -19.336 1.00 59.12 306  A 1 
ATOM 2321 C CE1 . TYR A 1 306  ? -11.647 -8.449  -19.004 1.00 52.12 306  A 1 
ATOM 2322 C CE2 . TYR A 1 306  ? -12.107 -6.074  -18.662 1.00 52.49 306  A 1 
ATOM 2323 C CZ  . TYR A 1 306  ? -11.266 -7.191  -18.495 1.00 52.76 306  A 1 
ATOM 2324 O OH  . TYR A 1 306  ? -10.054 -7.054  -17.836 1.00 50.77 306  A 1 
ATOM 2325 N N   . PHE A 1 307  ? -16.329 -9.147  -23.176 1.00 81.16 307  A 1 
ATOM 2326 C CA  . PHE A 1 307  ? -17.559 -9.642  -23.777 1.00 83.42 307  A 1 
ATOM 2327 C C   . PHE A 1 307  ? -18.363 -10.383 -22.718 1.00 83.36 307  A 1 
ATOM 2328 O O   . PHE A 1 307  ? -18.009 -11.488 -22.313 1.00 79.70 307  A 1 
ATOM 2329 C CB  . PHE A 1 307  ? -17.256 -10.505 -24.997 1.00 82.70 307  A 1 
ATOM 2330 C CG  . PHE A 1 307  ? -16.936 -9.694  -26.235 1.00 83.50 307  A 1 
ATOM 2331 C CD1 . PHE A 1 307  ? -17.914 -9.501  -27.219 1.00 73.75 307  A 1 
ATOM 2332 C CD2 . PHE A 1 307  ? -15.669 -9.109  -26.399 1.00 73.03 307  A 1 
ATOM 2333 C CE1 . PHE A 1 307  ? -17.634 -8.738  -28.363 1.00 72.56 307  A 1 
ATOM 2334 C CE2 . PHE A 1 307  ? -15.386 -8.340  -27.532 1.00 72.32 307  A 1 
ATOM 2335 C CZ  . PHE A 1 307  ? -16.360 -8.153  -28.515 1.00 82.40 307  A 1 
ATOM 2336 N N   . SER A 1 308  ? -19.471 -9.795  -22.309 1.00 85.00 308  A 1 
ATOM 2337 C CA  . SER A 1 308  ? -20.354 -10.338 -21.294 1.00 83.98 308  A 1 
ATOM 2338 C C   . SER A 1 308  ? -21.588 -10.956 -21.948 1.00 85.10 308  A 1 
ATOM 2339 O O   . SER A 1 308  ? -22.101 -10.430 -22.937 1.00 83.45 308  A 1 
ATOM 2340 C CB  . SER A 1 308  ? -20.753 -9.254  -20.312 1.00 80.21 308  A 1 
ATOM 2341 O OG  . SER A 1 308  ? -19.623 -8.682  -19.684 1.00 70.20 308  A 1 
ATOM 2342 N N   . ALA A 1 309  ? -22.092 -12.053 -21.407 1.00 84.03 309  A 1 
ATOM 2343 C CA  . ALA A 1 309  ? -23.246 -12.736 -21.975 1.00 83.63 309  A 1 
ATOM 2344 C C   . ALA A 1 309  ? -24.473 -11.813 -22.073 1.00 83.70 309  A 1 
ATOM 2345 O O   . ALA A 1 309  ? -24.671 -10.934 -21.236 1.00 81.46 309  A 1 
ATOM 2346 C CB  . ALA A 1 309  ? -23.515 -14.018 -21.185 1.00 81.77 309  A 1 
ATOM 2347 N N   . VAL A 1 310  ? -25.294 -11.960 -23.085 1.00 85.63 310  A 1 
ATOM 2348 C CA  . VAL A 1 310  ? -26.457 -11.095 -23.249 1.00 85.31 310  A 1 
ATOM 2349 C C   . VAL A 1 310  ? -27.607 -11.482 -22.319 1.00 84.13 310  A 1 
ATOM 2350 O O   . VAL A 1 310  ? -27.791 -12.661 -21.994 1.00 81.42 310  A 1 
ATOM 2351 C CB  . VAL A 1 310  ? -26.943 -10.962 -24.698 1.00 85.66 310  A 1 
ATOM 2352 C CG1 . VAL A 1 310  ? -25.820 -10.440 -25.599 1.00 74.72 310  A 1 
ATOM 2353 C CG2 . VAL A 1 310  ? -27.500 -12.257 -25.264 1.00 73.88 310  A 1 
ATOM 2354 N N   . PRO A 1 311  ? -28.437 -10.513 -21.938 1.00 83.62 311  A 1 
ATOM 2355 C CA  . PRO A 1 311  ? -29.698 -10.747 -21.268 1.00 81.99 311  A 1 
ATOM 2356 C C   . PRO A 1 311  ? -30.604 -11.723 -22.018 1.00 83.50 311  A 1 
ATOM 2357 O O   . PRO A 1 311  ? -30.899 -11.526 -23.190 1.00 82.25 311  A 1 
ATOM 2358 C CB  . PRO A 1 311  ? -30.335 -9.361  -21.151 1.00 78.06 311  A 1 
ATOM 2359 C CG  . PRO A 1 311  ? -29.166 -8.399  -21.131 1.00 74.91 311  A 1 
ATOM 2360 C CD  . PRO A 1 311  ? -28.166 -9.075  -22.029 1.00 77.45 311  A 1 
ATOM 2361 N N   . LYS A 1 312  ? -31.107 -12.750 -21.322 1.00 80.12 312  A 1 
ATOM 2362 C CA  . LYS A 1 312  ? -32.169 -13.598 -21.856 1.00 79.27 312  A 1 
ATOM 2363 C C   . LYS A 1 312  ? -33.486 -13.278 -21.155 1.00 77.38 312  A 1 
ATOM 2364 O O   . LYS A 1 312  ? -33.606 -13.423 -19.949 1.00 73.93 312  A 1 
ATOM 2365 C CB  . LYS A 1 312  ? -31.750 -15.073 -21.734 1.00 77.73 312  A 1 
ATOM 2366 C CG  . LYS A 1 312  ? -32.632 -15.988 -22.594 1.00 74.46 312  A 1 
ATOM 2367 C CD  . LYS A 1 312  ? -32.139 -17.427 -22.484 1.00 73.26 312  A 1 
ATOM 2368 C CE  . LYS A 1 312  ? -33.005 -18.368 -23.320 1.00 67.38 312  A 1 
ATOM 2369 N NZ  . LYS A 1 312  ? -32.559 -19.766 -23.165 1.00 62.56 312  A 1 
ATOM 2370 N N   . ASP A 1 313  ? -34.466 -12.832 -21.934 1.00 80.21 313  A 1 
ATOM 2371 C CA  . ASP A 1 313  ? -35.830 -12.648 -21.460 1.00 78.94 313  A 1 
ATOM 2372 C C   . ASP A 1 313  ? -36.446 -14.014 -21.194 1.00 78.32 313  A 1 
ATOM 2373 O O   . ASP A 1 313  ? -36.516 -14.854 -22.084 1.00 74.22 313  A 1 
ATOM 2374 C CB  . ASP A 1 313  ? -36.638 -11.870 -22.484 1.00 75.97 313  A 1 
ATOM 2375 C CG  . ASP A 1 313  ? -37.965 -11.359 -21.924 1.00 72.97 313  A 1 
ATOM 2376 O OD1 . ASP A 1 313  ? -38.698 -12.148 -21.316 1.00 65.71 313  A 1 
ATOM 2377 O OD2 . ASP A 1 313  ? -38.218 -10.139 -22.108 1.00 65.88 313  A 1 
ATOM 2378 N N   . LYS A 1 314  ? -36.858 -14.227 -19.969 1.00 74.81 314  A 1 
ATOM 2379 C CA  . LYS A 1 314  ? -37.272 -15.526 -19.476 1.00 73.33 314  A 1 
ATOM 2380 C C   . LYS A 1 314  ? -38.651 -15.903 -19.937 1.00 74.83 314  A 1 
ATOM 2381 O O   . LYS A 1 314  ? -38.845 -17.004 -20.433 1.00 70.20 314  A 1 
ATOM 2382 C CB  . LYS A 1 314  ? -37.209 -15.475 -17.956 1.00 67.79 314  A 1 
ATOM 2383 C CG  . LYS A 1 314  ? -35.771 -15.258 -17.534 1.00 59.42 314  A 1 
ATOM 2384 C CD  . LYS A 1 314  ? -35.676 -15.153 -16.026 1.00 53.68 314  A 1 
ATOM 2385 C CE  . LYS A 1 314  ? -34.245 -15.347 -15.604 1.00 46.32 314  A 1 
ATOM 2386 N NZ  . LYS A 1 314  ? -34.157 -15.701 -14.193 1.00 40.91 314  A 1 
ATOM 2387 N N   . ASP A 1 315  ? -39.579 -14.967 -19.839 1.00 75.06 315  A 1 
ATOM 2388 C CA  . ASP A 1 315  ? -40.971 -15.202 -20.199 1.00 74.87 315  A 1 
ATOM 2389 C C   . ASP A 1 315  ? -41.101 -15.459 -21.699 1.00 76.19 315  A 1 
ATOM 2390 O O   . ASP A 1 315  ? -41.900 -16.289 -22.146 1.00 72.50 315  A 1 
ATOM 2391 C CB  . ASP A 1 315  ? -41.811 -13.978 -19.814 1.00 71.27 315  A 1 
ATOM 2392 C CG  . ASP A 1 315  ? -41.628 -13.541 -18.368 1.00 65.31 315  A 1 
ATOM 2393 O OD1 . ASP A 1 315  ? -41.324 -14.407 -17.523 1.00 58.50 315  A 1 
ATOM 2394 O OD2 . ASP A 1 315  ? -41.692 -12.313 -18.148 1.00 57.69 315  A 1 
ATOM 2395 N N   . ARG A 1 316  ? -40.268 -14.765 -22.479 1.00 77.02 316  A 1 
ATOM 2396 C CA  . ARG A 1 316  ? -40.243 -14.925 -23.936 1.00 78.38 316  A 1 
ATOM 2397 C C   . ARG A 1 316  ? -39.212 -15.944 -24.411 1.00 80.05 316  A 1 
ATOM 2398 O O   . ARG A 1 316  ? -39.200 -16.251 -25.605 1.00 76.44 316  A 1 
ATOM 2399 C CB  . ARG A 1 316  ? -40.059 -13.563 -24.605 1.00 74.96 316  A 1 
ATOM 2400 C CG  . ARG A 1 316  ? -41.186 -12.598 -24.212 1.00 73.61 316  A 1 
ATOM 2401 C CD  . ARG A 1 316  ? -41.081 -11.313 -25.028 1.00 71.24 316  A 1 
ATOM 2402 N NE  . ARG A 1 316  ? -42.072 -10.337 -24.585 1.00 65.72 316  A 1 
ATOM 2403 C CZ  . ARG A 1 316  ? -42.446 -9.260  -25.247 1.00 61.14 316  A 1 
ATOM 2404 N NH1 . ARG A 1 316  ? -41.970 -8.980  -26.426 1.00 57.57 316  A 1 
ATOM 2405 N NH2 . ARG A 1 316  ? -43.306 -8.450  -24.722 1.00 55.39 316  A 1 
ATOM 2406 N N   . GLN A 1 317  ? -38.363 -16.453 -23.522 1.00 81.06 317  A 1 
ATOM 2407 C CA  . GLN A 1 317  ? -37.246 -17.335 -23.842 1.00 82.11 317  A 1 
ATOM 2408 C C   . GLN A 1 317  ? -36.360 -16.779 -24.969 1.00 84.59 317  A 1 
ATOM 2409 O O   . GLN A 1 317  ? -35.935 -17.511 -25.849 1.00 81.73 317  A 1 
ATOM 2410 C CB  . GLN A 1 317  ? -37.766 -18.767 -24.114 1.00 78.80 317  A 1 
ATOM 2411 C CG  . GLN A 1 317  ? -38.275 -19.471 -22.838 1.00 72.69 317  A 1 
ATOM 2412 C CD  . GLN A 1 317  ? -37.134 -20.032 -21.984 1.00 66.58 317  A 1 
ATOM 2413 O OE1 . GLN A 1 317  ? -36.073 -20.394 -22.477 1.00 57.86 317  A 1 
ATOM 2414 N NE2 . GLN A 1 317  ? -37.310 -20.133 -20.689 1.00 55.30 317  A 1 
ATOM 2415 N N   . CYS A 1 318  ? -36.117 -15.453 -24.965 1.00 85.01 318  A 1 
ATOM 2416 C CA  . CYS A 1 318  ? -35.362 -14.792 -26.022 1.00 86.36 318  A 1 
ATOM 2417 C C   . CYS A 1 318  ? -34.135 -14.036 -25.494 1.00 87.06 318  A 1 
ATOM 2418 O O   . CYS A 1 318  ? -34.173 -13.444 -24.414 1.00 85.22 318  A 1 
ATOM 2419 C CB  . CYS A 1 318  ? -36.283 -13.904 -26.864 1.00 83.88 318  A 1 
ATOM 2420 S SG  . CYS A 1 318  ? -36.832 -12.413 -25.976 1.00 79.49 318  A 1 
ATOM 2421 N N   . PHE A 1 319  ? -33.069 -14.024 -26.267 1.00 87.65 319  A 1 
ATOM 2422 C CA  . PHE A 1 319  ? -31.913 -13.186 -25.976 1.00 88.71 319  A 1 
ATOM 2423 C C   . PHE A 1 319  ? -32.246 -11.721 -26.255 1.00 88.81 319  A 1 
ATOM 2424 O O   . PHE A 1 319  ? -32.775 -11.392 -27.306 1.00 87.76 319  A 1 
ATOM 2425 C CB  . PHE A 1 319  ? -30.711 -13.645 -26.803 1.00 89.06 319  A 1 
ATOM 2426 C CG  . PHE A 1 319  ? -30.193 -15.016 -26.448 1.00 89.30 319  A 1 
ATOM 2427 C CD1 . PHE A 1 319  ? -29.438 -15.199 -25.279 1.00 79.69 319  A 1 
ATOM 2428 C CD2 . PHE A 1 319  ? -30.430 -16.114 -27.292 1.00 79.77 319  A 1 
ATOM 2429 C CE1 . PHE A 1 319  ? -28.918 -16.463 -24.955 1.00 79.88 319  A 1 
ATOM 2430 C CE2 . PHE A 1 319  ? -29.909 -17.378 -26.969 1.00 79.67 319  A 1 
ATOM 2431 C CZ  . PHE A 1 319  ? -29.147 -17.555 -25.805 1.00 88.05 319  A 1 
ATOM 2432 N N   . LYS A 1 320  ? -31.908 -10.830 -25.322 1.00 86.89 320  A 1 
ATOM 2433 C CA  . LYS A 1 320  ? -32.016 -9.381  -25.482 1.00 86.12 320  A 1 
ATOM 2434 C C   . LYS A 1 320  ? -30.686 -8.851  -26.005 1.00 86.39 320  A 1 
ATOM 2435 O O   . LYS A 1 320  ? -29.709 -8.791  -25.263 1.00 84.84 320  A 1 
ATOM 2436 C CB  . LYS A 1 320  ? -32.415 -8.720  -24.157 1.00 83.85 320  A 1 
ATOM 2437 C CG  . LYS A 1 320  ? -33.852 -9.052  -23.733 1.00 79.74 320  A 1 
ATOM 2438 C CD  . LYS A 1 320  ? -34.212 -8.378  -22.403 1.00 75.53 320  A 1 
ATOM 2439 C CE  . LYS A 1 320  ? -35.657 -8.696  -22.069 1.00 67.67 320  A 1 
ATOM 2440 N NZ  . LYS A 1 320  ? -36.062 -8.308  -20.698 1.00 61.29 320  A 1 
ATOM 2441 N N   . LEU A 1 321  ? -30.658 -8.459  -27.253 1.00 87.07 321  A 1 
ATOM 2442 C CA  . LEU A 1 321  ? -29.479 -7.922  -27.923 1.00 87.79 321  A 1 
ATOM 2443 C C   . LEU A 1 321  ? -29.516 -6.394  -27.926 1.00 87.41 321  A 1 
ATOM 2444 O O   . LEU A 1 321  ? -30.598 -5.803  -27.996 1.00 85.46 321  A 1 
ATOM 2445 C CB  . LEU A 1 321  ? -29.403 -8.479  -29.359 1.00 87.75 321  A 1 
ATOM 2446 C CG  . LEU A 1 321  ? -29.444 -10.007 -29.483 1.00 88.04 321  A 1 
ATOM 2447 C CD1 . LEU A 1 321  ? -29.366 -10.416 -30.949 1.00 78.06 321  A 1 
ATOM 2448 C CD2 . LEU A 1 321  ? -28.293 -10.682 -28.730 1.00 79.12 321  A 1 
ATOM 2449 N N   . ARG A 1 322  ? -28.362 -5.738  -27.889 1.00 87.58 322  A 1 
ATOM 2450 C CA  . ARG A 1 322  ? -28.242 -4.294  -28.108 1.00 86.85 322  A 1 
ATOM 2451 C C   . ARG A 1 322  ? -27.896 -4.007  -29.566 1.00 87.36 322  A 1 
ATOM 2452 O O   . ARG A 1 322  ? -27.067 -4.696  -30.170 1.00 86.02 322  A 1 
ATOM 2453 C CB  . ARG A 1 322  ? -27.211 -3.675  -27.167 1.00 84.63 322  A 1 
ATOM 2454 C CG  . ARG A 1 322  ? -27.712 -3.652  -25.720 1.00 80.31 322  A 1 
ATOM 2455 C CD  . ARG A 1 322  ? -26.665 -2.978  -24.838 1.00 75.86 322  A 1 
ATOM 2456 N NE  . ARG A 1 322  ? -27.099 -2.902  -23.441 1.00 67.38 322  A 1 
ATOM 2457 C CZ  . ARG A 1 322  ? -26.391 -2.408  -22.440 1.00 61.34 322  A 1 
ATOM 2458 N NH1 . ARG A 1 322  ? -25.199 -1.913  -22.636 1.00 55.99 322  A 1 
ATOM 2459 N NH2 . ARG A 1 322  ? -26.881 -2.394  -21.238 1.00 53.88 322  A 1 
ATOM 2460 N N   . GLN A 1 323  ? -28.512 -2.975  -30.105 1.00 88.25 323  A 1 
ATOM 2461 C CA  . GLN A 1 323  ? -28.241 -2.529  -31.461 1.00 87.79 323  A 1 
ATOM 2462 C C   . GLN A 1 323  ? -26.819 -1.954  -31.576 1.00 87.44 323  A 1 
ATOM 2463 O O   . GLN A 1 323  ? -26.399 -1.153  -30.745 1.00 83.95 323  A 1 
ATOM 2464 C CB  . GLN A 1 323  ? -29.306 -1.495  -31.853 1.00 85.88 323  A 1 
ATOM 2465 C CG  . GLN A 1 323  ? -29.184 -1.065  -33.313 1.00 82.72 323  A 1 
ATOM 2466 C CD  . GLN A 1 323  ? -30.292 -0.103  -33.765 1.00 80.64 323  A 1 
ATOM 2467 O OE1 . GLN A 1 323  ? -31.006 0.490   -32.971 1.00 74.05 323  A 1 
ATOM 2468 N NE2 . GLN A 1 323  ? -30.462 0.082   -35.041 1.00 70.80 323  A 1 
ATOM 2469 N N   . GLY A 1 324  ? -26.096 -2.347  -32.625 1.00 87.15 324  A 1 
ATOM 2470 C CA  . GLY A 1 324  ? -24.802 -1.767  -32.994 1.00 86.41 324  A 1 
ATOM 2471 C C   . GLY A 1 324  ? -23.590 -2.218  -32.169 1.00 87.16 324  A 1 
ATOM 2472 O O   . GLY A 1 324  ? -22.471 -1.813  -32.500 1.00 83.74 324  A 1 
ATOM 2473 N N   . ILE A 1 325  ? -23.790 -3.031  -31.134 1.00 87.22 325  A 1 
ATOM 2474 C CA  . ILE A 1 325  ? -22.710 -3.535  -30.269 1.00 87.72 325  A 1 
ATOM 2475 C C   . ILE A 1 325  ? -22.140 -4.831  -30.858 1.00 88.75 325  A 1 
ATOM 2476 O O   . ILE A 1 325  ? -22.901 -5.722  -31.244 1.00 87.19 325  A 1 
ATOM 2477 C CB  . ILE A 1 325  ? -23.199 -3.701  -28.814 1.00 85.81 325  A 1 
ATOM 2478 C CG1 . ILE A 1 325  ? -23.730 -2.343  -28.303 1.00 78.93 325  A 1 
ATOM 2479 C CG2 . ILE A 1 325  ? -22.064 -4.230  -27.918 1.00 75.68 325  A 1 
ATOM 2480 C CD1 . ILE A 1 325  ? -24.069 -2.291  -26.823 1.00 68.37 325  A 1 
ATOM 2481 N N   . ASP A 1 326  ? -20.810 -4.919  -30.877 1.00 88.76 326  A 1 
ATOM 2482 C CA  . ASP A 1 326  ? -20.105 -6.121  -31.322 1.00 89.06 326  A 1 
ATOM 2483 C C   . ASP A 1 326  ? -20.421 -7.303  -30.406 1.00 89.65 326  A 1 
ATOM 2484 O O   . ASP A 1 326  ? -20.587 -7.157  -29.192 1.00 87.84 326  A 1 
ATOM 2485 C CB  . ASP A 1 326  ? -18.597 -5.863  -31.427 1.00 87.34 326  A 1 
ATOM 2486 C CG  . ASP A 1 326  ? -18.224 -4.900  -32.572 1.00 84.37 326  A 1 
ATOM 2487 O OD1 . ASP A 1 326  ? -18.962 -4.856  -33.588 1.00 75.40 326  A 1 
ATOM 2488 O OD2 . ASP A 1 326  ? -17.210 -4.191  -32.447 1.00 74.70 326  A 1 
ATOM 2489 N N   . LYS A 1 327  ? -20.560 -8.484  -31.008 1.00 90.47 327  A 1 
ATOM 2490 C CA  . LYS A 1 327  ? -21.033 -9.692  -30.322 1.00 91.27 327  A 1 
ATOM 2491 C C   . LYS A 1 327  ? -20.122 -10.875 -30.587 1.00 91.47 327  A 1 
ATOM 2492 O O   . LYS A 1 327  ? -19.421 -10.936 -31.593 1.00 89.54 327  A 1 
ATOM 2493 C CB  . LYS A 1 327  ? -22.482 -10.019 -30.736 1.00 90.07 327  A 1 
ATOM 2494 C CG  . LYS A 1 327  ? -23.461 -8.886  -30.416 1.00 88.89 327  A 1 
ATOM 2495 C CD  . LYS A 1 327  ? -24.857 -9.106  -31.036 1.00 87.27 327  A 1 
ATOM 2496 C CE  . LYS A 1 327  ? -25.818 -8.012  -30.610 1.00 85.08 327  A 1 
ATOM 2497 N NZ  . LYS A 1 327  ? -25.328 -6.620  -30.852 1.00 82.05 327  A 1 
ATOM 2498 N N   . LYS A 1 328  ? -20.196 -11.857 -29.698 1.00 91.65 328  A 1 
ATOM 2499 C CA  . LYS A 1 328  ? -19.600 -13.173 -29.881 1.00 91.51 328  A 1 
ATOM 2500 C C   . LYS A 1 328  ? -20.663 -14.246 -29.701 1.00 91.92 328  A 1 
ATOM 2501 O O   . LYS A 1 328  ? -21.555 -14.109 -28.864 1.00 90.58 328  A 1 
ATOM 2502 C CB  . LYS A 1 328  ? -18.419 -13.394 -28.930 1.00 90.15 328  A 1 
ATOM 2503 C CG  . LYS A 1 328  ? -17.328 -12.336 -29.129 1.00 87.53 328  A 1 
ATOM 2504 C CD  . LYS A 1 328  ? -16.034 -12.690 -28.388 1.00 85.05 328  A 1 
ATOM 2505 C CE  . LYS A 1 328  ? -15.022 -11.596 -28.661 1.00 80.62 328  A 1 
ATOM 2506 N NZ  . LYS A 1 328  ? -13.639 -12.010 -28.337 1.00 72.91 328  A 1 
ATOM 2507 N N   . ILE A 1 329  ? -20.550 -15.306 -30.463 1.00 91.55 329  A 1 
ATOM 2508 C CA  . ILE A 1 329  ? -21.318 -16.528 -30.252 1.00 91.41 329  A 1 
ATOM 2509 C C   . ILE A 1 329  ? -20.385 -17.556 -29.640 1.00 91.50 329  A 1 
ATOM 2510 O O   . ILE A 1 329  ? -19.310 -17.815 -30.185 1.00 89.96 329  A 1 
ATOM 2511 C CB  . ILE A 1 329  ? -21.984 -16.985 -31.556 1.00 90.65 329  A 1 
ATOM 2512 C CG1 . ILE A 1 329  ? -23.144 -15.997 -31.836 1.00 84.46 329  A 1 
ATOM 2513 C CG2 . ILE A 1 329  ? -22.479 -18.431 -31.465 1.00 84.34 329  A 1 
ATOM 2514 C CD1 . ILE A 1 329  ? -24.058 -16.386 -32.987 1.00 77.55 329  A 1 
ATOM 2515 N N   . VAL A 1 330  ? -20.804 -18.131 -28.538 1.00 92.64 330  A 1 
ATOM 2516 C CA  . VAL A 1 330  ? -20.095 -19.215 -27.863 1.00 92.50 330  A 1 
ATOM 2517 C C   . VAL A 1 330  ? -20.997 -20.435 -27.882 1.00 92.98 330  A 1 
ATOM 2518 O O   . VAL A 1 330  ? -22.151 -20.372 -27.451 1.00 91.85 330  A 1 
ATOM 2519 C CB  . VAL A 1 330  ? -19.687 -18.836 -26.434 1.00 91.57 330  A 1 
ATOM 2520 C CG1 . VAL A 1 330  ? -18.803 -19.929 -25.818 1.00 81.77 330  A 1 
ATOM 2521 C CG2 . VAL A 1 330  ? -18.890 -17.521 -26.408 1.00 79.20 330  A 1 
ATOM 2522 N N   . ILE A 1 331  ? -20.486 -21.540 -28.393 1.00 92.68 331  A 1 
ATOM 2523 C CA  . ILE A 1 331  ? -21.197 -22.811 -28.427 1.00 92.77 331  A 1 
ATOM 2524 C C   . ILE A 1 331  ? -20.437 -23.833 -27.616 1.00 92.43 331  A 1 
ATOM 2525 O O   . ILE A 1 331  ? -19.240 -24.024 -27.802 1.00 91.17 331  A 1 
ATOM 2526 C CB  . ILE A 1 331  ? -21.471 -23.258 -29.875 1.00 92.71 331  A 1 
ATOM 2527 C CG1 . ILE A 1 331  ? -22.394 -22.198 -30.521 1.00 87.54 331  A 1 
ATOM 2528 C CG2 . ILE A 1 331  ? -22.067 -24.669 -29.901 1.00 87.43 331  A 1 
ATOM 2529 C CD1 . ILE A 1 331  ? -23.263 -22.664 -31.670 1.00 80.26 331  A 1 
ATOM 2530 N N   . TYR A 1 332  ? -21.170 -24.511 -26.751 1.00 93.45 332  A 1 
ATOM 2531 C CA  . TYR A 1 332  ? -20.693 -25.629 -25.958 1.00 92.89 332  A 1 
ATOM 2532 C C   . TYR A 1 332  ? -21.315 -26.908 -26.520 1.00 93.00 332  A 1 
ATOM 2533 O O   . TYR A 1 332  ? -22.535 -27.018 -26.593 1.00 92.08 332  A 1 
ATOM 2534 C CB  . TYR A 1 332  ? -21.078 -25.434 -24.485 1.00 91.70 332  A 1 
ATOM 2535 C CG  . TYR A 1 332  ? -20.624 -24.118 -23.877 1.00 89.04 332  A 1 
ATOM 2536 C CD1 . TYR A 1 332  ? -19.433 -24.039 -23.133 1.00 78.05 332  A 1 
ATOM 2537 C CD2 . TYR A 1 332  ? -21.396 -22.941 -24.065 1.00 78.34 332  A 1 
ATOM 2538 C CE1 . TYR A 1 332  ? -19.009 -22.825 -22.579 1.00 77.91 332  A 1 
ATOM 2539 C CE2 . TYR A 1 332  ? -20.977 -21.720 -23.520 1.00 77.49 332  A 1 
ATOM 2540 C CZ  . TYR A 1 332  ? -19.775 -21.666 -22.780 1.00 84.48 332  A 1 
ATOM 2541 O OH  . TYR A 1 332  ? -19.353 -20.459 -22.257 1.00 82.62 332  A 1 
ATOM 2542 N N   . VAL A 1 333  ? -20.474 -27.857 -26.919 1.00 92.51 333  A 1 
ATOM 2543 C CA  . VAL A 1 333  ? -20.905 -29.160 -27.432 1.00 92.54 333  A 1 
ATOM 2544 C C   . VAL A 1 333  ? -20.417 -30.236 -26.482 1.00 92.02 333  A 1 
ATOM 2545 O O   . VAL A 1 333  ? -19.215 -30.460 -26.377 1.00 90.42 333  A 1 
ATOM 2546 C CB  . VAL A 1 333  ? -20.383 -29.409 -28.858 1.00 92.51 333  A 1 
ATOM 2547 C CG1 . VAL A 1 333  ? -20.916 -30.734 -29.405 1.00 83.84 333  A 1 
ATOM 2548 C CG2 . VAL A 1 333  ? -20.802 -28.289 -29.819 1.00 79.72 333  A 1 
ATOM 2549 N N   . GLN A 1 334  ? -21.337 -30.911 -25.802 1.00 93.32 334  A 1 
ATOM 2550 C CA  . GLN A 1 334  ? -21.036 -31.989 -24.862 1.00 93.08 334  A 1 
ATOM 2551 C C   . GLN A 1 334  ? -21.747 -33.268 -25.292 1.00 93.15 334  A 1 
ATOM 2552 O O   . GLN A 1 334  ? -22.968 -33.290 -25.406 1.00 92.20 334  A 1 
ATOM 2553 C CB  . GLN A 1 334  ? -21.429 -31.543 -23.449 1.00 91.34 334  A 1 
ATOM 2554 C CG  . GLN A 1 334  ? -21.166 -32.631 -22.410 1.00 85.84 334  A 1 
ATOM 2555 C CD  . GLN A 1 334  ? -21.461 -32.197 -20.967 1.00 82.26 334  A 1 
ATOM 2556 O OE1 . GLN A 1 334  ? -21.871 -31.086 -20.696 1.00 75.34 334  A 1 
ATOM 2557 N NE2 . GLN A 1 334  ? -21.245 -33.061 -20.016 1.00 70.49 334  A 1 
ATOM 2558 N N   . GLN A 1 335  ? -20.988 -34.343 -25.453 1.00 92.48 335  A 1 
ATOM 2559 C CA  . GLN A 1 335  ? -21.603 -35.662 -25.601 1.00 92.25 335  A 1 
ATOM 2560 C C   . GLN A 1 335  ? -22.111 -36.138 -24.237 1.00 91.40 335  A 1 
ATOM 2561 O O   . GLN A 1 335  ? -21.393 -36.062 -23.252 1.00 88.90 335  A 1 
ATOM 2562 C CB  . GLN A 1 335  ? -20.599 -36.634 -26.225 1.00 91.35 335  A 1 
ATOM 2563 C CG  . GLN A 1 335  ? -21.286 -37.959 -26.568 1.00 89.90 335  A 1 
ATOM 2564 C CD  . GLN A 1 335  ? -20.352 -38.968 -27.226 1.00 90.82 335  A 1 
ATOM 2565 O OE1 . GLN A 1 335  ? -19.305 -38.657 -27.757 1.00 83.67 335  A 1 
ATOM 2566 N NE2 . GLN A 1 335  ? -20.722 -40.227 -27.198 1.00 82.58 335  A 1 
ATOM 2567 N N   . THR A 1 336  ? -23.362 -36.617 -24.193 1.00 91.77 336  A 1 
ATOM 2568 C CA  . THR A 1 336  ? -24.018 -37.006 -22.938 1.00 90.52 336  A 1 
ATOM 2569 C C   . THR A 1 336  ? -24.180 -38.511 -22.777 1.00 89.70 336  A 1 
ATOM 2570 O O   . THR A 1 336  ? -24.212 -38.996 -21.650 1.00 85.60 336  A 1 
ATOM 2571 C CB  . THR A 1 336  ? -25.384 -36.323 -22.788 1.00 89.80 336  A 1 
ATOM 2572 O OG1 . THR A 1 336  ? -26.173 -36.528 -23.934 1.00 81.59 336  A 1 
ATOM 2573 C CG2 . THR A 1 336  ? -25.245 -34.811 -22.623 1.00 79.25 336  A 1 
ATOM 2574 N N   . THR A 1 337  ? -24.250 -39.257 -23.865 1.00 89.54 337  A 1 
ATOM 2575 C CA  . THR A 1 337  ? -24.390 -40.717 -23.814 1.00 88.82 337  A 1 
ATOM 2576 C C   . THR A 1 337  ? -23.509 -41.426 -24.834 1.00 88.07 337  A 1 
ATOM 2577 O O   . THR A 1 337  ? -23.061 -40.836 -25.819 1.00 85.02 337  A 1 
ATOM 2578 C CB  . THR A 1 337  ? -25.837 -41.184 -24.008 1.00 86.93 337  A 1 
ATOM 2579 O OG1 . THR A 1 337  ? -26.282 -40.909 -25.311 1.00 78.63 337  A 1 
ATOM 2580 C CG2 . THR A 1 337  ? -26.818 -40.578 -23.006 1.00 78.02 337  A 1 
ATOM 2581 N N   . ASN A 1 338  ? -23.363 -42.727 -24.634 1.00 87.92 338  A 1 
ATOM 2582 C CA  . ASN A 1 338  ? -22.641 -43.640 -25.501 1.00 88.56 338  A 1 
ATOM 2583 C C   . ASN A 1 338  ? -21.115 -43.451 -25.463 1.00 88.57 338  A 1 
ATOM 2584 O O   . ASN A 1 338  ? -20.595 -42.626 -24.719 1.00 83.68 338  A 1 
ATOM 2585 C CB  . ASN A 1 338  ? -23.258 -43.604 -26.913 1.00 85.13 338  A 1 
ATOM 2586 C CG  . ASN A 1 338  ? -23.663 -44.959 -27.438 1.00 84.46 338  A 1 
ATOM 2587 O OD1 . ASN A 1 338  ? -23.247 -45.994 -26.958 1.00 76.17 338  A 1 
ATOM 2588 N ND2 . ASN A 1 338  ? -24.516 -44.982 -28.433 1.00 76.33 338  A 1 
ATOM 2589 N N   . LYS A 1 339  ? -20.380 -44.203 -26.243 1.00 88.62 339  A 1 
ATOM 2590 C CA  . LYS A 1 339  ? -18.923 -44.084 -26.332 1.00 88.71 339  A 1 
ATOM 2591 C C   . LYS A 1 339  ? -18.551 -42.677 -26.786 1.00 89.69 339  A 1 
ATOM 2592 O O   . LYS A 1 339  ? -19.083 -42.207 -27.778 1.00 87.22 339  A 1 
ATOM 2593 C CB  . LYS A 1 339  ? -18.379 -45.158 -27.286 1.00 86.14 339  A 1 
ATOM 2594 C CG  . LYS A 1 339  ? -16.846 -45.178 -27.288 1.00 77.59 339  A 1 
ATOM 2595 C CD  . LYS A 1 339  ? -16.302 -46.145 -28.337 1.00 71.81 339  A 1 
ATOM 2596 C CE  . LYS A 1 339  ? -14.777 -46.013 -28.370 1.00 61.69 339  A 1 
ATOM 2597 N NZ  . LYS A 1 339  ? -14.178 -46.698 -29.534 1.00 54.31 339  A 1 
ATOM 2598 N N   . GLU A 1 340  ? -17.612 -42.036 -26.080 1.00 88.43 340  A 1 
ATOM 2599 C CA  . GLU A 1 340  ? -17.154 -40.687 -26.418 1.00 88.53 340  A 1 
ATOM 2600 C C   . GLU A 1 340  ? -16.522 -40.669 -27.809 1.00 88.61 340  A 1 
ATOM 2601 O O   . GLU A 1 340  ? -15.638 -41.470 -28.118 1.00 86.05 340  A 1 
ATOM 2602 C CB  . GLU A 1 340  ? -16.200 -40.170 -25.326 1.00 86.01 340  A 1 
ATOM 2603 C CG  . GLU A 1 340  ? -15.949 -38.655 -25.426 1.00 78.28 340  A 1 
ATOM 2604 C CD  . GLU A 1 340  ? -15.062 -38.094 -24.286 1.00 74.15 340  A 1 
ATOM 2605 O OE1 . GLU A 1 340  ? -14.834 -36.864 -24.276 1.00 66.30 340  A 1 
ATOM 2606 O OE2 . GLU A 1 340  ? -14.607 -38.890 -23.439 1.00 67.97 340  A 1 
ATOM 2607 N N   . LEU A 1 341  ? -17.021 -39.774 -28.656 1.00 89.34 341  A 1 
ATOM 2608 C CA  . LEU A 1 341  ? -16.508 -39.498 -29.988 1.00 89.64 341  A 1 
ATOM 2609 C C   . LEU A 1 341  ? -15.571 -38.295 -29.914 1.00 89.91 341  A 1 
ATOM 2610 O O   . LEU A 1 341  ? -15.881 -37.296 -29.261 1.00 87.95 341  A 1 
ATOM 2611 C CB  . LEU A 1 341  ? -17.680 -39.223 -30.950 1.00 89.28 341  A 1 
ATOM 2612 C CG  . LEU A 1 341  ? -18.683 -40.386 -31.131 1.00 89.67 341  A 1 
ATOM 2613 C CD1 . LEU A 1 341  ? -19.854 -39.922 -32.008 1.00 81.50 341  A 1 
ATOM 2614 C CD2 . LEU A 1 341  ? -18.062 -41.603 -31.801 1.00 82.23 341  A 1 
ATOM 2615 N N   . ALA A 1 342  ? -14.432 -38.351 -30.600 1.00 88.43 342  A 1 
ATOM 2616 C CA  . ALA A 1 342  ? -13.455 -37.273 -30.600 1.00 88.26 342  A 1 
ATOM 2617 C C   . ALA A 1 342  ? -13.820 -36.215 -31.656 1.00 88.79 342  A 1 
ATOM 2618 O O   . ALA A 1 342  ? -13.832 -36.488 -32.849 1.00 86.39 342  A 1 
ATOM 2619 C CB  . ALA A 1 342  ? -12.055 -37.867 -30.806 1.00 85.59 342  A 1 
ATOM 2620 N N   . ILE A 1 343  ? -14.088 -34.986 -31.224 1.00 86.57 343  A 1 
ATOM 2621 C CA  . ILE A 1 343  ? -14.276 -33.851 -32.139 1.00 86.51 343  A 1 
ATOM 2622 C C   . ILE A 1 343  ? -12.901 -33.321 -32.527 1.00 84.75 343  A 1 
ATOM 2623 O O   . ILE A 1 343  ? -12.194 -32.751 -31.702 1.00 81.47 343  A 1 
ATOM 2624 C CB  . ILE A 1 343  ? -15.188 -32.772 -31.536 1.00 87.14 343  A 1 
ATOM 2625 C CG1 . ILE A 1 343  ? -16.572 -33.367 -31.178 1.00 84.90 343  A 1 
ATOM 2626 C CG2 . ILE A 1 343  ? -15.341 -31.613 -32.537 1.00 83.13 343  A 1 
ATOM 2627 C CD1 . ILE A 1 343  ? -17.524 -32.402 -30.469 1.00 79.90 343  A 1 
ATOM 2628 N N   . GLU A 1 344  ? -12.531 -33.478 -33.782 1.00 81.97 344  A 1 
ATOM 2629 C CA  . GLU A 1 344  ? -11.212 -33.104 -34.294 1.00 79.91 344  A 1 
ATOM 2630 C C   . GLU A 1 344  ? -11.101 -31.590 -34.518 1.00 79.53 344  A 1 
ATOM 2631 O O   . GLU A 1 344  ? -10.128 -30.952 -34.124 1.00 74.26 344  A 1 
ATOM 2632 C CB  . GLU A 1 344  ? -10.974 -33.874 -35.602 1.00 76.92 344  A 1 
ATOM 2633 C CG  . GLU A 1 344  ? -9.532  -33.776 -36.116 1.00 70.63 344  A 1 
ATOM 2634 C CD  . GLU A 1 344  ? -9.335  -34.430 -37.490 1.00 68.50 344  A 1 
ATOM 2635 O OE1 . GLU A 1 344  ? -8.243  -34.234 -38.058 1.00 60.72 344  A 1 
ATOM 2636 O OE2 . GLU A 1 344  ? -10.273 -35.066 -37.999 1.00 62.88 344  A 1 
ATOM 2637 N N   . ARG A 1 345  ? -12.119 -30.986 -35.163 1.00 79.54 345  A 1 
ATOM 2638 C CA  . ARG A 1 345  ? -12.155 -29.552 -35.440 1.00 80.04 345  A 1 
ATOM 2639 C C   . ARG A 1 345  ? -13.574 -29.058 -35.690 1.00 82.43 345  A 1 
ATOM 2640 O O   . ARG A 1 345  ? -14.436 -29.806 -36.150 1.00 79.70 345  A 1 
ATOM 2641 C CB  . ARG A 1 345  ? -11.227 -29.203 -36.621 1.00 74.89 345  A 1 
ATOM 2642 C CG  . ARG A 1 345  ? -11.640 -29.893 -37.938 1.00 65.94 345  A 1 
ATOM 2643 C CD  . ARG A 1 345  ? -10.677 -29.529 -39.064 1.00 62.40 345  A 1 
ATOM 2644 N NE  . ARG A 1 345  ? -11.076 -30.184 -40.317 1.00 52.99 345  A 1 
ATOM 2645 C CZ  . ARG A 1 345  ? -10.526 -30.009 -41.510 1.00 45.56 345  A 1 
ATOM 2646 N NH1 . ARG A 1 345  ? -9.523  -29.197 -41.676 1.00 42.96 345  A 1 
ATOM 2647 N NH2 . ARG A 1 345  ? -10.975 -30.661 -42.533 1.00 40.04 345  A 1 
ATOM 2648 N N   . CYS A 1 346  ? -13.774 -27.762 -35.501 1.00 79.63 346  A 1 
ATOM 2649 C CA  . CYS A 1 346  ? -14.915 -27.058 -36.058 1.00 80.77 346  A 1 
ATOM 2650 C C   . CYS A 1 346  ? -14.582 -26.633 -37.484 1.00 78.75 346  A 1 
ATOM 2651 O O   . CYS A 1 346  ? -13.567 -25.973 -37.718 1.00 76.25 346  A 1 
ATOM 2652 C CB  . CYS A 1 346  ? -15.272 -25.874 -35.159 1.00 81.83 346  A 1 
ATOM 2653 S SG  . CYS A 1 346  ? -16.778 -25.069 -35.778 1.00 82.51 346  A 1 
ATOM 2654 N N   . PHE A 1 347  ? -15.421 -27.022 -38.432 1.00 80.21 347  A 1 
ATOM 2655 C CA  . PHE A 1 347  ? -15.281 -26.634 -39.827 1.00 79.15 347  A 1 
ATOM 2656 C C   . PHE A 1 347  ? -15.829 -25.229 -40.083 1.00 81.22 347  A 1 
ATOM 2657 O O   . PHE A 1 347  ? -15.278 -24.485 -40.883 1.00 76.99 347  A 1 
ATOM 2658 C CB  . PHE A 1 347  ? -15.973 -27.682 -40.703 1.00 73.23 347  A 1 
ATOM 2659 C CG  . PHE A 1 347  ? -15.670 -27.525 -42.174 1.00 69.19 347  A 1 
ATOM 2660 C CD1 . PHE A 1 347  ? -16.537 -26.809 -43.014 1.00 60.70 347  A 1 
ATOM 2661 C CD2 . PHE A 1 347  ? -14.487 -28.064 -42.707 1.00 59.59 347  A 1 
ATOM 2662 C CE1 . PHE A 1 347  ? -16.228 -26.635 -44.375 1.00 54.20 347  A 1 
ATOM 2663 C CE2 . PHE A 1 347  ? -14.177 -27.902 -44.067 1.00 54.49 347  A 1 
ATOM 2664 C CZ  . PHE A 1 347  ? -15.043 -27.185 -44.905 1.00 56.35 347  A 1 
ATOM 2665 N N   . GLY A 1 348  ? -16.884 -24.846 -39.379 1.00 82.94 348  A 1 
ATOM 2666 C CA  . GLY A 1 348  ? -17.460 -23.513 -39.462 1.00 84.59 348  A 1 
ATOM 2667 C C   . GLY A 1 348  ? -18.523 -23.277 -38.398 1.00 86.78 348  A 1 
ATOM 2668 O O   . GLY A 1 348  ? -19.246 -24.186 -38.007 1.00 84.95 348  A 1 
ATOM 2669 N N   . LEU A 1 349  ? -18.613 -22.021 -37.986 1.00 88.38 349  A 1 
ATOM 2670 C CA  . LEU A 1 349  ? -19.701 -21.495 -37.181 1.00 89.46 349  A 1 
ATOM 2671 C C   . LEU A 1 349  ? -20.489 -20.539 -38.069 1.00 89.65 349  A 1 
ATOM 2672 O O   . LEU A 1 349  ? -19.920 -19.587 -38.600 1.00 87.20 349  A 1 
ATOM 2673 C CB  . LEU A 1 349  ? -19.108 -20.804 -35.937 1.00 88.86 349  A 1 
ATOM 2674 C CG  . LEU A 1 349  ? -20.174 -20.311 -34.944 1.00 86.06 349  A 1 
ATOM 2675 C CD1 . LEU A 1 349  ? -20.834 -21.481 -34.229 1.00 73.65 349  A 1 
ATOM 2676 C CD2 . LEU A 1 349  ? -19.517 -19.448 -33.868 1.00 74.98 349  A 1 
ATOM 2677 N N   . LEU A 1 350  ? -21.762 -20.807 -38.261 1.00 90.59 350  A 1 
ATOM 2678 C CA  . LEU A 1 350  ? -22.616 -20.050 -39.165 1.00 90.43 350  A 1 
ATOM 2679 C C   . LEU A 1 350  ? -23.783 -19.429 -38.408 1.00 91.06 350  A 1 
ATOM 2680 O O   . LEU A 1 350  ? -24.320 -20.023 -37.470 1.00 90.01 350  A 1 
ATOM 2681 C CB  . LEU A 1 350  ? -23.108 -20.919 -40.338 1.00 89.42 350  A 1 
ATOM 2682 C CG  . LEU A 1 350  ? -21.992 -21.588 -41.176 1.00 87.29 350  A 1 
ATOM 2683 C CD1 . LEU A 1 350  ? -21.826 -23.064 -40.813 1.00 75.77 350  A 1 
ATOM 2684 C CD2 . LEU A 1 350  ? -22.340 -21.520 -42.666 1.00 74.48 350  A 1 
ATOM 2685 N N   . LEU A 1 351  ? -24.206 -18.249 -38.855 1.00 90.84 351  A 1 
ATOM 2686 C CA  . LEU A 1 351  ? -25.322 -17.506 -38.293 1.00 90.79 351  A 1 
ATOM 2687 C C   . LEU A 1 351  ? -26.244 -17.023 -39.403 1.00 90.72 351  A 1 
ATOM 2688 O O   . LEU A 1 351  ? -25.779 -16.569 -40.448 1.00 88.90 351  A 1 
ATOM 2689 C CB  . LEU A 1 351  ? -24.755 -16.340 -37.469 1.00 89.68 351  A 1 
ATOM 2690 C CG  . LEU A 1 351  ? -25.798 -15.652 -36.565 1.00 87.22 351  A 1 
ATOM 2691 C CD1 . LEU A 1 351  ? -26.101 -16.516 -35.350 1.00 74.91 351  A 1 
ATOM 2692 C CD2 . LEU A 1 351  ? -25.276 -14.304 -36.081 1.00 74.81 351  A 1 
ATOM 2693 N N   . SER A 1 352  ? -27.549 -17.066 -39.167 1.00 91.34 352  A 1 
ATOM 2694 C CA  . SER A 1 352  ? -28.520 -16.406 -40.025 1.00 90.86 352  A 1 
ATOM 2695 C C   . SER A 1 352  ? -29.718 -15.915 -39.215 1.00 91.19 352  A 1 
ATOM 2696 O O   . SER A 1 352  ? -30.184 -16.620 -38.313 1.00 89.46 352  A 1 
ATOM 2697 C CB  . SER A 1 352  ? -28.985 -17.356 -41.121 1.00 89.28 352  A 1 
ATOM 2698 O OG  . SER A 1 352  ? -29.854 -16.693 -42.025 1.00 76.77 352  A 1 
ATOM 2699 N N   . PRO A 1 353  ? -30.271 -14.729 -39.527 1.00 91.14 353  A 1 
ATOM 2700 C CA  . PRO A 1 353  ? -31.576 -14.339 -39.021 1.00 89.91 353  A 1 
ATOM 2701 C C   . PRO A 1 353  ? -32.664 -15.279 -39.544 1.00 89.44 353  A 1 
ATOM 2702 O O   . PRO A 1 353  ? -32.628 -15.702 -40.698 1.00 86.58 353  A 1 
ATOM 2703 C CB  . PRO A 1 353  ? -31.799 -12.894 -39.499 1.00 88.63 353  A 1 
ATOM 2704 C CG  . PRO A 1 353  ? -30.426 -12.430 -39.971 1.00 87.33 353  A 1 
ATOM 2705 C CD  . PRO A 1 353  ? -29.738 -13.715 -40.403 1.00 90.14 353  A 1 
ATOM 2706 N N   . GLY A 1 354  ? -33.675 -15.551 -38.725 1.00 89.30 354  A 1 
ATOM 2707 C CA  . GLY A 1 354  ? -34.832 -16.349 -39.108 1.00 89.23 354  A 1 
ATOM 2708 C C   . GLY A 1 354  ? -34.832 -17.768 -38.528 1.00 90.27 354  A 1 
ATOM 2709 O O   . GLY A 1 354  ? -34.011 -18.141 -37.694 1.00 87.26 354  A 1 
ATOM 2710 N N   . LYS A 1 355  ? -35.820 -18.527 -38.966 1.00 88.36 355  A 1 
ATOM 2711 C CA  . LYS A 1 355  ? -36.098 -19.906 -38.568 1.00 87.40 355  A 1 
ATOM 2712 C C   . LYS A 1 355  ? -36.300 -20.755 -39.817 1.00 86.26 355  A 1 
ATOM 2713 O O   . LYS A 1 355  ? -36.737 -20.218 -40.835 1.00 81.19 355  A 1 
ATOM 2714 C CB  . LYS A 1 355  ? -37.350 -19.906 -37.676 1.00 84.23 355  A 1 
ATOM 2715 C CG  . LYS A 1 355  ? -37.570 -21.277 -37.057 1.00 78.67 355  A 1 
ATOM 2716 C CD  . LYS A 1 355  ? -38.818 -21.341 -36.208 1.00 77.91 355  A 1 
ATOM 2717 C CE  . LYS A 1 355  ? -38.882 -22.775 -35.724 1.00 69.12 355  A 1 
ATOM 2718 N NZ  . LYS A 1 355  ? -40.040 -23.063 -34.876 1.00 62.85 355  A 1 
ATOM 2719 N N   . ASP A 1 356  ? -36.006 -22.038 -39.732 1.00 86.65 356  A 1 
ATOM 2720 C CA  . ASP A 1 356  ? -36.048 -22.960 -40.878 1.00 86.01 356  A 1 
ATOM 2721 C C   . ASP A 1 356  ? -35.210 -22.451 -42.065 1.00 87.14 356  A 1 
ATOM 2722 O O   . ASP A 1 356  ? -35.591 -22.553 -43.229 1.00 83.33 356  A 1 
ATOM 2723 C CB  . ASP A 1 356  ? -37.501 -23.336 -41.242 1.00 83.94 356  A 1 
ATOM 2724 C CG  . ASP A 1 356  ? -38.252 -24.044 -40.112 1.00 77.36 356  A 1 
ATOM 2725 O OD1 . ASP A 1 356  ? -37.656 -24.916 -39.449 1.00 69.03 356  A 1 
ATOM 2726 O OD2 . ASP A 1 356  ? -39.450 -23.732 -39.913 1.00 67.17 356  A 1 
ATOM 2727 N N   . VAL A 1 357  ? -34.048 -21.850 -41.744 1.00 86.14 357  A 1 
ATOM 2728 C CA  . VAL A 1 357  ? -33.155 -21.221 -42.720 1.00 86.67 357  A 1 
ATOM 2729 C C   . VAL A 1 357  ? -32.504 -22.287 -43.594 1.00 86.58 357  A 1 
ATOM 2730 O O   . VAL A 1 357  ? -32.064 -23.332 -43.120 1.00 83.42 357  A 1 
ATOM 2731 C CB  . VAL A 1 357  ? -32.086 -20.357 -42.034 1.00 85.02 357  A 1 
ATOM 2732 C CG1 . VAL A 1 357  ? -31.270 -19.573 -43.057 1.00 74.59 357  A 1 
ATOM 2733 C CG2 . VAL A 1 357  ? -32.720 -19.327 -41.091 1.00 75.60 357  A 1 
ATOM 2734 N N   . ARG A 1 358  ? -32.422 -22.011 -44.894 1.00 83.67 358  A 1 
ATOM 2735 C CA  . ARG A 1 358  ? -31.736 -22.908 -45.817 1.00 82.94 358  A 1 
ATOM 2736 C C   . ARG A 1 358  ? -30.235 -22.857 -45.581 1.00 83.02 358  A 1 
ATOM 2737 O O   . ARG A 1 358  ? -29.676 -21.796 -45.337 1.00 80.41 358  A 1 
ATOM 2738 C CB  . ARG A 1 358  ? -32.061 -22.551 -47.266 1.00 80.93 358  A 1 
ATOM 2739 C CG  . ARG A 1 358  ? -33.549 -22.723 -47.571 1.00 73.24 358  A 1 
ATOM 2740 C CD  . ARG A 1 358  ? -33.820 -22.350 -49.023 1.00 70.09 358  A 1 
ATOM 2741 N NE  . ARG A 1 358  ? -35.238 -22.480 -49.353 1.00 59.96 358  A 1 
ATOM 2742 C CZ  . ARG A 1 358  ? -35.792 -22.231 -50.521 1.00 52.98 358  A 1 
ATOM 2743 N NH1 . ARG A 1 358  ? -35.065 -21.827 -51.521 1.00 49.25 358  A 1 
ATOM 2744 N NH2 . ARG A 1 358  ? -37.072 -22.387 -50.686 1.00 47.99 358  A 1 
ATOM 2745 N N   . ASN A 1 359  ? -29.564 -23.973 -45.792 1.00 83.71 359  A 1 
ATOM 2746 C CA  . ASN A 1 359  ? -28.105 -24.042 -45.679 1.00 81.82 359  A 1 
ATOM 2747 C C   . ASN A 1 359  ? -27.366 -23.018 -46.560 1.00 82.56 359  A 1 
ATOM 2748 O O   . ASN A 1 359  ? -26.285 -22.582 -46.192 1.00 79.89 359  A 1 
ATOM 2749 C CB  . ASN A 1 359  ? -27.642 -25.468 -46.028 1.00 78.91 359  A 1 
ATOM 2750 C CG  . ASN A 1 359  ? -27.943 -26.479 -44.932 1.00 73.72 359  A 1 
ATOM 2751 O OD1 . ASN A 1 359  ? -28.165 -26.145 -43.789 1.00 66.03 359  A 1 
ATOM 2752 N ND2 . ASN A 1 359  ? -27.937 -27.758 -45.251 1.00 64.50 359  A 1 
ATOM 2753 N N   . SER A 1 360  ? -27.934 -22.621 -47.697 1.00 81.26 360  A 1 
ATOM 2754 C CA  . SER A 1 360  ? -27.382 -21.588 -48.583 1.00 81.62 360  A 1 
ATOM 2755 C C   . SER A 1 360  ? -27.417 -20.183 -47.996 1.00 83.33 360  A 1 
ATOM 2756 O O   . SER A 1 360  ? -26.655 -19.329 -48.443 1.00 80.42 360  A 1 
ATOM 2757 C CB  . SER A 1 360  ? -28.173 -21.568 -49.896 1.00 80.25 360  A 1 
ATOM 2758 O OG  . SER A 1 360  ? -29.565 -21.431 -49.664 1.00 72.90 360  A 1 
ATOM 2759 N N   . ASP A 1 361  ? -28.315 -19.926 -47.045 1.00 83.14 361  A 1 
ATOM 2760 C CA  . ASP A 1 361  ? -28.598 -18.592 -46.519 1.00 83.99 361  A 1 
ATOM 2761 C C   . ASP A 1 361  ? -27.863 -18.351 -45.187 1.00 85.07 361  A 1 
ATOM 2762 O O   . ASP A 1 361  ? -27.963 -17.280 -44.589 1.00 82.44 361  A 1 
ATOM 2763 C CB  . ASP A 1 361  ? -30.123 -18.390 -46.410 1.00 82.10 361  A 1 
ATOM 2764 C CG  . ASP A 1 361  ? -30.916 -18.656 -47.712 1.00 78.58 361  A 1 
ATOM 2765 O OD1 . ASP A 1 361  ? -30.322 -18.706 -48.807 1.00 71.94 361  A 1 
ATOM 2766 O OD2 . ASP A 1 361  ? -32.142 -18.888 -47.609 1.00 71.53 361  A 1 
ATOM 2767 N N   . MET A 1 362  ? -27.119 -19.341 -44.731 1.00 85.99 362  A 1 
ATOM 2768 C CA  . MET A 1 362  ? -26.266 -19.259 -43.551 1.00 86.09 362  A 1 
ATOM 2769 C C   . MET A 1 362  ? -24.955 -18.531 -43.885 1.00 86.08 362  A 1 
ATOM 2770 O O   . MET A 1 362  ? -24.279 -18.864 -44.851 1.00 83.92 362  A 1 
ATOM 2771 C CB  . MET A 1 362  ? -25.964 -20.667 -43.020 1.00 85.69 362  A 1 
ATOM 2772 C CG  . MET A 1 362  ? -27.205 -21.430 -42.529 1.00 83.92 362  A 1 
ATOM 2773 S SD  . MET A 1 362  ? -28.059 -20.740 -41.076 1.00 84.28 362  A 1 
ATOM 2774 C CE  . MET A 1 362  ? -26.826 -20.934 -39.794 1.00 75.75 362  A 1 
ATOM 2775 N N   . HIS A 1 363  ? -24.579 -17.588 -43.049 1.00 86.57 363  A 1 
ATOM 2776 C CA  . HIS A 1 363  ? -23.354 -16.805 -43.185 1.00 85.92 363  A 1 
ATOM 2777 C C   . HIS A 1 363  ? -22.295 -17.278 -42.199 1.00 86.51 363  A 1 
ATOM 2778 O O   . HIS A 1 363  ? -22.571 -17.413 -41.008 1.00 85.30 363  A 1 
ATOM 2779 C CB  . HIS A 1 363  ? -23.673 -15.323 -43.018 1.00 84.35 363  A 1 
ATOM 2780 C CG  . HIS A 1 363  ? -24.582 -14.825 -44.100 1.00 78.94 363  A 1 
ATOM 2781 N ND1 . HIS A 1 363  ? -24.268 -14.715 -45.439 1.00 69.31 363  A 1 
ATOM 2782 C CD2 . HIS A 1 363  ? -25.913 -14.495 -43.982 1.00 68.29 363  A 1 
ATOM 2783 C CE1 . HIS A 1 363  ? -25.380 -14.335 -46.099 1.00 69.18 363  A 1 
ATOM 2784 N NE2 . HIS A 1 363  ? -26.389 -14.182 -45.252 1.00 69.26 363  A 1 
ATOM 2785 N N   . LEU A 1 364  ? -21.080 -17.504 -42.695 1.00 86.47 364  A 1 
ATOM 2786 C CA  . LEU A 1 364  ? -19.951 -17.915 -41.874 1.00 85.62 364  A 1 
ATOM 2787 C C   . LEU A 1 364  ? -19.512 -16.760 -40.961 1.00 85.60 364  A 1 
ATOM 2788 O O   . LEU A 1 364  ? -19.368 -15.622 -41.418 1.00 84.00 364  A 1 
ATOM 2789 C CB  . LEU A 1 364  ? -18.812 -18.391 -42.799 1.00 82.74 364  A 1 
ATOM 2790 C CG  . LEU A 1 364  ? -17.739 -19.230 -42.069 1.00 76.54 364  A 1 
ATOM 2791 C CD1 . LEU A 1 364  ? -18.198 -20.673 -41.890 1.00 68.32 364  A 1 
ATOM 2792 C CD2 . LEU A 1 364  ? -16.449 -19.266 -42.890 1.00 68.25 364  A 1 
ATOM 2793 N N   . LEU A 1 365  ? -19.291 -17.060 -39.694 1.00 86.84 365  A 1 
ATOM 2794 C CA  . LEU A 1 365  ? -18.674 -16.164 -38.720 1.00 86.80 365  A 1 
ATOM 2795 C C   . LEU A 1 365  ? -17.167 -16.413 -38.660 1.00 86.69 365  A 1 
ATOM 2796 O O   . LEU A 1 365  ? -16.715 -17.536 -38.876 1.00 83.99 365  A 1 
ATOM 2797 C CB  . LEU A 1 365  ? -19.307 -16.368 -37.335 1.00 86.55 365  A 1 
ATOM 2798 C CG  . LEU A 1 365  ? -20.814 -16.083 -37.256 1.00 86.56 365  A 1 
ATOM 2799 C CD1 . LEU A 1 365  ? -21.283 -16.288 -35.818 1.00 75.53 365  A 1 
ATOM 2800 C CD2 . LEU A 1 365  ? -21.159 -14.651 -37.662 1.00 76.65 365  A 1 
ATOM 2801 N N   . ASP A 1 366  ? -16.415 -15.371 -38.293 1.00 83.29 366  A 1 
ATOM 2802 C CA  . ASP A 1 366  ? -14.993 -15.525 -38.011 1.00 82.93 366  A 1 
ATOM 2803 C C   . ASP A 1 366  ? -14.815 -16.335 -36.725 1.00 82.49 366  A 1 
ATOM 2804 O O   . ASP A 1 366  ? -15.310 -15.966 -35.658 1.00 80.64 366  A 1 
ATOM 2805 C CB  . ASP A 1 366  ? -14.295 -14.168 -37.915 1.00 80.43 366  A 1 
ATOM 2806 C CG  . ASP A 1 366  ? -14.161 -13.463 -39.271 1.00 74.45 366  A 1 
ATOM 2807 O OD1 . ASP A 1 366  ? -14.049 -14.173 -40.300 1.00 66.58 366  A 1 
ATOM 2808 O OD2 . ASP A 1 366  ? -14.153 -12.211 -39.281 1.00 65.77 366  A 1 
ATOM 2809 N N   . LEU A 1 367  ? -14.119 -17.445 -36.840 1.00 82.37 367  A 1 
ATOM 2810 C CA  . LEU A 1 367  ? -13.875 -18.352 -35.721 1.00 80.84 367  A 1 
ATOM 2811 C C   . LEU A 1 367  ? -12.695 -17.825 -34.898 1.00 80.63 367  A 1 
ATOM 2812 O O   . LEU A 1 367  ? -11.572 -17.791 -35.394 1.00 77.25 367  A 1 
ATOM 2813 C CB  . LEU A 1 367  ? -13.676 -19.775 -36.276 1.00 78.28 367  A 1 
ATOM 2814 C CG  . LEU A 1 367  ? -14.379 -20.840 -35.418 1.00 72.82 367  A 1 
ATOM 2815 C CD1 . LEU A 1 367  ? -15.267 -21.720 -36.304 1.00 65.12 367  A 1 
ATOM 2816 C CD2 . LEU A 1 367  ? -13.381 -21.747 -34.709 1.00 65.63 367  A 1 
ATOM 2817 N N   . GLU A 1 368  ? -12.933 -17.422 -33.651 1.00 80.44 368  A 1 
ATOM 2818 C CA  . GLU A 1 368  ? -11.868 -16.934 -32.756 1.00 79.48 368  A 1 
ATOM 2819 C C   . GLU A 1 368  ? -11.095 -18.077 -32.111 1.00 78.21 368  A 1 
ATOM 2820 O O   . GLU A 1 368  ? -9.874  -18.038 -32.020 1.00 71.13 368  A 1 
ATOM 2821 C CB  . GLU A 1 368  ? -12.450 -16.061 -31.638 1.00 77.00 368  A 1 
ATOM 2822 C CG  . GLU A 1 368  ? -12.743 -14.626 -32.067 1.00 71.80 368  A 1 
ATOM 2823 C CD  . GLU A 1 368  ? -13.067 -13.736 -30.851 1.00 69.95 368  A 1 
ATOM 2824 O OE1 . GLU A 1 368  ? -12.843 -12.517 -30.919 1.00 61.45 368  A 1 
ATOM 2825 O OE2 . GLU A 1 368  ? -13.526 -14.242 -29.808 1.00 64.36 368  A 1 
ATOM 2826 N N   . SER A 1 369  ? -11.818 -19.057 -31.597 1.00 82.19 369  A 1 
ATOM 2827 C CA  . SER A 1 369  ? -11.201 -20.153 -30.862 1.00 82.89 369  A 1 
ATOM 2828 C C   . SER A 1 369  ? -12.069 -21.404 -30.852 1.00 83.69 369  A 1 
ATOM 2829 O O   . SER A 1 369  ? -13.297 -21.341 -30.891 1.00 81.40 369  A 1 
ATOM 2830 C CB  . SER A 1 369  ? -10.863 -19.717 -29.429 1.00 78.56 369  A 1 
ATOM 2831 O OG  . SER A 1 369  ? -12.024 -19.403 -28.691 1.00 73.02 369  A 1 
ATOM 2832 N N   . MET A 1 370  ? -11.398 -22.536 -30.725 1.00 78.95 370  A 1 
ATOM 2833 C CA  . MET A 1 370  ? -12.016 -23.808 -30.363 1.00 78.93 370  A 1 
ATOM 2834 C C   . MET A 1 370  ? -11.133 -24.472 -29.313 1.00 77.22 370  A 1 
ATOM 2835 O O   . MET A 1 370  ? -9.920  -24.538 -29.483 1.00 72.02 370  A 1 
ATOM 2836 C CB  . MET A 1 370  ? -12.189 -24.673 -31.614 1.00 77.82 370  A 1 
ATOM 2837 C CG  . MET A 1 370  ? -12.803 -26.038 -31.286 1.00 77.89 370  A 1 
ATOM 2838 S SD  . MET A 1 370  ? -13.052 -27.093 -32.744 1.00 74.98 370  A 1 
ATOM 2839 C CE  . MET A 1 370  ? -13.613 -28.611 -31.942 1.00 68.17 370  A 1 
ATOM 2840 N N   . GLY A 1 371  ? -11.745 -24.968 -28.247 1.00 82.18 371  A 1 
ATOM 2841 C CA  . GLY A 1 371  ? -11.037 -25.675 -27.187 1.00 82.68 371  A 1 
ATOM 2842 C C   . GLY A 1 371  ? -11.972 -26.618 -26.432 1.00 85.15 371  A 1 
ATOM 2843 O O   . GLY A 1 371  ? -13.140 -26.743 -26.789 1.00 82.96 371  A 1 
ATOM 2844 N N   . LYS A 1 372  ? -11.466 -27.270 -25.388 1.00 80.89 372  A 1 
ATOM 2845 C CA  . LYS A 1 372  ? -12.311 -28.000 -24.440 1.00 81.18 372  A 1 
ATOM 2846 C C   . LYS A 1 372  ? -12.717 -27.084 -23.292 1.00 80.22 372  A 1 
ATOM 2847 O O   . LYS A 1 372  ? -11.991 -26.153 -22.953 1.00 75.82 372  A 1 
ATOM 2848 C CB  . LYS A 1 372  ? -11.633 -29.293 -23.964 1.00 77.57 372  A 1 
ATOM 2849 C CG  . LYS A 1 372  ? -11.702 -30.409 -25.022 1.00 74.57 372  A 1 
ATOM 2850 C CD  . LYS A 1 372  ? -11.149 -31.730 -24.469 1.00 71.39 372  A 1 
ATOM 2851 C CE  . LYS A 1 372  ? -11.289 -32.866 -25.474 1.00 65.53 372  A 1 
ATOM 2852 N NZ  . LYS A 1 372  ? -10.696 -34.134 -24.970 1.00 59.89 372  A 1 
ATOM 2853 N N   . SER A 1 373  ? -13.884 -27.348 -22.717 1.00 79.66 373  A 1 
ATOM 2854 C CA  . SER A 1 373  ? -14.348 -26.693 -21.497 1.00 79.04 373  A 1 
ATOM 2855 C C   . SER A 1 373  ? -13.499 -27.096 -20.292 1.00 78.03 373  A 1 
ATOM 2856 O O   . SER A 1 373  ? -12.734 -28.057 -20.334 1.00 73.88 373  A 1 
ATOM 2857 C CB  . SER A 1 373  ? -15.818 -27.016 -21.240 1.00 77.19 373  A 1 
ATOM 2858 O OG  . SER A 1 373  ? -16.001 -28.410 -21.133 1.00 75.09 373  A 1 
ATOM 2859 N N   . SER A 1 374  ? -13.680 -26.382 -19.184 1.00 76.85 374  A 1 
ATOM 2860 C CA  . SER A 1 374  ? -12.995 -26.629 -17.914 1.00 76.30 374  A 1 
ATOM 2861 C C   . SER A 1 374  ? -13.119 -28.041 -17.376 1.00 77.69 374  A 1 
ATOM 2862 O O   . SER A 1 374  ? -12.180 -28.553 -16.788 1.00 73.23 374  A 1 
ATOM 2863 C CB  . SER A 1 374  ? -13.574 -25.743 -16.819 1.00 73.16 374  A 1 
ATOM 2864 O OG  . SER A 1 374  ? -14.966 -25.635 -16.880 1.00 65.54 374  A 1 
ATOM 2865 N N   . ASP A 1 375  ? -14.268 -28.648 -17.537 1.00 78.04 375  A 1 
ATOM 2866 C CA  . ASP A 1 375  ? -14.517 -30.026 -17.117 1.00 78.49 375  A 1 
ATOM 2867 C C   . ASP A 1 375  ? -13.992 -31.049 -18.131 1.00 79.88 375  A 1 
ATOM 2868 O O   . ASP A 1 375  ? -14.036 -32.256 -17.885 1.00 74.35 375  A 1 
ATOM 2869 C CB  . ASP A 1 375  ? -16.014 -30.199 -16.834 1.00 73.59 375  A 1 
ATOM 2870 C CG  . ASP A 1 375  ? -16.908 -30.044 -18.067 1.00 69.48 375  A 1 
ATOM 2871 O OD1 . ASP A 1 375  ? -16.424 -29.586 -19.120 1.00 61.84 375  A 1 
ATOM 2872 O OD2 . ASP A 1 375  ? -18.101 -30.395 -17.980 1.00 63.97 375  A 1 
ATOM 2873 N N   . GLY A 1 376  ? -13.494 -30.568 -19.282 1.00 79.41 376  A 1 
ATOM 2874 C CA  . GLY A 1 376  ? -13.019 -31.388 -20.388 1.00 80.18 376  A 1 
ATOM 2875 C C   . GLY A 1 376  ? -14.097 -32.255 -21.043 1.00 82.50 376  A 1 
ATOM 2876 O O   . GLY A 1 376  ? -13.755 -33.102 -21.872 1.00 78.72 376  A 1 
ATOM 2877 N N   . LYS A 1 377  ? -15.372 -32.070 -20.697 1.00 81.05 377  A 1 
ATOM 2878 C CA  . LYS A 1 377  ? -16.502 -32.825 -21.258 1.00 82.49 377  A 1 
ATOM 2879 C C   . LYS A 1 377  ? -17.119 -32.121 -22.457 1.00 85.13 377  A 1 
ATOM 2880 O O   . LYS A 1 377  ? -17.683 -32.790 -23.324 1.00 82.12 377  A 1 
ATOM 2881 C CB  . LYS A 1 377  ? -17.581 -33.035 -20.198 1.00 77.64 377  A 1 
ATOM 2882 C CG  . LYS A 1 377  ? -17.130 -33.915 -19.023 1.00 72.04 377  A 1 
ATOM 2883 C CD  . LYS A 1 377  ? -18.286 -34.078 -18.046 1.00 66.36 377  A 1 
ATOM 2884 C CE  . LYS A 1 377  ? -17.852 -34.860 -16.820 1.00 58.22 377  A 1 
ATOM 2885 N NZ  . LYS A 1 377  ? -18.900 -34.848 -15.774 1.00 52.12 377  A 1 
ATOM 2886 N N   . SER A 1 378  ? -17.034 -30.804 -22.509 1.00 86.54 378  A 1 
ATOM 2887 C CA  . SER A 1 378  ? -17.596 -29.990 -23.576 1.00 88.23 378  A 1 
ATOM 2888 C C   . SER A 1 378  ? -16.500 -29.408 -24.455 1.00 89.27 378  A 1 
ATOM 2889 O O   . SER A 1 378  ? -15.439 -29.027 -23.979 1.00 86.23 378  A 1 
ATOM 2890 C CB  . SER A 1 378  ? -18.472 -28.861 -23.010 1.00 86.09 378  A 1 
ATOM 2891 O OG  . SER A 1 378  ? -19.367 -29.344 -22.035 1.00 75.92 378  A 1 
ATOM 2892 N N   . TYR A 1 379  ? -16.783 -29.280 -25.736 1.00 89.17 379  A 1 
ATOM 2893 C CA  . TYR A 1 379  ? -16.001 -28.446 -26.637 1.00 89.65 379  A 1 
ATOM 2894 C C   . TYR A 1 379  ? -16.603 -27.051 -26.658 1.00 90.77 379  A 1 
ATOM 2895 O O   . TYR A 1 379  ? -17.814 -26.910 -26.788 1.00 89.62 379  A 1 
ATOM 2896 C CB  . TYR A 1 379  ? -15.950 -29.071 -28.032 1.00 88.60 379  A 1 
ATOM 2897 C CG  . TYR A 1 379  ? -15.202 -30.384 -28.067 1.00 86.90 379  A 1 
ATOM 2898 C CD1 . TYR A 1 379  ? -13.823 -30.407 -28.367 1.00 77.13 379  A 1 
ATOM 2899 C CD2 . TYR A 1 379  ? -15.869 -31.594 -27.795 1.00 77.65 379  A 1 
ATOM 2900 C CE1 . TYR A 1 379  ? -13.119 -31.623 -28.405 1.00 76.74 379  A 1 
ATOM 2901 C CE2 . TYR A 1 379  ? -15.171 -32.817 -27.826 1.00 76.36 379  A 1 
ATOM 2902 C CZ  . TYR A 1 379  ? -13.802 -32.829 -28.138 1.00 83.46 379  A 1 
ATOM 2903 O OH  . TYR A 1 379  ? -13.120 -34.019 -28.181 1.00 81.53 379  A 1 
ATOM 2904 N N   . VAL A 1 380  ? -15.764 -26.019 -26.531 1.00 88.74 380  A 1 
ATOM 2905 C CA  . VAL A 1 380  ? -16.164 -24.612 -26.544 1.00 89.08 380  A 1 
ATOM 2906 C C   . VAL A 1 380  ? -15.675 -23.989 -27.840 1.00 89.16 380  A 1 
ATOM 2907 O O   . VAL A 1 380  ? -14.474 -23.973 -28.111 1.00 86.63 380  A 1 
ATOM 2908 C CB  . VAL A 1 380  ? -15.618 -23.839 -25.332 1.00 87.71 380  A 1 
ATOM 2909 C CG1 . VAL A 1 380  ? -16.220 -22.432 -25.282 1.00 78.05 380  A 1 
ATOM 2910 C CG2 . VAL A 1 380  ? -15.956 -24.543 -24.016 1.00 77.21 380  A 1 
ATOM 2911 N N   . ILE A 1 381  ? -16.598 -23.467 -28.623 1.00 89.34 381  A 1 
ATOM 2912 C CA  . ILE A 1 381  ? -16.333 -22.863 -29.925 1.00 90.29 381  A 1 
ATOM 2913 C C   . ILE A 1 381  ? -16.813 -21.420 -29.859 1.00 90.39 381  A 1 
ATOM 2914 O O   . ILE A 1 381  ? -17.985 -21.181 -29.588 1.00 88.90 381  A 1 
ATOM 2915 C CB  . ILE A 1 381  ? -17.047 -23.659 -31.038 1.00 90.48 381  A 1 
ATOM 2916 C CG1 . ILE A 1 381  ? -16.601 -25.146 -31.042 1.00 86.39 381  A 1 
ATOM 2917 C CG2 . ILE A 1 381  ? -16.765 -23.017 -32.397 1.00 85.61 381  A 1 
ATOM 2918 C CD1 . ILE A 1 381  ? -17.529 -26.056 -31.844 1.00 81.26 381  A 1 
ATOM 2919 N N   . THR A 1 382  ? -15.915 -20.458 -30.106 1.00 90.09 382  A 1 
ATOM 2920 C CA  . THR A 1 382  ? -16.222 -19.029 -30.073 1.00 89.48 382  A 1 
ATOM 2921 C C   . THR A 1 382  ? -16.046 -18.432 -31.459 1.00 88.95 382  A 1 
ATOM 2922 O O   . THR A 1 382  ? -14.994 -18.614 -32.082 1.00 86.20 382  A 1 
ATOM 2923 C CB  . THR A 1 382  ? -15.350 -18.287 -29.051 1.00 88.48 382  A 1 
ATOM 2924 O OG1 . THR A 1 382  ? -15.441 -18.920 -27.794 1.00 77.57 382  A 1 
ATOM 2925 C CG2 . THR A 1 382  ? -15.797 -16.839 -28.852 1.00 75.86 382  A 1 
ATOM 2926 N N   . GLY A 1 383  ? -17.062 -17.708 -31.938 1.00 89.70 383  A 1 
ATOM 2927 C CA  . GLY A 1 383  ? -17.027 -16.963 -33.182 1.00 89.22 383  A 1 
ATOM 2928 C C   . GLY A 1 383  ? -17.421 -15.509 -32.973 1.00 90.07 383  A 1 
ATOM 2929 O O   . GLY A 1 383  ? -18.269 -15.191 -32.139 1.00 88.47 383  A 1 
ATOM 2930 N N   . SER A 1 384  ? -16.813 -14.612 -33.754 1.00 88.15 384  A 1 
ATOM 2931 C CA  . SER A 1 384  ? -17.101 -13.185 -33.732 1.00 87.85 384  A 1 
ATOM 2932 C C   . SER A 1 384  ? -18.290 -12.851 -34.619 1.00 88.17 384  A 1 
ATOM 2933 O O   . SER A 1 384  ? -18.331 -13.194 -35.797 1.00 85.21 384  A 1 
ATOM 2934 C CB  . SER A 1 384  ? -15.878 -12.388 -34.184 1.00 85.28 384  A 1 
ATOM 2935 O OG  . SER A 1 384  ? -14.786 -12.649 -33.331 1.00 72.91 384  A 1 
ATOM 2936 N N   . TRP A 1 385  ? -19.260 -12.138 -34.057 1.00 90.13 385  A 1 
ATOM 2937 C CA  . TRP A 1 385  ? -20.430 -11.648 -34.764 1.00 90.20 385  A 1 
ATOM 2938 C C   . TRP A 1 385  ? -20.342 -10.126 -34.869 1.00 90.25 385  A 1 
ATOM 2939 O O   . TRP A 1 385  ? -20.576 -9.401  -33.895 1.00 87.02 385  A 1 
ATOM 2940 C CB  . TRP A 1 385  ? -21.701 -12.125 -34.050 1.00 88.29 385  A 1 
ATOM 2941 C CG  . TRP A 1 385  ? -23.007 -11.548 -34.522 1.00 90.18 385  A 1 
ATOM 2942 C CD1 . TRP A 1 385  ? -23.207 -10.757 -35.601 1.00 84.49 385  A 1 
ATOM 2943 C CD2 . TRP A 1 385  ? -24.320 -11.687 -33.890 1.00 88.13 385  A 1 
ATOM 2944 N NE1 . TRP A 1 385  ? -24.546 -10.383 -35.679 1.00 83.72 385  A 1 
ATOM 2945 C CE2 . TRP A 1 385  ? -25.254 -10.940 -34.648 1.00 86.13 385  A 1 
ATOM 2946 C CE3 . TRP A 1 385  ? -24.790 -12.379 -32.754 1.00 85.87 385  A 1 
ATOM 2947 C CZ2 . TRP A 1 385  ? -26.618 -10.865 -34.285 1.00 86.22 385  A 1 
ATOM 2948 C CZ3 . TRP A 1 385  ? -26.142 -12.309 -32.404 1.00 82.54 385  A 1 
ATOM 2949 C CH2 . TRP A 1 385  ? -27.040 -11.556 -33.160 1.00 83.18 385  A 1 
ATOM 2950 N N   . ASN A 1 386  ? -20.085 -9.628  -36.086 1.00 88.57 386  A 1 
ATOM 2951 C CA  . ASN A 1 386  ? -20.159 -8.207  -36.398 1.00 87.41 386  A 1 
ATOM 2952 C C   . ASN A 1 386  ? -21.619 -7.814  -36.729 1.00 86.95 386  A 1 
ATOM 2953 O O   . ASN A 1 386  ? -22.102 -8.150  -37.817 1.00 84.37 386  A 1 
ATOM 2954 C CB  . ASN A 1 386  ? -19.185 -7.891  -37.535 1.00 85.35 386  A 1 
ATOM 2955 C CG  . ASN A 1 386  ? -19.127 -6.402  -37.855 1.00 81.84 386  A 1 
ATOM 2956 O OD1 . ASN A 1 386  ? -19.935 -5.581  -37.437 1.00 72.62 386  A 1 
ATOM 2957 N ND2 . ASN A 1 386  ? -18.146 -6.001  -38.634 1.00 72.39 386  A 1 
ATOM 2958 N N   . PRO A 1 387  ? -22.319 -7.081  -35.857 1.00 87.77 387  A 1 
ATOM 2959 C CA  . PRO A 1 387  ? -23.722 -6.725  -36.064 1.00 86.03 387  A 1 
ATOM 2960 C C   . PRO A 1 387  ? -23.925 -5.752  -37.232 1.00 86.34 387  A 1 
ATOM 2961 O O   . PRO A 1 387  ? -25.019 -5.684  -37.783 1.00 83.27 387  A 1 
ATOM 2962 C CB  . PRO A 1 387  ? -24.163 -6.112  -34.734 1.00 83.98 387  A 1 
ATOM 2963 C CG  . PRO A 1 387  ? -22.878 -5.497  -34.187 1.00 80.63 387  A 1 
ATOM 2964 C CD  . PRO A 1 387  ? -21.810 -6.496  -34.637 1.00 83.89 387  A 1 
ATOM 2965 N N   . LYS A 1 388  ? -22.886 -5.023  -37.639 1.00 86.91 388  A 1 
ATOM 2966 C CA  . LYS A 1 388  ? -22.928 -4.085  -38.771 1.00 85.74 388  A 1 
ATOM 2967 C C   . LYS A 1 388  ? -22.876 -4.776  -40.131 1.00 86.58 388  A 1 
ATOM 2968 O O   . LYS A 1 388  ? -23.045 -4.115  -41.158 1.00 82.16 388  A 1 
ATOM 2969 C CB  . LYS A 1 388  ? -21.798 -3.055  -38.643 1.00 82.84 388  A 1 
ATOM 2970 C CG  . LYS A 1 388  ? -21.904 -2.218  -37.363 1.00 77.06 388  A 1 
ATOM 2971 C CD  . LYS A 1 388  ? -20.691 -1.294  -37.217 1.00 69.65 388  A 1 
ATOM 2972 C CE  . LYS A 1 388  ? -20.783 -0.561  -35.879 1.00 61.34 388  A 1 
ATOM 2973 N NZ  . LYS A 1 388  ? -19.493 0.055   -35.481 1.00 54.10 388  A 1 
ATOM 2974 N N   . SER A 1 389  ? -22.647 -6.076  -40.160 1.00 87.85 389  A 1 
ATOM 2975 C CA  . SER A 1 389  ? -22.707 -6.836  -41.400 1.00 86.71 389  A 1 
ATOM 2976 C C   . SER A 1 389  ? -24.125 -6.765  -41.995 1.00 87.61 389  A 1 
ATOM 2977 O O   . SER A 1 389  ? -25.094 -7.022  -41.275 1.00 85.74 389  A 1 
ATOM 2978 C CB  . SER A 1 389  ? -22.300 -8.289  -41.164 1.00 84.73 389  A 1 
ATOM 2979 O OG  . SER A 1 389  ? -22.398 -9.019  -42.376 1.00 74.10 389  A 1 
ATOM 2980 N N   . PRO A 1 390  ? -24.263 -6.479  -43.289 1.00 86.17 390  A 1 
ATOM 2981 C CA  . PRO A 1 390  ? -25.576 -6.358  -43.927 1.00 85.52 390  A 1 
ATOM 2982 C C   . PRO A 1 390  ? -26.408 -7.637  -43.831 1.00 86.19 390  A 1 
ATOM 2983 O O   . PRO A 1 390  ? -27.636 -7.573  -43.803 1.00 83.31 390  A 1 
ATOM 2984 C CB  . PRO A 1 390  ? -25.271 -5.968  -45.387 1.00 84.43 390  A 1 
ATOM 2985 C CG  . PRO A 1 390  ? -23.847 -6.461  -45.615 1.00 82.60 390  A 1 
ATOM 2986 C CD  . PRO A 1 390  ? -23.189 -6.267  -44.249 1.00 85.99 390  A 1 
ATOM 2987 N N   . HIS A 1 391  ? -25.742 -8.782  -43.693 1.00 87.93 391  A 1 
ATOM 2988 C CA  . HIS A 1 391  ? -26.407 -10.072 -43.535 1.00 87.42 391  A 1 
ATOM 2989 C C   . HIS A 1 391  ? -27.161 -10.205 -42.205 1.00 88.53 391  A 1 
ATOM 2990 O O   . HIS A 1 391  ? -28.142 -10.947 -42.128 1.00 85.91 391  A 1 
ATOM 2991 C CB  . HIS A 1 391  ? -25.361 -11.179 -43.670 1.00 84.90 391  A 1 
ATOM 2992 C CG  . HIS A 1 391  ? -24.642 -11.132 -44.989 1.00 81.11 391  A 1 
ATOM 2993 N ND1 . HIS A 1 391  ? -25.227 -11.249 -46.231 1.00 70.22 391  A 1 
ATOM 2994 C CD2 . HIS A 1 391  ? -23.303 -10.947 -45.210 1.00 68.86 391  A 1 
ATOM 2995 C CE1 . HIS A 1 391  ? -24.268 -11.137 -47.158 1.00 69.11 391  A 1 
ATOM 2996 N NE2 . HIS A 1 391  ? -23.086 -10.941 -46.577 1.00 70.25 391  A 1 
ATOM 2997 N N   . PHE A 1 392  ? -26.732 -9.462  -41.180 1.00 88.34 392  A 1 
ATOM 2998 C CA  . PHE A 1 392  ? -27.305 -9.508  -39.840 1.00 88.83 392  A 1 
ATOM 2999 C C   . PHE A 1 392  ? -28.142 -8.267  -39.504 1.00 88.97 392  A 1 
ATOM 3000 O O   . PHE A 1 392  ? -28.503 -8.063  -38.352 1.00 85.70 392  A 1 
ATOM 3001 C CB  . PHE A 1 392  ? -26.195 -9.774  -38.819 1.00 87.46 392  A 1 
ATOM 3002 C CG  . PHE A 1 392  ? -25.328 -10.979 -39.130 1.00 87.91 392  A 1 
ATOM 3003 C CD1 . PHE A 1 392  ? -25.911 -12.211 -39.452 1.00 79.58 392  A 1 
ATOM 3004 C CD2 . PHE A 1 392  ? -23.926 -10.857 -39.133 1.00 79.31 392  A 1 
ATOM 3005 C CE1 . PHE A 1 392  ? -25.102 -13.316 -39.796 1.00 78.41 392  A 1 
ATOM 3006 C CE2 . PHE A 1 392  ? -23.115 -11.954 -39.468 1.00 78.21 392  A 1 
ATOM 3007 C CZ  . PHE A 1 392  ? -23.704 -13.177 -39.808 1.00 84.68 392  A 1 
ATOM 3008 N N   . GLN A 1 393  ? -28.480 -7.439  -40.508 1.00 87.05 393  A 1 
ATOM 3009 C CA  . GLN A 1 393  ? -29.220 -6.197  -40.292 1.00 86.45 393  A 1 
ATOM 3010 C C   . GLN A 1 393  ? -30.558 -6.432  -39.564 1.00 86.94 393  A 1 
ATOM 3011 O O   . GLN A 1 393  ? -30.892 -5.692  -38.641 1.00 84.81 393  A 1 
ATOM 3012 C CB  . GLN A 1 393  ? -29.404 -5.499  -41.645 1.00 85.12 393  A 1 
ATOM 3013 C CG  . GLN A 1 393  ? -30.038 -4.111  -41.461 1.00 77.94 393  A 1 
ATOM 3014 C CD  . GLN A 1 393  ? -30.140 -3.304  -42.758 1.00 71.26 393  A 1 
ATOM 3015 O OE1 . GLN A 1 393  ? -29.579 -3.631  -43.784 1.00 62.90 393  A 1 
ATOM 3016 N NE2 . GLN A 1 393  ? -30.866 -2.223  -42.715 1.00 58.95 393  A 1 
ATOM 3017 N N   . VAL A 1 394  ? -31.281 -7.488  -39.898 1.00 87.43 394  A 1 
ATOM 3018 C CA  . VAL A 1 394  ? -32.573 -7.835  -39.276 1.00 87.03 394  A 1 
ATOM 3019 C C   . VAL A 1 394  ? -32.448 -8.074  -37.766 1.00 87.74 394  A 1 
ATOM 3020 O O   . VAL A 1 394  ? -33.357 -7.740  -37.004 1.00 85.31 394  A 1 
ATOM 3021 C CB  . VAL A 1 394  ? -33.187 -9.076  -39.957 1.00 85.51 394  A 1 
ATOM 3022 C CG1 . VAL A 1 394  ? -34.553 -9.450  -39.389 1.00 77.21 394  A 1 
ATOM 3023 C CG2 . VAL A 1 394  ? -33.359 -8.849  -41.469 1.00 77.36 394  A 1 
ATOM 3024 N N   . VAL A 1 395  ? -31.318 -8.614  -37.310 1.00 87.73 395  A 1 
ATOM 3025 C CA  . VAL A 1 395  ? -31.002 -8.834  -35.884 1.00 87.84 395  A 1 
ATOM 3026 C C   . VAL A 1 395  ? -30.161 -7.706  -35.281 1.00 87.98 395  A 1 
ATOM 3027 O O   . VAL A 1 395  ? -29.624 -7.840  -34.188 1.00 84.88 395  A 1 
ATOM 3028 C CB  . VAL A 1 395  ? -30.387 -10.223 -35.630 1.00 86.52 395  A 1 
ATOM 3029 C CG1 . VAL A 1 395  ? -31.442 -11.321 -35.816 1.00 77.28 395  A 1 
ATOM 3030 C CG2 . VAL A 1 395  ? -29.209 -10.525 -36.560 1.00 77.01 395  A 1 
ATOM 3031 N N   . ASN A 1 396  ? -30.054 -6.583  -35.977 1.00 86.91 396  A 1 
ATOM 3032 C CA  . ASN A 1 396  ? -29.445 -5.340  -35.521 1.00 85.96 396  A 1 
ATOM 3033 C C   . ASN A 1 396  ? -30.414 -4.143  -35.594 1.00 85.55 396  A 1 
ATOM 3034 O O   . ASN A 1 396  ? -30.028 -3.016  -35.297 1.00 81.79 396  A 1 
ATOM 3035 C CB  . ASN A 1 396  ? -28.155 -5.106  -36.319 1.00 84.19 396  A 1 
ATOM 3036 C CG  . ASN A 1 396  ? -27.245 -4.079  -35.671 1.00 82.51 396  A 1 
ATOM 3037 O OD1 . ASN A 1 396  ? -27.079 -4.019  -34.468 1.00 74.51 396  A 1 
ATOM 3038 N ND2 . ASN A 1 396  ? -26.603 -3.256  -36.462 1.00 73.95 396  A 1 
ATOM 3039 N N   . GLU A 1 397  ? -31.667 -4.383  -35.992 1.00 86.92 397  A 1 
ATOM 3040 C CA  . GLU A 1 397  ? -32.738 -3.385  -35.976 1.00 86.09 397  A 1 
ATOM 3041 C C   . GLU A 1 397  ? -33.628 -3.582  -34.750 1.00 86.49 397  A 1 
ATOM 3042 O O   . GLU A 1 397  ? -33.912 -4.707  -34.355 1.00 83.35 397  A 1 
ATOM 3043 C CB  . GLU A 1 397  ? -33.554 -3.449  -37.272 1.00 83.43 397  A 1 
ATOM 3044 C CG  . GLU A 1 397  ? -32.801 -2.815  -38.451 1.00 75.55 397  A 1 
ATOM 3045 C CD  . GLU A 1 397  ? -33.560 -2.870  -39.792 1.00 72.38 397  A 1 
ATOM 3046 O OE1 . GLU A 1 397  ? -32.956 -2.449  -40.805 1.00 64.07 397  A 1 
ATOM 3047 O OE2 . GLU A 1 397  ? -34.723 -3.322  -39.806 1.00 65.79 397  A 1 
ATOM 3048 N N   . GLU A 1 398  ? -34.082 -2.489  -34.152 1.00 86.35 398  A 1 
ATOM 3049 C CA  . GLU A 1 398  ? -34.904 -2.547  -32.944 1.00 85.91 398  A 1 
ATOM 3050 C C   . GLU A 1 398  ? -36.167 -3.377  -33.172 1.00 85.42 398  A 1 
ATOM 3051 O O   . GLU A 1 398  ? -36.979 -3.125  -34.060 1.00 82.49 398  A 1 
ATOM 3052 C CB  . GLU A 1 398  ? -35.221 -1.125  -32.443 1.00 83.78 398  A 1 
ATOM 3053 C CG  . GLU A 1 398  ? -35.903 -1.154  -31.071 1.00 76.83 398  A 1 
ATOM 3054 C CD  . GLU A 1 398  ? -36.186 0.241   -30.478 1.00 74.19 398  A 1 
ATOM 3055 O OE1 . GLU A 1 398  ? -36.920 0.291   -29.466 1.00 66.86 398  A 1 
ATOM 3056 O OE2 . GLU A 1 398  ? -35.692 1.249   -31.009 1.00 69.26 398  A 1 
ATOM 3057 N N   . THR A 1 399  ? -36.340 -4.381  -32.329 1.00 86.17 399  A 1 
ATOM 3058 C CA  . THR A 1 399  ? -37.501 -5.261  -32.409 1.00 85.05 399  A 1 
ATOM 3059 C C   . THR A 1 399  ? -38.686 -4.606  -31.704 1.00 84.66 399  A 1 
ATOM 3060 O O   . THR A 1 399  ? -38.556 -4.219  -30.537 1.00 81.97 399  A 1 
ATOM 3061 C CB  . THR A 1 399  ? -37.214 -6.638  -31.799 1.00 83.98 399  A 1 
ATOM 3062 O OG1 . THR A 1 399  ? -36.036 -7.184  -32.334 1.00 74.05 399  A 1 
ATOM 3063 C CG2 . THR A 1 399  ? -38.333 -7.635  -32.104 1.00 73.04 399  A 1 
ATOM 3064 N N   . PRO A 1 400  ? -39.864 -4.523  -32.335 1.00 85.85 400  A 1 
ATOM 3065 C CA  . PRO A 1 400  ? -41.069 -4.020  -31.690 1.00 84.12 400  A 1 
ATOM 3066 C C   . PRO A 1 400  ? -41.357 -4.756  -30.378 1.00 83.59 400  A 1 
ATOM 3067 O O   . PRO A 1 400  ? -41.172 -5.974  -30.304 1.00 81.11 400  A 1 
ATOM 3068 C CB  . PRO A 1 400  ? -42.204 -4.222  -32.699 1.00 82.33 400  A 1 
ATOM 3069 C CG  . PRO A 1 400  ? -41.488 -4.240  -34.043 1.00 82.01 400  A 1 
ATOM 3070 C CD  . PRO A 1 400  ? -40.128 -4.872  -33.721 1.00 85.43 400  A 1 
ATOM 3071 N N   . LYS A 1 401  ? -41.861 -4.040  -29.352 1.00 83.12 401  A 1 
ATOM 3072 C CA  . LYS A 1 401  ? -42.016 -4.567  -27.976 1.00 79.89 401  A 1 
ATOM 3073 C C   . LYS A 1 401  ? -42.727 -5.917  -27.882 1.00 78.95 401  A 1 
ATOM 3074 O O   . LYS A 1 401  ? -42.402 -6.718  -27.010 1.00 71.40 401  A 1 
ATOM 3075 C CB  . LYS A 1 401  ? -42.741 -3.542  -27.093 1.00 74.58 401  A 1 
ATOM 3076 C CG  . LYS A 1 401  ? -41.829 -2.369  -26.697 1.00 65.69 401  A 1 
ATOM 3077 C CD  . LYS A 1 401  ? -42.518 -1.439  -25.694 1.00 58.84 401  A 1 
ATOM 3078 C CE  . LYS A 1 401  ? -41.533 -0.363  -25.243 1.00 50.89 401  A 1 
ATOM 3079 N NZ  . LYS A 1 401  ? -42.115 0.565   -24.235 1.00 44.56 401  A 1 
ATOM 3080 N N   . ASP A 1 402  ? -43.637 -6.168  -28.778 1.00 81.73 402  A 1 
ATOM 3081 C CA  . ASP A 1 402  ? -44.528 -7.322  -28.754 1.00 80.30 402  A 1 
ATOM 3082 C C   . ASP A 1 402  ? -44.005 -8.482  -29.620 1.00 81.62 402  A 1 
ATOM 3083 O O   . ASP A 1 402  ? -44.574 -9.573  -29.599 1.00 75.75 402  A 1 
ATOM 3084 C CB  . ASP A 1 402  ? -45.928 -6.906  -29.243 1.00 75.64 402  A 1 
ATOM 3085 C CG  . ASP A 1 402  ? -46.376 -5.490  -28.870 1.00 67.65 402  A 1 
ATOM 3086 O OD1 . ASP A 1 402  ? -45.885 -4.941  -27.857 1.00 59.38 402  A 1 
ATOM 3087 O OD2 . ASP A 1 402  ? -47.147 -4.925  -29.674 1.00 58.46 402  A 1 
ATOM 3088 N N   . LYS A 1 403  ? -42.941 -8.254  -30.386 1.00 83.18 403  A 1 
ATOM 3089 C CA  . LYS A 1 403  ? -42.385 -9.235  -31.318 1.00 84.35 403  A 1 
ATOM 3090 C C   . LYS A 1 403  ? -41.087 -9.840  -30.796 1.00 86.07 403  A 1 
ATOM 3091 O O   . LYS A 1 403  ? -40.371 -9.261  -29.989 1.00 83.22 403  A 1 
ATOM 3092 C CB  . LYS A 1 403  ? -42.226 -8.627  -32.719 1.00 80.07 403  A 1 
ATOM 3093 C CG  . LYS A 1 403  ? -43.588 -8.361  -33.383 1.00 72.58 403  A 1 
ATOM 3094 C CD  . LYS A 1 403  ? -43.415 -7.946  -34.842 1.00 67.57 403  A 1 
ATOM 3095 C CE  . LYS A 1 403  ? -44.779 -7.715  -35.499 1.00 57.45 403  A 1 
ATOM 3096 N NZ  . LYS A 1 403  ? -44.645 -7.358  -36.930 1.00 49.77 403  A 1 
ATOM 3097 N N   . VAL A 1 404  ? -40.813 -11.029 -31.288 1.00 86.14 404  A 1 
ATOM 3098 C CA  . VAL A 1 404  ? -39.576 -11.770 -31.090 1.00 87.16 404  A 1 
ATOM 3099 C C   . VAL A 1 404  ? -39.103 -12.234 -32.455 1.00 88.40 404  A 1 
ATOM 3100 O O   . VAL A 1 404  ? -39.929 -12.645 -33.284 1.00 85.39 404  A 1 
ATOM 3101 C CB  . VAL A 1 404  ? -39.775 -12.956 -30.123 1.00 84.32 404  A 1 
ATOM 3102 C CG1 . VAL A 1 404  ? -38.463 -13.682 -29.846 1.00 71.69 404  A 1 
ATOM 3103 C CG2 . VAL A 1 404  ? -40.334 -12.498 -28.771 1.00 73.25 404  A 1 
ATOM 3104 N N   . LEU A 1 405  ? -37.801 -12.126 -32.699 1.00 89.21 405  A 1 
ATOM 3105 C CA  . LEU A 1 405  ? -37.164 -12.616 -33.904 1.00 89.39 405  A 1 
ATOM 3106 C C   . LEU A 1 405  ? -36.588 -14.008 -33.645 1.00 90.79 405  A 1 
ATOM 3107 O O   . LEU A 1 405  ? -36.249 -14.344 -32.514 1.00 88.59 405  A 1 
ATOM 3108 C CB  . LEU A 1 405  ? -36.073 -11.629 -34.365 1.00 86.67 405  A 1 
ATOM 3109 C CG  . LEU A 1 405  ? -36.624 -10.249 -34.786 1.00 80.91 405  A 1 
ATOM 3110 C CD1 . LEU A 1 405  ? -35.473 -9.273  -34.970 1.00 72.26 405  A 1 
ATOM 3111 C CD2 . LEU A 1 405  ? -37.414 -10.327 -36.090 1.00 71.72 405  A 1 
ATOM 3112 N N   . PHE A 1 406  ? -36.473 -14.792 -34.686 1.00 89.61 406  A 1 
ATOM 3113 C CA  . PHE A 1 406  ? -35.716 -16.028 -34.642 1.00 89.81 406  A 1 
ATOM 3114 C C   . PHE A 1 406  ? -34.333 -15.812 -35.236 1.00 90.24 406  A 1 
ATOM 3115 O O   . PHE A 1 406  ? -34.145 -14.982 -36.125 1.00 88.32 406  A 1 
ATOM 3116 C CB  . PHE A 1 406  ? -36.485 -17.166 -35.327 1.00 87.58 406  A 1 
ATOM 3117 C CG  . PHE A 1 406  ? -37.636 -17.682 -34.507 1.00 86.00 406  A 1 
ATOM 3118 C CD1 . PHE A 1 406  ? -37.426 -18.719 -33.581 1.00 77.71 406  A 1 
ATOM 3119 C CD2 . PHE A 1 406  ? -38.922 -17.138 -34.644 1.00 76.73 406  A 1 
ATOM 3120 C CE1 . PHE A 1 406  ? -38.494 -19.218 -32.815 1.00 75.07 406  A 1 
ATOM 3121 C CE2 . PHE A 1 406  ? -39.990 -17.630 -33.874 1.00 74.73 406  A 1 
ATOM 3122 C CZ  . PHE A 1 406  ? -39.778 -18.676 -32.964 1.00 80.01 406  A 1 
ATOM 3123 N N   . MET A 1 407  ? -33.384 -16.562 -34.735 1.00 90.62 407  A 1 
ATOM 3124 C CA  . MET A 1 407  ? -32.019 -16.619 -35.215 1.00 90.89 407  A 1 
ATOM 3125 C C   . MET A 1 407  ? -31.575 -18.066 -35.220 1.00 91.40 407  A 1 
ATOM 3126 O O   . MET A 1 407  ? -31.789 -18.780 -34.243 1.00 90.02 407  A 1 
ATOM 3127 C CB  . MET A 1 407  ? -31.142 -15.747 -34.308 1.00 89.13 407  A 1 
ATOM 3128 C CG  . MET A 1 407  ? -29.720 -15.573 -34.838 1.00 82.83 407  A 1 
ATOM 3129 S SD  . MET A 1 407  ? -28.701 -14.560 -33.744 1.00 81.55 407  A 1 
ATOM 3130 C CE  . MET A 1 407  ? -28.378 -15.765 -32.437 1.00 69.95 407  A 1 
ATOM 3131 N N   . THR A 1 408  ? -30.979 -18.491 -36.313 1.00 92.01 408  A 1 
ATOM 3132 C CA  . THR A 1 408  ? -30.453 -19.839 -36.457 1.00 92.00 408  A 1 
ATOM 3133 C C   . THR A 1 408  ? -28.940 -19.789 -36.419 1.00 92.04 408  A 1 
ATOM 3134 O O   . THR A 1 408  ? -28.327 -19.012 -37.143 1.00 90.32 408  A 1 
ATOM 3135 C CB  . THR A 1 408  ? -30.959 -20.502 -37.747 1.00 91.44 408  A 1 
ATOM 3136 O OG1 . THR A 1 408  ? -32.369 -20.471 -37.777 1.00 78.86 408  A 1 
ATOM 3137 C CG2 . THR A 1 408  ? -30.552 -21.971 -37.840 1.00 77.25 408  A 1 
ATOM 3138 N N   . THR A 1 409  ? -28.334 -20.626 -35.574 1.00 92.67 409  A 1 
ATOM 3139 C CA  . THR A 1 409  ? -26.894 -20.829 -35.499 1.00 92.61 409  A 1 
ATOM 3140 C C   . THR A 1 409  ? -26.594 -22.259 -35.900 1.00 92.30 409  A 1 
ATOM 3141 O O   . THR A 1 409  ? -27.261 -23.176 -35.441 1.00 90.57 409  A 1 
ATOM 3142 C CB  . THR A 1 409  ? -26.359 -20.538 -34.092 1.00 92.53 409  A 1 
ATOM 3143 O OG1 . THR A 1 409  ? -26.833 -19.293 -33.631 1.00 78.25 409  A 1 
ATOM 3144 C CG2 . THR A 1 409  ? -24.838 -20.475 -34.065 1.00 77.00 409  A 1 
ATOM 3145 N N   . ALA A 1 410  ? -25.600 -22.444 -36.766 1.00 92.00 410  A 1 
ATOM 3146 C CA  . ALA A 1 410  ? -25.141 -23.754 -37.173 1.00 91.40 410  A 1 
ATOM 3147 C C   . ALA A 1 410  ? -23.671 -23.944 -36.791 1.00 91.57 410  A 1 
ATOM 3148 O O   . ALA A 1 410  ? -22.860 -23.041 -36.958 1.00 90.17 410  A 1 
ATOM 3149 C CB  . ALA A 1 410  ? -25.374 -23.944 -38.676 1.00 90.58 410  A 1 
ATOM 3150 N N   . VAL A 1 411  ? -23.359 -25.144 -36.319 1.00 91.55 411  A 1 
ATOM 3151 C CA  . VAL A 1 411  ? -21.990 -25.555 -36.024 1.00 91.89 411  A 1 
ATOM 3152 C C   . VAL A 1 411  ? -21.679 -26.803 -36.812 1.00 91.38 411  A 1 
ATOM 3153 O O   . VAL A 1 411  ? -22.332 -27.827 -36.620 1.00 89.74 411  A 1 
ATOM 3154 C CB  . VAL A 1 411  ? -21.774 -25.811 -34.527 1.00 91.38 411  A 1 
ATOM 3155 C CG1 . VAL A 1 411  ? -20.321 -26.168 -34.213 1.00 76.24 411  A 1 
ATOM 3156 C CG2 . VAL A 1 411  ? -22.100 -24.555 -33.747 1.00 73.94 411  A 1 
ATOM 3157 N N   . ASP A 1 412  ? -20.668 -26.707 -37.653 1.00 89.38 412  A 1 
ATOM 3158 C CA  . ASP A 1 412  ? -20.176 -27.835 -38.424 1.00 88.01 412  A 1 
ATOM 3159 C C   . ASP A 1 412  ? -18.951 -28.423 -37.733 1.00 87.47 412  A 1 
ATOM 3160 O O   . ASP A 1 412  ? -17.915 -27.766 -37.610 1.00 85.01 412  A 1 
ATOM 3161 C CB  . ASP A 1 412  ? -19.854 -27.406 -39.861 1.00 86.80 412  A 1 
ATOM 3162 C CG  . ASP A 1 412  ? -21.079 -27.002 -40.676 1.00 84.91 412  A 1 
ATOM 3163 O OD1 . ASP A 1 412  ? -22.208 -27.436 -40.365 1.00 77.95 412  A 1 
ATOM 3164 O OD2 . ASP A 1 412  ? -20.930 -26.275 -41.686 1.00 78.09 412  A 1 
ATOM 3165 N N   . LEU A 1 413  ? -19.069 -29.659 -37.290 1.00 88.66 413  A 1 
ATOM 3166 C CA  . LEU A 1 413  ? -18.019 -30.379 -36.575 1.00 88.81 413  A 1 
ATOM 3167 C C   . LEU A 1 413  ? -17.513 -31.548 -37.408 1.00 88.77 413  A 1 
ATOM 3168 O O   . LEU A 1 413  ? -18.288 -32.295 -37.991 1.00 86.89 413  A 1 
ATOM 3169 C CB  . LEU A 1 413  ? -18.534 -30.859 -35.209 1.00 88.52 413  A 1 
ATOM 3170 C CG  . LEU A 1 413  ? -19.003 -29.728 -34.278 1.00 87.81 413  A 1 
ATOM 3171 C CD1 . LEU A 1 413  ? -19.508 -30.332 -32.973 1.00 78.38 413  A 1 
ATOM 3172 C CD2 . LEU A 1 413  ? -17.878 -28.747 -33.939 1.00 79.98 413  A 1 
ATOM 3173 N N   . VAL A 1 414  ? -16.194 -31.714 -37.417 1.00 85.57 414  A 1 
ATOM 3174 C CA  . VAL A 1 414  ? -15.551 -32.935 -37.893 1.00 84.24 414  A 1 
ATOM 3175 C C   . VAL A 1 414  ? -15.309 -33.819 -36.672 1.00 84.76 414  A 1 
ATOM 3176 O O   . VAL A 1 414  ? -14.603 -33.424 -35.753 1.00 83.57 414  A 1 
ATOM 3177 C CB  . VAL A 1 414  ? -14.246 -32.640 -38.643 1.00 81.58 414  A 1 
ATOM 3178 C CG1 . VAL A 1 414  ? -13.594 -33.922 -39.155 1.00 73.78 414  A 1 
ATOM 3179 C CG2 . VAL A 1 414  ? -14.505 -31.733 -39.854 1.00 73.18 414  A 1 
ATOM 3180 N N   . ILE A 1 415  ? -15.934 -34.997 -36.691 1.00 87.34 415  A 1 
ATOM 3181 C CA  . ILE A 1 415  ? -15.776 -36.014 -35.648 1.00 87.79 415  A 1 
ATOM 3182 C C   . ILE A 1 415  ? -14.875 -37.100 -36.224 1.00 86.85 415  A 1 
ATOM 3183 O O   . ILE A 1 415  ? -15.129 -37.569 -37.320 1.00 83.91 415  A 1 
ATOM 3184 C CB  . ILE A 1 415  ? -17.145 -36.562 -35.211 1.00 88.43 415  A 1 
ATOM 3185 C CG1 . ILE A 1 415  ? -18.074 -35.432 -34.705 1.00 86.46 415  A 1 
ATOM 3186 C CG2 . ILE A 1 415  ? -16.954 -37.637 -34.138 1.00 85.06 415  A 1 
ATOM 3187 C CD1 . ILE A 1 415  ? -19.498 -35.879 -34.351 1.00 83.40 415  A 1 
ATOM 3188 N N   . THR A 1 416  ? -13.827 -37.478 -35.484 1.00 87.26 416  A 1 
ATOM 3189 C CA  . THR A 1 416  ? -12.778 -38.386 -35.980 1.00 85.27 416  A 1 
ATOM 3190 C C   . THR A 1 416  ? -13.339 -39.745 -36.397 1.00 85.45 416  A 1 
ATOM 3191 O O   . THR A 1 416  ? -12.938 -40.297 -37.422 1.00 82.85 416  A 1 
ATOM 3192 C CB  . THR A 1 416  ? -11.704 -38.585 -34.904 1.00 83.48 416  A 1 
ATOM 3193 O OG1 . THR A 1 416  ? -11.249 -37.333 -34.439 1.00 76.79 416  A 1 
ATOM 3194 C CG2 . THR A 1 416  ? -10.479 -39.337 -35.404 1.00 74.04 416  A 1 
ATOM 3195 N N   . GLU A 1 417  ? -14.295 -40.268 -35.636 1.00 86.62 417  A 1 
ATOM 3196 C CA  . GLU A 1 417  ? -14.913 -41.571 -35.892 1.00 86.70 417  A 1 
ATOM 3197 C C   . GLU A 1 417  ? -16.072 -41.514 -36.899 1.00 87.66 417  A 1 
ATOM 3198 O O   . GLU A 1 417  ? -16.622 -42.556 -37.252 1.00 85.18 417  A 1 
ATOM 3199 C CB  . GLU A 1 417  ? -15.379 -42.207 -34.575 1.00 85.91 417  A 1 
ATOM 3200 C CG  . GLU A 1 417  ? -14.279 -42.359 -33.494 1.00 83.04 417  A 1 
ATOM 3201 C CD  . GLU A 1 417  ? -14.105 -41.146 -32.574 1.00 82.00 417  A 1 
ATOM 3202 O OE1 . GLU A 1 417  ? -13.493 -41.333 -31.502 1.00 72.69 417  A 1 
ATOM 3203 O OE2 . GLU A 1 417  ? -14.611 -40.052 -32.906 1.00 74.70 417  A 1 
ATOM 3204 N N   . VAL A 1 418  ? -16.462 -40.326 -37.365 1.00 86.57 418  A 1 
ATOM 3205 C CA  . VAL A 1 418  ? -17.581 -40.128 -38.293 1.00 87.01 418  A 1 
ATOM 3206 C C   . VAL A 1 418  ? -17.055 -39.665 -39.646 1.00 86.51 418  A 1 
ATOM 3207 O O   . VAL A 1 418  ? -16.279 -38.727 -39.743 1.00 83.91 418  A 1 
ATOM 3208 C CB  . VAL A 1 418  ? -18.635 -39.159 -37.724 1.00 87.15 418  A 1 
ATOM 3209 C CG1 . VAL A 1 418  ? -19.844 -39.032 -38.661 1.00 78.46 418  A 1 
ATOM 3210 C CG2 . VAL A 1 418  ? -19.168 -39.640 -36.373 1.00 76.83 418  A 1 
ATOM 3211 N N   . GLN A 1 419  ? -17.506 -40.339 -40.710 1.00 85.66 419  A 1 
ATOM 3212 C CA  . GLN A 1 419  ? -16.968 -40.109 -42.044 1.00 84.02 419  A 1 
ATOM 3213 C C   . GLN A 1 419  ? -17.303 -38.724 -42.610 1.00 84.05 419  A 1 
ATOM 3214 O O   . GLN A 1 419  ? -16.533 -38.166 -43.393 1.00 80.18 419  A 1 
ATOM 3215 C CB  . GLN A 1 419  ? -17.477 -41.225 -42.963 1.00 80.90 419  A 1 
ATOM 3216 C CG  . GLN A 1 419  ? -16.746 -41.233 -44.317 1.00 73.85 419  A 1 
ATOM 3217 C CD  . GLN A 1 419  ? -17.197 -42.350 -45.250 1.00 69.52 419  A 1 
ATOM 3218 O OE1 . GLN A 1 419  ? -18.080 -43.136 -45.001 1.00 62.06 419  A 1 
ATOM 3219 N NE2 . GLN A 1 419  ? -16.578 -42.465 -46.402 1.00 59.24 419  A 1 
ATOM 3220 N N   . GLU A 1 420  ? -18.455 -38.168 -42.234 1.00 82.74 420  A 1 
ATOM 3221 C CA  . GLU A 1 420  ? -18.974 -36.910 -42.743 1.00 83.18 420  A 1 
ATOM 3222 C C   . GLU A 1 420  ? -19.072 -35.846 -41.635 1.00 84.05 420  A 1 
ATOM 3223 O O   . GLU A 1 420  ? -19.240 -36.185 -40.464 1.00 82.22 420  A 1 
ATOM 3224 C CB  . GLU A 1 420  ? -20.300 -37.153 -43.480 1.00 81.12 420  A 1 
ATOM 3225 C CG  . GLU A 1 420  ? -21.416 -37.754 -42.616 1.00 76.05 420  A 1 
ATOM 3226 C CD  . GLU A 1 420  ? -22.513 -38.421 -43.460 1.00 75.95 420  A 1 
ATOM 3227 O OE1 . GLU A 1 420  ? -23.089 -39.410 -42.966 1.00 67.11 420  A 1 
ATOM 3228 O OE2 . GLU A 1 420  ? -22.747 -37.975 -44.607 1.00 69.74 420  A 1 
ATOM 3229 N N   . PRO A 1 421  ? -18.948 -34.535 -41.976 1.00 84.91 421  A 1 
ATOM 3230 C CA  . PRO A 1 421  ? -19.154 -33.461 -41.016 1.00 84.51 421  A 1 
ATOM 3231 C C   . PRO A 1 421  ? -20.569 -33.482 -40.458 1.00 85.92 421  A 1 
ATOM 3232 O O   . PRO A 1 421  ? -21.544 -33.657 -41.193 1.00 84.05 421  A 1 
ATOM 3233 C CB  . PRO A 1 421  ? -18.856 -32.155 -41.762 1.00 81.39 421  A 1 
ATOM 3234 C CG  . PRO A 1 421  ? -18.020 -32.588 -42.957 1.00 77.48 421  A 1 
ATOM 3235 C CD  . PRO A 1 421  ? -18.559 -33.989 -43.264 1.00 79.09 421  A 1 
ATOM 3236 N N   . VAL A 1 422  ? -20.706 -33.241 -39.169 1.00 87.49 422  A 1 
ATOM 3237 C CA  . VAL A 1 422  ? -21.986 -33.193 -38.465 1.00 88.89 422  A 1 
ATOM 3238 C C   . VAL A 1 422  ? -22.363 -31.741 -38.212 1.00 89.52 422  A 1 
ATOM 3239 O O   . VAL A 1 422  ? -21.618 -31.017 -37.552 1.00 88.13 422  A 1 
ATOM 3240 C CB  . VAL A 1 422  ? -21.930 -33.995 -37.153 1.00 88.40 422  A 1 
ATOM 3241 C CG1 . VAL A 1 422  ? -23.289 -34.004 -36.445 1.00 78.88 422  A 1 
ATOM 3242 C CG2 . VAL A 1 422  ? -21.540 -35.451 -37.424 1.00 77.90 422  A 1 
ATOM 3243 N N   . ARG A 1 423  ? -23.517 -31.292 -38.691 1.00 90.94 423  A 1 
ATOM 3244 C CA  . ARG A 1 423  ? -24.057 -29.949 -38.480 1.00 90.78 423  A 1 
ATOM 3245 C C   . ARG A 1 423  ? -25.111 -29.958 -37.380 1.00 90.98 423  A 1 
ATOM 3246 O O   . ARG A 1 423  ? -26.204 -30.486 -37.577 1.00 89.86 423  A 1 
ATOM 3247 C CB  . ARG A 1 423  ? -24.585 -29.380 -39.807 1.00 89.50 423  A 1 
ATOM 3248 C CG  . ARG A 1 423  ? -25.241 -28.009 -39.612 1.00 88.33 423  A 1 
ATOM 3249 C CD  . ARG A 1 423  ? -25.599 -27.332 -40.945 1.00 86.22 423  A 1 
ATOM 3250 N NE  . ARG A 1 423  ? -24.379 -26.906 -41.634 1.00 84.61 423  A 1 
ATOM 3251 C CZ  . ARG A 1 423  ? -24.265 -26.090 -42.678 1.00 83.73 423  A 1 
ATOM 3252 N NH1 . ARG A 1 423  ? -25.308 -25.585 -43.271 1.00 76.70 423  A 1 
ATOM 3253 N NH2 . ARG A 1 423  ? -23.082 -25.769 -43.115 1.00 80.06 423  A 1 
ATOM 3254 N N   . PHE A 1 424  ? -24.825 -29.295 -36.270 1.00 91.43 424  A 1 
ATOM 3255 C CA  . PHE A 1 424  ? -25.790 -28.985 -35.229 1.00 92.09 424  A 1 
ATOM 3256 C C   . PHE A 1 424  ? -26.449 -27.634 -35.530 1.00 92.15 424  A 1 
ATOM 3257 O O   . PHE A 1 424  ? -25.756 -26.640 -35.726 1.00 90.79 424  A 1 
ATOM 3258 C CB  . PHE A 1 424  ? -25.104 -28.995 -33.862 1.00 92.17 424  A 1 
ATOM 3259 C CG  . PHE A 1 424  ? -24.573 -30.349 -33.467 1.00 92.65 424  A 1 
ATOM 3260 C CD1 . PHE A 1 424  ? -25.421 -31.296 -32.863 1.00 81.80 424  A 1 
ATOM 3261 C CD2 . PHE A 1 424  ? -23.230 -30.695 -33.700 1.00 81.73 424  A 1 
ATOM 3262 C CE1 . PHE A 1 424  ? -24.944 -32.568 -32.500 1.00 82.13 424  A 1 
ATOM 3263 C CE2 . PHE A 1 424  ? -22.745 -31.971 -33.335 1.00 81.95 424  A 1 
ATOM 3264 C CZ  . PHE A 1 424  ? -23.604 -32.898 -32.731 1.00 90.86 424  A 1 
ATOM 3265 N N   . LEU A 1 425  ? -27.776 -27.599 -35.587 1.00 91.58 425  A 1 
ATOM 3266 C CA  . LEU A 1 425  ? -28.594 -26.422 -35.883 1.00 91.45 425  A 1 
ATOM 3267 C C   . LEU A 1 425  ? -29.382 -26.007 -34.641 1.00 91.85 425  A 1 
ATOM 3268 O O   . LEU A 1 425  ? -30.238 -26.748 -34.175 1.00 90.44 425  A 1 
ATOM 3269 C CB  . LEU A 1 425  ? -29.536 -26.738 -37.060 1.00 89.48 425  A 1 
ATOM 3270 C CG  . LEU A 1 425  ? -28.896 -26.477 -38.435 1.00 83.46 425  A 1 
ATOM 3271 C CD1 . LEU A 1 425  ? -29.669 -27.226 -39.523 1.00 73.68 425  A 1 
ATOM 3272 C CD2 . LEU A 1 425  ? -28.936 -24.991 -38.787 1.00 73.82 425  A 1 
ATOM 3273 N N   . LEU A 1 426  ? -29.126 -24.804 -34.153 1.00 91.09 426  A 1 
ATOM 3274 C CA  . LEU A 1 426  ? -29.782 -24.216 -32.990 1.00 91.15 426  A 1 
ATOM 3275 C C   . LEU A 1 426  ? -30.667 -23.061 -33.432 1.00 91.36 426  A 1 
ATOM 3276 O O   . LEU A 1 426  ? -30.179 -22.030 -33.898 1.00 89.56 426  A 1 
ATOM 3277 C CB  . LEU A 1 426  ? -28.702 -23.739 -32.000 1.00 90.25 426  A 1 
ATOM 3278 C CG  . LEU A 1 426  ? -28.068 -24.910 -31.228 1.00 88.63 426  A 1 
ATOM 3279 C CD1 . LEU A 1 426  ? -26.647 -24.551 -30.833 1.00 75.00 426  A 1 
ATOM 3280 C CD2 . LEU A 1 426  ? -28.859 -25.211 -29.960 1.00 74.17 426  A 1 
ATOM 3281 N N   . GLU A 1 427  ? -31.968 -23.200 -33.250 1.00 90.81 427  A 1 
ATOM 3282 C CA  . GLU A 1 427  ? -32.923 -22.115 -33.425 1.00 90.60 427  A 1 
ATOM 3283 C C   . GLU A 1 427  ? -33.163 -21.429 -32.075 1.00 90.24 427  A 1 
ATOM 3284 O O   . GLU A 1 427  ? -33.659 -22.038 -31.130 1.00 88.12 427  A 1 
ATOM 3285 C CB  . GLU A 1 427  ? -34.245 -22.627 -34.004 1.00 89.27 427  A 1 
ATOM 3286 C CG  . GLU A 1 427  ? -34.117 -23.124 -35.453 1.00 84.87 427  A 1 
ATOM 3287 C CD  . GLU A 1 427  ? -35.476 -23.548 -36.046 1.00 84.42 427  A 1 
ATOM 3288 O OE1 . GLU A 1 427  ? -35.608 -23.572 -37.290 1.00 75.86 427  A 1 
ATOM 3289 O OE2 . GLU A 1 427  ? -36.445 -23.817 -35.284 1.00 77.85 427  A 1 
ATOM 3290 N N   . THR A 1 428  ? -32.849 -20.136 -31.999 1.00 91.38 428  A 1 
ATOM 3291 C CA  . THR A 1 428  ? -33.031 -19.338 -30.792 1.00 90.91 428  A 1 
ATOM 3292 C C   . THR A 1 428  ? -33.891 -18.125 -31.078 1.00 90.75 428  A 1 
ATOM 3293 O O   . THR A 1 428  ? -33.939 -17.617 -32.201 1.00 88.32 428  A 1 
ATOM 3294 C CB  . THR A 1 428  ? -31.694 -18.924 -30.157 1.00 89.53 428  A 1 
ATOM 3295 O OG1 . THR A 1 428  ? -30.862 -18.278 -31.092 1.00 73.94 428  A 1 
ATOM 3296 C CG2 . THR A 1 428  ? -30.945 -20.137 -29.632 1.00 73.60 428  A 1 
ATOM 3297 N N   . LYS A 1 429  ? -34.594 -17.643 -30.050 1.00 90.29 429  A 1 
ATOM 3298 C CA  . LYS A 1 429  ? -35.347 -16.398 -30.144 1.00 90.35 429  A 1 
ATOM 3299 C C   . LYS A 1 429  ? -34.460 -15.243 -29.703 1.00 90.48 429  A 1 
ATOM 3300 O O   . LYS A 1 429  ? -33.769 -15.349 -28.690 1.00 89.04 429  A 1 
ATOM 3301 C CB  . LYS A 1 429  ? -36.621 -16.462 -29.302 1.00 88.85 429  A 1 
ATOM 3302 C CG  . LYS A 1 429  ? -37.607 -17.544 -29.776 1.00 86.38 429  A 1 
ATOM 3303 C CD  . LYS A 1 429  ? -38.767 -17.622 -28.783 1.00 84.38 429  A 1 
ATOM 3304 C CE  . LYS A 1 429  ? -39.677 -18.811 -29.048 1.00 76.95 429  A 1 
ATOM 3305 N NZ  . LYS A 1 429  ? -40.587 -19.032 -27.888 1.00 69.80 429  A 1 
ATOM 3306 N N   . VAL A 1 430  ? -34.522 -14.133 -30.427 1.00 90.30 430  A 1 
ATOM 3307 C CA  . VAL A 1 430  ? -33.790 -12.909 -30.099 1.00 90.42 430  A 1 
ATOM 3308 C C   . VAL A 1 430  ? -34.705 -11.697 -30.183 1.00 90.24 430  A 1 
ATOM 3309 O O   . VAL A 1 430  ? -35.704 -11.685 -30.907 1.00 88.14 430  A 1 
ATOM 3310 C CB  . VAL A 1 430  ? -32.519 -12.723 -30.955 1.00 89.95 430  A 1 
ATOM 3311 C CG1 . VAL A 1 430  ? -31.548 -13.895 -30.773 1.00 79.18 430  A 1 
ATOM 3312 C CG2 . VAL A 1 430  ? -32.814 -12.558 -32.450 1.00 78.70 430  A 1 
ATOM 3313 N N   . ARG A 1 431  ? -34.371 -10.673 -29.422 1.00 89.41 431  A 1 
ATOM 3314 C CA  . ARG A 1 431  ? -35.020 -9.369  -29.474 1.00 88.44 431  A 1 
ATOM 3315 C C   . ARG A 1 431  ? -33.948 -8.295  -29.402 1.00 88.78 431  A 1 
ATOM 3316 O O   . ARG A 1 431  ? -33.140 -8.318  -28.486 1.00 87.40 431  A 1 
ATOM 3317 C CB  . ARG A 1 431  ? -36.044 -9.285  -28.335 1.00 86.51 431  A 1 
ATOM 3318 C CG  . ARG A 1 431  ? -36.819 -7.965  -28.375 1.00 79.82 431  A 1 
ATOM 3319 C CD  . ARG A 1 431  ? -37.898 -7.926  -27.302 1.00 78.31 431  A 1 
ATOM 3320 N NE  . ARG A 1 431  ? -38.314 -6.543  -27.090 1.00 72.71 431  A 1 
ATOM 3321 C CZ  . ARG A 1 431  ? -38.654 -5.994  -25.945 1.00 67.55 431  A 1 
ATOM 3322 N NH1 . ARG A 1 431  ? -38.971 -6.721  -24.915 1.00 59.27 431  A 1 
ATOM 3323 N NH2 . ARG A 1 431  ? -38.627 -4.712  -25.809 1.00 61.70 431  A 1 
ATOM 3324 N N   . VAL A 1 432  ? -33.969 -7.359  -30.345 1.00 87.91 432  A 1 
ATOM 3325 C CA  . VAL A 1 432  ? -33.053 -6.218  -30.339 1.00 87.84 432  A 1 
ATOM 3326 C C   . VAL A 1 432  ? -33.724 -5.084  -29.578 1.00 87.12 432  A 1 
ATOM 3327 O O   . VAL A 1 432  ? -34.770 -4.589  -29.988 1.00 84.49 432  A 1 
ATOM 3328 C CB  . VAL A 1 432  ? -32.644 -5.794  -31.754 1.00 86.97 432  A 1 
ATOM 3329 C CG1 . VAL A 1 432  ? -31.568 -4.713  -31.700 1.00 78.31 432  A 1 
ATOM 3330 C CG2 . VAL A 1 432  ? -32.088 -6.984  -32.542 1.00 78.55 432  A 1 
ATOM 3331 N N   . CYS A 1 433  ? -33.145 -4.717  -28.455 1.00 86.95 433  A 1 
ATOM 3332 C CA  . CYS A 1 433  ? -33.619 -3.666  -27.579 1.00 83.74 433  A 1 
ATOM 3333 C C   . CYS A 1 433  ? -32.987 -2.322  -27.965 1.00 82.29 433  A 1 
ATOM 3334 O O   . CYS A 1 433  ? -31.873 -2.279  -28.491 1.00 78.56 433  A 1 
ATOM 3335 C CB  . CYS A 1 433  ? -33.314 -4.046  -26.127 1.00 80.82 433  A 1 
ATOM 3336 S SG  . CYS A 1 433  ? -34.227 -5.559  -25.663 1.00 72.59 433  A 1 
ATOM 3337 N N   . SER A 1 434  ? -33.687 -1.221  -27.657 1.00 82.80 434  A 1 
ATOM 3338 C CA  . SER A 1 434  ? -33.114 0.109   -27.874 1.00 79.20 434  A 1 
ATOM 3339 C C   . SER A 1 434  ? -31.886 0.323   -26.980 1.00 77.45 434  A 1 
ATOM 3340 O O   . SER A 1 434  ? -31.835 -0.197  -25.860 1.00 72.09 434  A 1 
ATOM 3341 C CB  . SER A 1 434  ? -34.165 1.216   -27.680 1.00 75.41 434  A 1 
ATOM 3342 O OG  . SER A 1 434  ? -34.334 1.559   -26.320 1.00 67.01 434  A 1 
ATOM 3343 N N   . PRO A 1 435  ? -30.898 1.146   -27.396 1.00 73.48 435  A 1 
ATOM 3344 C CA  . PRO A 1 435  ? -29.712 1.433   -26.586 1.00 70.25 435  A 1 
ATOM 3345 C C   . PRO A 1 435  ? -30.034 2.019   -25.208 1.00 68.99 435  A 1 
ATOM 3346 O O   . PRO A 1 435  ? -29.309 1.795   -24.248 1.00 64.44 435  A 1 
ATOM 3347 C CB  . PRO A 1 435  ? -28.888 2.428   -27.420 1.00 67.96 435  A 1 
ATOM 3348 C CG  . PRO A 1 435  ? -29.349 2.185   -28.848 1.00 66.45 435  A 1 
ATOM 3349 C CD  . PRO A 1 435  ? -30.814 1.795   -28.693 1.00 67.76 435  A 1 
ATOM 3350 N N   . ASN A 1 436  ? -31.139 2.765   -25.103 1.00 69.79 436  A 1 
ATOM 3351 C CA  . ASN A 1 436  ? -31.598 3.420   -23.875 1.00 67.11 436  A 1 
ATOM 3352 C C   . ASN A 1 436  ? -32.436 2.512   -22.970 1.00 65.05 436  A 1 
ATOM 3353 O O   . ASN A 1 436  ? -32.741 2.892   -21.843 1.00 59.72 436  A 1 
ATOM 3354 C CB  . ASN A 1 436  ? -32.400 4.674   -24.256 1.00 64.31 436  A 1 
ATOM 3355 C CG  . ASN A 1 436  ? -31.553 5.751   -24.920 1.00 60.59 436  A 1 
ATOM 3356 O OD1 . ASN A 1 436  ? -30.348 5.790   -24.835 1.00 54.80 436  A 1 
ATOM 3357 N ND2 . ASN A 1 436  ? -32.187 6.676   -25.599 1.00 54.39 436  A 1 
ATOM 3358 N N   . GLU A 1 437  ? -32.850 1.355   -23.445 1.00 67.28 437  A 1 
ATOM 3359 C CA  . GLU A 1 437  ? -33.560 0.402   -22.613 1.00 65.63 437  A 1 
ATOM 3360 C C   . GLU A 1 437  ? -32.577 -0.103  -21.551 1.00 62.71 437  A 1 
ATOM 3361 O O   . GLU A 1 437  ? -31.534 -0.668  -21.875 1.00 59.13 437  A 1 
ATOM 3362 C CB  . GLU A 1 437  ? -34.202 -0.705  -23.485 1.00 63.55 437  A 1 
ATOM 3363 C CG  . GLU A 1 437  ? -35.414 -1.400  -22.825 1.00 59.35 437  A 1 
ATOM 3364 C CD  . GLU A 1 437  ? -36.225 -2.293  -23.799 1.00 56.31 437  A 1 
ATOM 3365 O OE1 . GLU A 1 437  ? -37.251 -2.891  -23.377 1.00 51.48 437  A 1 
ATOM 3366 O OE2 . GLU A 1 437  ? -35.878 -2.408  -24.987 1.00 53.01 437  A 1 
ATOM 3367 N N   . ARG A 1 438  ? -32.873 0.143   -20.274 1.00 60.20 438  A 1 
ATOM 3368 C CA  . ARG A 1 438  ? -32.079 -0.402  -19.169 1.00 57.63 438  A 1 
ATOM 3369 C C   . ARG A 1 438  ? -32.205 -1.918  -19.218 1.00 56.63 438  A 1 
ATOM 3370 O O   . ARG A 1 438  ? -33.115 -2.499  -18.634 1.00 52.75 438  A 1 
ATOM 3371 C CB  . ARG A 1 438  ? -32.517 0.145   -17.802 1.00 53.02 438  A 1 
ATOM 3372 C CG  . ARG A 1 438  ? -31.939 1.535   -17.478 1.00 48.59 438  A 1 
ATOM 3373 C CD  . ARG A 1 438  ? -32.315 1.938   -16.052 1.00 44.51 438  A 1 
ATOM 3374 N NE  . ARG A 1 438  ? -31.732 3.225   -15.643 1.00 38.39 438  A 1 
ATOM 3375 C CZ  . ARG A 1 438  ? -31.858 3.810   -14.461 1.00 33.39 438  A 1 
ATOM 3376 N NH1 . ARG A 1 438  ? -32.564 3.272   -13.497 1.00 30.90 438  A 1 
ATOM 3377 N NH2 . ARG A 1 438  ? -31.282 4.948   -14.212 1.00 29.12 438  A 1 
ATOM 3378 N N   . LEU A 1 439  ? -31.292 -2.533  -19.929 1.00 59.84 439  A 1 
ATOM 3379 C CA  . LEU A 1 439  ? -31.115 -3.963  -19.921 1.00 58.99 439  A 1 
ATOM 3380 C C   . LEU A 1 439  ? -30.572 -4.323  -18.545 1.00 57.75 439  A 1 
ATOM 3381 O O   . LEU A 1 439  ? -29.367 -4.271  -18.311 1.00 53.94 439  A 1 
ATOM 3382 C CB  . LEU A 1 439  ? -30.190 -4.385  -21.071 1.00 55.28 439  A 1 
ATOM 3383 C CG  . LEU A 1 439  ? -30.828 -4.241  -22.462 1.00 51.45 439  A 1 
ATOM 3384 C CD1 . LEU A 1 439  ? -29.767 -4.395  -23.549 1.00 49.03 439  A 1 
ATOM 3385 C CD2 . LEU A 1 439  ? -31.907 -5.290  -22.710 1.00 49.71 439  A 1 
ATOM 3386 N N   . PHE A 1 440  ? -31.491 -4.620  -17.633 1.00 52.77 440  A 1 
ATOM 3387 C CA  . PHE A 1 440  ? -31.125 -5.275  -16.395 1.00 51.52 440  A 1 
ATOM 3388 C C   . PHE A 1 440  ? -30.351 -6.525  -16.778 1.00 51.43 440  A 1 
ATOM 3389 O O   . PHE A 1 440  ? -30.822 -7.316  -17.604 1.00 48.14 440  A 1 
ATOM 3390 C CB  . PHE A 1 440  ? -32.371 -5.610  -15.565 1.00 47.15 440  A 1 
ATOM 3391 C CG  . PHE A 1 440  ? -32.960 -4.399  -14.874 1.00 43.69 440  A 1 
ATOM 3392 C CD1 . PHE A 1 440  ? -32.475 -4.018  -13.609 1.00 39.53 440  A 1 
ATOM 3393 C CD2 . PHE A 1 440  ? -33.971 -3.645  -15.489 1.00 38.31 440  A 1 
ATOM 3394 C CE1 . PHE A 1 440  ? -33.006 -2.890  -12.959 1.00 33.07 440  A 1 
ATOM 3395 C CE2 . PHE A 1 440  ? -34.498 -2.518  -14.846 1.00 33.14 440  A 1 
ATOM 3396 C CZ  . PHE A 1 440  ? -34.021 -2.138  -13.574 1.00 32.53 440  A 1 
ATOM 3397 N N   . TRP A 1 441  ? -29.155 -6.657  -16.226 1.00 51.58 441  A 1 
ATOM 3398 C CA  . TRP A 1 441  ? -28.316 -7.819  -16.443 1.00 49.82 441  A 1 
ATOM 3399 C C   . TRP A 1 441  ? -29.034 -9.041  -15.884 1.00 49.34 441  A 1 
ATOM 3400 O O   . TRP A 1 441  ? -29.244 -9.111  -14.677 1.00 46.07 441  A 1 
ATOM 3401 C CB  . TRP A 1 441  ? -26.967 -7.614  -15.771 1.00 46.27 441  A 1 
ATOM 3402 C CG  . TRP A 1 441  ? -26.012 -6.820  -16.597 1.00 43.75 441  A 1 
ATOM 3403 C CD1 . TRP A 1 441  ? -25.928 -5.476  -16.669 1.00 39.21 441  A 1 
ATOM 3404 C CD2 . TRP A 1 441  ? -24.998 -7.346  -17.497 1.00 40.02 441  A 1 
ATOM 3405 N NE1 . TRP A 1 441  ? -24.920 -5.119  -17.552 1.00 34.93 441  A 1 
ATOM 3406 C CE2 . TRP A 1 441  ? -24.324 -6.235  -18.070 1.00 36.27 441  A 1 
ATOM 3407 C CE3 . TRP A 1 441  ? -24.584 -8.644  -17.852 1.00 37.61 441  A 1 
ATOM 3408 C CZ2 . TRP A 1 441  ? -23.261 -6.407  -18.979 1.00 35.46 441  A 1 
ATOM 3409 C CZ3 . TRP A 1 441  ? -23.530 -8.808  -18.751 1.00 35.29 441  A 1 
ATOM 3410 C CH2 . TRP A 1 441  ? -22.877 -7.709  -19.313 1.00 35.14 441  A 1 
ATOM 3411 N N   . PRO A 1 442  ? -29.466 -9.982  -16.723 1.00 47.86 442  A 1 
ATOM 3412 C CA  . PRO A 1 442  ? -30.286 -11.065 -16.241 1.00 47.28 442  A 1 
ATOM 3413 C C   . PRO A 1 442  ? -29.405 -12.245 -15.850 1.00 47.59 442  A 1 
ATOM 3414 O O   . PRO A 1 442  ? -28.410 -12.551 -16.490 1.00 44.80 442  A 1 
ATOM 3415 C CB  . PRO A 1 442  ? -31.291 -11.396 -17.342 1.00 43.55 442  A 1 
ATOM 3416 C CG  . PRO A 1 442  ? -30.915 -10.488 -18.476 1.00 42.29 442  A 1 
ATOM 3417 C CD  . PRO A 1 442  ? -29.501 -10.024 -18.135 1.00 43.91 442  A 1 
ATOM 3418 N N   . PHE A 1 443  ? -29.858 -12.911 -14.801 1.00 50.62 443  A 1 
ATOM 3419 C CA  . PHE A 1 443  ? -29.167 -14.031 -14.175 1.00 50.19 443  A 1 
ATOM 3420 C C   . PHE A 1 443  ? -29.398 -15.368 -14.820 1.00 51.50 443  A 1 
ATOM 3421 O O   . PHE A 1 443  ? -28.796 -16.337 -14.368 1.00 47.66 443  A 1 
ATOM 3422 C CB  . PHE A 1 443  ? -29.659 -14.184 -12.736 1.00 45.19 443  A 1 
ATOM 3423 C CG  . PHE A 1 443  ? -28.629 -13.728 -11.785 1.00 41.59 443  A 1 
ATOM 3424 C CD1 . PHE A 1 443  ? -27.581 -14.584 -11.428 1.00 37.77 443  A 1 
ATOM 3425 C CD2 . PHE A 1 443  ? -28.695 -12.422 -11.300 1.00 36.67 443  A 1 
ATOM 3426 C CE1 . PHE A 1 443  ? -26.561 -14.117 -10.588 1.00 32.62 443  A 1 
ATOM 3427 C CE2 . PHE A 1 443  ? -27.682 -11.952 -10.468 1.00 32.18 443  A 1 
ATOM 3428 C CZ  . PHE A 1 443  ? -26.603 -12.793 -10.118 1.00 31.91 443  A 1 
ATOM 3429 N N   . SER A 1 444  ? -30.313 -15.464 -15.760 1.00 52.01 444  A 1 
ATOM 3430 C CA  . SER A 1 444  ? -30.704 -16.766 -16.259 1.00 53.09 444  A 1 
ATOM 3431 C C   . SER A 1 444  ? -29.505 -17.521 -16.785 1.00 55.29 444  A 1 
ATOM 3432 O O   . SER A 1 444  ? -28.499 -16.926 -17.159 1.00 52.21 444  A 1 
ATOM 3433 C CB  . SER A 1 444  ? -31.762 -16.699 -17.355 1.00 48.54 444  A 1 
ATOM 3434 O OG  . SER A 1 444  ? -31.408 -15.846 -18.411 1.00 43.46 444  A 1 
ATOM 3435 N N   . LYS A 1 445  ? -29.682 -18.832 -16.908 1.00 55.59 445  A 1 
ATOM 3436 C CA  . LYS A 1 445  ? -28.859 -19.611 -17.827 1.00 56.04 445  A 1 
ATOM 3437 C C   . LYS A 1 445  ? -28.916 -18.901 -19.181 1.00 59.27 445  A 1 
ATOM 3438 O O   . LYS A 1 445  ? -29.906 -18.999 -19.905 1.00 55.76 445  A 1 
ATOM 3439 C CB  . LYS A 1 445  ? -29.379 -21.050 -17.929 1.00 50.51 445  A 1 
ATOM 3440 C CG  . LYS A 1 445  ? -29.090 -21.871 -16.669 1.00 45.93 445  A 1 
ATOM 3441 C CD  . LYS A 1 445  ? -29.612 -23.309 -16.816 1.00 42.36 445  A 1 
ATOM 3442 C CE  . LYS A 1 445  ? -29.293 -24.124 -15.560 1.00 36.56 445  A 1 
ATOM 3443 N NZ  . LYS A 1 445  ? -29.860 -25.491 -15.605 1.00 32.93 445  A 1 
ATOM 3444 N N   . ARG A 1 446  ? -27.892 -18.110 -19.457 1.00 68.30 446  A 1 
ATOM 3445 C CA  . ARG A 1 446  ? -27.818 -17.224 -20.622 1.00 70.16 446  A 1 
ATOM 3446 C C   . ARG A 1 446  ? -27.518 -17.999 -21.893 1.00 75.82 446  A 1 
ATOM 3447 O O   . ARG A 1 446  ? -27.546 -17.444 -22.980 1.00 72.73 446  A 1 
ATOM 3448 C CB  . ARG A 1 446  ? -26.767 -16.134 -20.387 1.00 62.45 446  A 1 
ATOM 3449 C CG  . ARG A 1 446  ? -27.127 -15.233 -19.198 1.00 56.27 446  A 1 
ATOM 3450 C CD  . ARG A 1 446  ? -26.047 -14.175 -19.059 1.00 51.82 446  A 1 
ATOM 3451 N NE  . ARG A 1 446  ? -26.286 -13.246 -17.948 1.00 44.47 446  A 1 
ATOM 3452 C CZ  . ARG A 1 446  ? -25.584 -12.159 -17.748 1.00 39.56 446  A 1 
ATOM 3453 N NH1 . ARG A 1 446  ? -24.632 -11.812 -18.546 1.00 37.78 446  A 1 
ATOM 3454 N NH2 . ARG A 1 446  ? -25.823 -11.386 -16.746 1.00 35.20 446  A 1 
ATOM 3455 N N   . SER A 1 447  ? -27.299 -19.278 -21.724 1.00 80.08 447  A 1 
ATOM 3456 C CA  . SER A 1 447  ? -27.278 -20.236 -22.805 1.00 82.97 447  A 1 
ATOM 3457 C C   . SER A 1 447  ? -28.681 -20.761 -23.096 1.00 85.29 447  A 1 
ATOM 3458 O O   . SER A 1 447  ? -29.526 -20.911 -22.210 1.00 83.07 447  A 1 
ATOM 3459 C CB  . SER A 1 447  ? -26.283 -21.354 -22.509 1.00 79.85 447  A 1 
ATOM 3460 O OG  . SER A 1 447  ? -26.577 -21.981 -21.281 1.00 73.89 447  A 1 
ATOM 3461 N N   . THR A 1 448  ? -28.932 -21.041 -24.358 1.00 84.96 448  A 1 
ATOM 3462 C CA  . THR A 1 448  ? -30.016 -21.931 -24.772 1.00 86.84 448  A 1 
ATOM 3463 C C   . THR A 1 448  ? -29.391 -23.285 -25.025 1.00 88.76 448  A 1 
ATOM 3464 O O   . THR A 1 448  ? -28.449 -23.358 -25.796 1.00 87.43 448  A 1 
ATOM 3465 C CB  . THR A 1 448  ? -30.707 -21.427 -26.035 1.00 84.90 448  A 1 
ATOM 3466 O OG1 . THR A 1 448  ? -31.182 -20.120 -25.815 1.00 71.25 448  A 1 
ATOM 3467 C CG2 . THR A 1 448  ? -31.921 -22.273 -26.405 1.00 69.53 448  A 1 
ATOM 3468 N N   . THR A 1 449  ? -29.905 -24.313 -24.392 1.00 89.51 449  A 1 
ATOM 3469 C CA  . THR A 1 449  ? -29.429 -25.683 -24.583 1.00 89.85 449  A 1 
ATOM 3470 C C   . THR A 1 449  ? -30.451 -26.468 -25.383 1.00 90.48 449  A 1 
ATOM 3471 O O   . THR A 1 449  ? -31.644 -26.370 -25.118 1.00 88.40 449  A 1 
ATOM 3472 C CB  . THR A 1 449  ? -29.132 -26.360 -23.239 1.00 88.29 449  A 1 
ATOM 3473 O OG1 . THR A 1 449  ? -28.236 -25.556 -22.492 1.00 76.99 449  A 1 
ATOM 3474 C CG2 . THR A 1 449  ? -28.487 -27.725 -23.400 1.00 74.73 449  A 1 
ATOM 3475 N N   . GLU A 1 450  ? -29.976 -27.227 -26.344 1.00 90.31 450  A 1 
ATOM 3476 C CA  . GLU A 1 450  ? -30.756 -28.146 -27.152 1.00 91.47 450  A 1 
ATOM 3477 C C   . GLU A 1 450  ? -30.073 -29.516 -27.112 1.00 92.65 450  A 1 
ATOM 3478 O O   . GLU A 1 450  ? -28.851 -29.608 -27.232 1.00 91.47 450  A 1 
ATOM 3479 C CB  . GLU A 1 450  ? -30.823 -27.612 -28.591 1.00 90.10 450  A 1 
ATOM 3480 C CG  . GLU A 1 450  ? -31.820 -28.341 -29.494 1.00 85.78 450  A 1 
ATOM 3481 C CD  . GLU A 1 450  ? -33.277 -27.833 -29.399 1.00 86.04 450  A 1 
ATOM 3482 O OE1 . GLU A 1 450  ? -34.178 -28.551 -29.883 1.00 76.93 450  A 1 
ATOM 3483 O OE2 . GLU A 1 450  ? -33.516 -26.711 -28.906 1.00 77.84 450  A 1 
ATOM 3484 N N   . ASN A 1 451  ? -30.840 -30.574 -26.950 1.00 91.89 451  A 1 
ATOM 3485 C CA  . ASN A 1 451  ? -30.326 -31.935 -27.014 1.00 92.54 451  A 1 
ATOM 3486 C C   . ASN A 1 451  ? -30.488 -32.487 -28.425 1.00 92.90 451  A 1 
ATOM 3487 O O   . ASN A 1 451  ? -31.530 -32.322 -29.054 1.00 90.96 451  A 1 
ATOM 3488 C CB  . ASN A 1 451  ? -31.020 -32.806 -25.958 1.00 90.78 451  A 1 
ATOM 3489 C CG  . ASN A 1 451  ? -30.719 -32.339 -24.543 1.00 89.20 451  A 1 
ATOM 3490 O OD1 . ASN A 1 451  ? -29.595 -31.990 -24.202 1.00 78.50 451  A 1 
ATOM 3491 N ND2 . ASN A 1 451  ? -31.719 -32.314 -23.689 1.00 77.00 451  A 1 
ATOM 3492 N N   . PHE A 1 452  ? -29.454 -33.155 -28.907 1.00 93.40 452  A 1 
ATOM 3493 C CA  . PHE A 1 452  ? -29.407 -33.751 -30.229 1.00 93.56 452  A 1 
ATOM 3494 C C   . PHE A 1 452  ? -29.201 -35.251 -30.136 1.00 93.51 452  A 1 
ATOM 3495 O O   . PHE A 1 452  ? -28.371 -35.736 -29.366 1.00 91.44 452  A 1 
ATOM 3496 C CB  . PHE A 1 452  ? -28.302 -33.112 -31.061 1.00 93.02 452  A 1 
ATOM 3497 C CG  . PHE A 1 452  ? -28.572 -31.670 -31.444 1.00 93.52 452  A 1 
ATOM 3498 C CD1 . PHE A 1 452  ? -29.169 -31.358 -32.675 1.00 83.65 452  A 1 
ATOM 3499 C CD2 . PHE A 1 452  ? -28.223 -30.625 -30.567 1.00 83.25 452  A 1 
ATOM 3500 C CE1 . PHE A 1 452  ? -29.415 -30.032 -33.038 1.00 83.63 452  A 1 
ATOM 3501 C CE2 . PHE A 1 452  ? -28.474 -29.291 -30.922 1.00 83.23 452  A 1 
ATOM 3502 C CZ  . PHE A 1 452  ? -29.066 -28.996 -32.159 1.00 91.25 452  A 1 
ATOM 3503 N N   . PHE A 1 453  ? -29.895 -35.982 -30.972 1.00 92.86 453  A 1 
ATOM 3504 C CA  . PHE A 1 453  ? -29.798 -37.423 -31.111 1.00 92.19 453  A 1 
ATOM 3505 C C   . PHE A 1 453  ? -29.152 -37.736 -32.462 1.00 91.89 453  A 1 
ATOM 3506 O O   . PHE A 1 453  ? -29.807 -37.656 -33.498 1.00 89.46 453  A 1 
ATOM 3507 C CB  . PHE A 1 453  ? -31.190 -38.043 -30.971 1.00 91.00 453  A 1 
ATOM 3508 C CG  . PHE A 1 453  ? -31.873 -37.708 -29.664 1.00 90.25 453  A 1 
ATOM 3509 C CD1 . PHE A 1 453  ? -31.650 -38.490 -28.519 1.00 81.45 453  A 1 
ATOM 3510 C CD2 . PHE A 1 453  ? -32.721 -36.585 -29.571 1.00 81.90 453  A 1 
ATOM 3511 C CE1 . PHE A 1 453  ? -32.265 -38.164 -27.294 1.00 81.35 453  A 1 
ATOM 3512 C CE2 . PHE A 1 453  ? -33.337 -36.248 -28.351 1.00 81.01 453  A 1 
ATOM 3513 C CZ  . PHE A 1 453  ? -33.103 -37.034 -27.209 1.00 86.11 453  A 1 
ATOM 3514 N N   . LEU A 1 454  ? -27.855 -38.081 -32.426 1.00 91.50 454  A 1 
ATOM 3515 C CA  . LEU A 1 454  ? -27.092 -38.478 -33.597 1.00 91.62 454  A 1 
ATOM 3516 C C   . LEU A 1 454  ? -27.177 -40.002 -33.745 1.00 91.81 454  A 1 
ATOM 3517 O O   . LEU A 1 454  ? -26.616 -40.734 -32.944 1.00 90.00 454  A 1 
ATOM 3518 C CB  . LEU A 1 454  ? -25.651 -37.973 -33.435 1.00 91.13 454  A 1 
ATOM 3519 C CG  . LEU A 1 454  ? -24.718 -38.325 -34.608 1.00 91.09 454  A 1 
ATOM 3520 C CD1 . LEU A 1 454  ? -25.146 -37.631 -35.889 1.00 80.42 454  A 1 
ATOM 3521 C CD2 . LEU A 1 454  ? -23.289 -37.904 -34.274 1.00 81.09 454  A 1 
ATOM 3522 N N   . LYS A 1 455  ? -27.846 -40.481 -34.772 1.00 90.46 455  A 1 
ATOM 3523 C CA  . LYS A 1 455  ? -27.895 -41.898 -35.097 1.00 90.84 455  A 1 
ATOM 3524 C C   . LYS A 1 455  ? -26.772 -42.246 -36.060 1.00 90.10 455  A 1 
ATOM 3525 O O   . LYS A 1 455  ? -26.752 -41.748 -37.186 1.00 88.75 455  A 1 
ATOM 3526 C CB  . LYS A 1 455  ? -29.293 -42.264 -35.617 1.00 89.93 455  A 1 
ATOM 3527 C CG  . LYS A 1 455  ? -29.413 -43.774 -35.764 1.00 86.39 455  A 1 
ATOM 3528 C CD  . LYS A 1 455  ? -30.868 -44.200 -36.019 1.00 82.55 455  A 1 
ATOM 3529 C CE  . LYS A 1 455  ? -30.838 -45.720 -36.054 1.00 74.98 455  A 1 
ATOM 3530 N NZ  . LYS A 1 455  ? -32.106 -46.345 -35.641 1.00 67.02 455  A 1 
ATOM 3531 N N   . LEU A 1 456  ? -25.865 -43.111 -35.637 1.00 91.16 456  A 1 
ATOM 3532 C CA  . LEU A 1 456  ? -24.714 -43.548 -36.406 1.00 90.82 456  A 1 
ATOM 3533 C C   . LEU A 1 456  ? -24.831 -45.016 -36.800 1.00 90.29 456  A 1 
ATOM 3534 O O   . LEU A 1 456  ? -25.362 -45.846 -36.067 1.00 87.77 456  A 1 
ATOM 3535 C CB  . LEU A 1 456  ? -23.425 -43.287 -35.600 1.00 89.66 456  A 1 
ATOM 3536 C CG  . LEU A 1 456  ? -23.114 -41.805 -35.304 1.00 88.92 456  A 1 
ATOM 3537 C CD1 . LEU A 1 456  ? -21.794 -41.695 -34.537 1.00 81.33 456  A 1 
ATOM 3538 C CD2 . LEU A 1 456  ? -22.983 -40.974 -36.579 1.00 82.94 456  A 1 
ATOM 3539 N N   . LYS A 1 457  ? -24.311 -45.358 -37.979 1.00 88.09 457  A 1 
ATOM 3540 C CA  . LYS A 1 457  ? -24.210 -46.729 -38.472 1.00 87.72 457  A 1 
ATOM 3541 C C   . LYS A 1 457  ? -22.748 -47.081 -38.659 1.00 87.56 457  A 1 
ATOM 3542 O O   . LYS A 1 457  ? -22.039 -46.409 -39.397 1.00 84.42 457  A 1 
ATOM 3543 C CB  . LYS A 1 457  ? -25.005 -46.835 -39.767 1.00 84.61 457  A 1 
ATOM 3544 C CG  . LYS A 1 457  ? -25.029 -48.255 -40.339 1.00 77.31 457  A 1 
ATOM 3545 C CD  . LYS A 1 457  ? -25.779 -48.213 -41.666 1.00 74.42 457  A 1 
ATOM 3546 C CE  . LYS A 1 457  ? -25.767 -49.558 -42.370 1.00 63.94 457  A 1 
ATOM 3547 N NZ  . LYS A 1 457  ? -26.258 -49.389 -43.755 1.00 57.13 457  A 1 
ATOM 3548 N N   . GLN A 1 458  ? -22.306 -48.152 -38.040 1.00 87.15 458  A 1 
ATOM 3549 C CA  . GLN A 1 458  ? -20.931 -48.608 -38.194 1.00 85.93 458  A 1 
ATOM 3550 C C   . GLN A 1 458  ? -20.666 -49.054 -39.635 1.00 84.80 458  A 1 
ATOM 3551 O O   . GLN A 1 458  ? -21.342 -49.935 -40.172 1.00 81.41 458  A 1 
ATOM 3552 C CB  . GLN A 1 458  ? -20.654 -49.730 -37.185 1.00 82.63 458  A 1 
ATOM 3553 C CG  . GLN A 1 458  ? -19.149 -50.020 -37.066 1.00 74.39 458  A 1 
ATOM 3554 C CD  . GLN A 1 458  ? -18.860 -51.163 -36.081 1.00 71.07 458  A 1 
ATOM 3555 O OE1 . GLN A 1 458  ? -19.714 -51.942 -35.728 1.00 65.48 458  A 1 
ATOM 3556 N NE2 . GLN A 1 458  ? -17.631 -51.305 -35.645 1.00 62.22 458  A 1 
ATOM 3557 N N   . ILE A 1 459  ? -19.654 -48.474 -40.269 1.00 84.62 459  A 1 
ATOM 3558 C CA  . ILE A 1 459  ? -19.201 -48.861 -41.601 1.00 82.01 459  A 1 
ATOM 3559 C C   . ILE A 1 459  ? -18.286 -50.071 -41.444 1.00 79.95 459  A 1 
ATOM 3560 O O   . ILE A 1 459  ? -17.147 -49.968 -40.985 1.00 73.15 459  A 1 
ATOM 3561 C CB  . ILE A 1 459  ? -18.510 -47.692 -42.333 1.00 78.95 459  A 1 
ATOM 3562 C CG1 . ILE A 1 459  ? -19.421 -46.441 -42.389 1.00 73.13 459  A 1 
ATOM 3563 C CG2 . ILE A 1 459  ? -18.121 -48.135 -43.753 1.00 69.93 459  A 1 
ATOM 3564 C CD1 . ILE A 1 459  ? -18.729 -45.205 -42.988 1.00 66.52 459  A 1 
ATOM 3565 N N   . LYS A 1 460  ? -18.736 -51.236 -41.873 1.00 76.18 460  A 1 
ATOM 3566 C CA  . LYS A 1 460  ? -17.890 -52.424 -41.981 1.00 73.24 460  A 1 
ATOM 3567 C C   . LYS A 1 460  ? -16.939 -52.262 -43.167 1.00 71.15 460  A 1 
ATOM 3568 O O   . LYS A 1 460  ? -17.198 -52.798 -44.241 1.00 63.72 460  A 1 
ATOM 3569 C CB  . LYS A 1 460  ? -18.729 -53.709 -42.099 1.00 67.32 460  A 1 
ATOM 3570 C CG  . LYS A 1 460  ? -19.389 -54.110 -40.776 1.00 60.27 460  A 1 
ATOM 3571 C CD  . LYS A 1 460  ? -20.102 -55.467 -40.912 1.00 55.12 460  A 1 
ATOM 3572 C CE  . LYS A 1 460  ? -20.714 -55.866 -39.566 1.00 47.97 460  A 1 
ATOM 3573 N NZ  . LYS A 1 460  ? -21.407 -57.168 -39.608 1.00 42.12 460  A 1 
ATOM 3574 N N   . GLN A 1 461  ? -15.822 -51.569 -42.979 1.00 65.43 461  A 1 
ATOM 3575 C CA  . GLN A 1 461  ? -14.769 -51.548 -43.992 1.00 62.97 461  A 1 
ATOM 3576 C C   . GLN A 1 461  ? -14.185 -52.961 -44.129 1.00 62.74 461  A 1 
ATOM 3577 O O   . GLN A 1 461  ? -13.568 -53.492 -43.207 1.00 56.29 461  A 1 
ATOM 3578 C CB  . GLN A 1 461  ? -13.683 -50.506 -43.676 1.00 55.91 461  A 1 
ATOM 3579 C CG  . GLN A 1 461  ? -14.134 -49.079 -44.045 1.00 50.10 461  A 1 
ATOM 3580 C CD  . GLN A 1 461  ? -12.982 -48.068 -44.038 1.00 46.13 461  A 1 
ATOM 3581 O OE1 . GLN A 1 461  ? -11.848 -48.376 -43.732 1.00 42.84 461  A 1 
ATOM 3582 N NE2 . GLN A 1 461  ? -13.226 -46.827 -44.408 1.00 40.14 461  A 1 
ATOM 3583 N N   . ARG A 1 462  ? -14.374 -53.587 -45.310 1.00 57.82 462  A 1 
ATOM 3584 C CA  . ARG A 1 462  ? -13.821 -54.914 -45.630 1.00 57.19 462  A 1 
ATOM 3585 C C   . ARG A 1 462  ? -12.302 -54.905 -45.790 1.00 56.69 462  A 1 
ATOM 3586 O O   . ARG A 1 462  ? -11.659 -55.852 -45.369 1.00 51.70 462  A 1 
ATOM 3587 C CB  . ARG A 1 462  ? -14.438 -55.452 -46.934 1.00 51.58 462  A 1 
ATOM 3588 C CG  . ARG A 1 462  ? -15.693 -56.290 -46.734 1.00 47.13 462  A 1 
ATOM 3589 C CD  . ARG A 1 462  ? -16.118 -56.869 -48.097 1.00 45.24 462  A 1 
ATOM 3590 N NE  . ARG A 1 462  ? -17.201 -57.853 -47.982 1.00 39.56 462  A 1 
ATOM 3591 C CZ  . ARG A 1 462  ? -17.769 -58.509 -48.988 1.00 36.03 462  A 1 
ATOM 3592 N NH1 . ARG A 1 462  ? -17.406 -58.301 -50.210 1.00 35.25 462  A 1 
ATOM 3593 N NH2 . ARG A 1 462  ? -18.704 -59.382 -48.764 1.00 34.67 462  A 1 
ATOM 3594 N N   . GLU A 1 463  ? -11.769 -53.921 -46.506 1.00 49.03 463  A 1 
ATOM 3595 C CA  . GLU A 1 463  ? -10.478 -54.101 -47.179 1.00 49.37 463  A 1 
ATOM 3596 C C   . GLU A 1 463  ? -9.258  -53.557 -46.441 1.00 48.39 463  A 1 
ATOM 3597 O O   . GLU A 1 463  ? -8.170  -54.112 -46.605 1.00 44.96 463  A 1 
ATOM 3598 C CB  . GLU A 1 463  ? -10.508 -53.461 -48.570 1.00 46.25 463  A 1 
ATOM 3599 C CG  . GLU A 1 463  ? -11.334 -54.268 -49.583 1.00 42.32 463  A 1 
ATOM 3600 C CD  . GLU A 1 463  ? -11.156 -53.764 -51.022 1.00 39.45 463  A 1 
ATOM 3601 O OE1 . GLU A 1 463  ? -11.503 -54.547 -51.931 1.00 35.43 463  A 1 
ATOM 3602 O OE2 . GLU A 1 463  ? -10.680 -52.619 -51.191 1.00 38.30 463  A 1 
ATOM 3603 N N   . ARG A 1 464  ? -9.370  -52.462 -45.693 1.00 51.41 464  A 1 
ATOM 3604 C CA  . ARG A 1 464  ? -8.169  -51.855 -45.112 1.00 50.65 464  A 1 
ATOM 3605 C C   . ARG A 1 464  ? -7.692  -52.638 -43.895 1.00 49.23 464  A 1 
ATOM 3606 O O   . ARG A 1 464  ? -8.490  -52.996 -43.038 1.00 46.11 464  A 1 
ATOM 3607 C CB  . ARG A 1 464  ? -8.339  -50.358 -44.839 1.00 47.18 464  A 1 
ATOM 3608 C CG  . ARG A 1 464  ? -8.103  -49.544 -46.118 1.00 43.98 464  A 1 
ATOM 3609 C CD  . ARG A 1 464  ? -8.104  -48.048 -45.816 1.00 43.06 464  A 1 
ATOM 3610 N NE  . ARG A 1 464  ? -7.783  -47.252 -47.021 1.00 39.54 464  A 1 
ATOM 3611 C CZ  . ARG A 1 464  ? -7.647  -45.929 -47.071 1.00 37.02 464  A 1 
ATOM 3612 N NH1 . ARG A 1 464  ? -7.809  -45.189 -46.008 1.00 36.64 464  A 1 
ATOM 3613 N NH2 . ARG A 1 464  ? -7.341  -45.331 -48.194 1.00 35.79 464  A 1 
ATOM 3614 N N   . LYS A 1 465  ? -6.367  -52.886 -43.849 1.00 47.14 465  A 1 
ATOM 3615 C CA  . LYS A 1 465  ? -5.702  -53.799 -42.898 1.00 47.12 465  A 1 
ATOM 3616 C C   . LYS A 1 465  ? -5.832  -53.389 -41.424 1.00 47.08 465  A 1 
ATOM 3617 O O   . LYS A 1 465  ? -6.663  -53.913 -40.724 1.00 43.48 465  A 1 
ATOM 3618 C CB  . LYS A 1 465  ? -4.213  -53.959 -43.267 1.00 43.06 465  A 1 
ATOM 3619 C CG  . LYS A 1 465  ? -3.921  -54.879 -44.468 1.00 40.03 465  A 1 
ATOM 3620 C CD  . LYS A 1 465  ? -2.394  -54.991 -44.616 1.00 38.40 465  A 1 
ATOM 3621 C CE  . LYS A 1 465  ? -2.010  -56.011 -45.679 1.00 34.04 465  A 1 
ATOM 3622 N NZ  . LYS A 1 465  ? -0.531  -56.112 -45.830 1.00 31.39 465  A 1 
ATOM 3623 N N   . ASN A 1 466  ? -4.920  -52.545 -40.969 1.00 50.06 466  A 1 
ATOM 3624 C CA  . ASN A 1 466  ? -4.491  -52.511 -39.562 1.00 50.48 466  A 1 
ATOM 3625 C C   . ASN A 1 466  ? -5.221  -51.513 -38.656 1.00 51.16 466  A 1 
ATOM 3626 O O   . ASN A 1 466  ? -5.189  -51.712 -37.447 1.00 45.71 466  A 1 
ATOM 3627 C CB  . ASN A 1 466  ? -2.973  -52.220 -39.501 1.00 44.40 466  A 1 
ATOM 3628 C CG  . ASN A 1 466  ? -2.076  -53.434 -39.623 1.00 39.82 466  A 1 
ATOM 3629 O OD1 . ASN A 1 466  ? -2.473  -54.522 -39.982 1.00 37.27 466  A 1 
ATOM 3630 N ND2 . ASN A 1 466  ? -0.806  -53.260 -39.347 1.00 36.88 466  A 1 
ATOM 3631 N N   . ASN A 1 467  ? -5.778  -50.424 -39.176 1.00 54.05 467  A 1 
ATOM 3632 C CA  . ASN A 1 467  ? -6.361  -49.412 -38.293 1.00 54.39 467  A 1 
ATOM 3633 C C   . ASN A 1 467  ? -7.710  -49.911 -37.770 1.00 56.30 467  A 1 
ATOM 3634 O O   . ASN A 1 467  ? -8.689  -49.999 -38.510 1.00 51.72 467  A 1 
ATOM 3635 C CB  . ASN A 1 467  ? -6.420  -48.027 -38.970 1.00 48.73 467  A 1 
ATOM 3636 C CG  . ASN A 1 467  ? -5.113  -47.262 -38.823 1.00 44.30 467  A 1 
ATOM 3637 O OD1 . ASN A 1 467  ? -4.039  -47.816 -38.671 1.00 41.81 467  A 1 
ATOM 3638 N ND2 . ASN A 1 467  ? -5.184  -45.944 -38.871 1.00 40.70 467  A 1 
ATOM 3639 N N   . THR A 1 468  ? -7.720  -50.250 -36.493 1.00 56.88 468  A 1 
ATOM 3640 C CA  . THR A 1 468  ? -8.890  -50.685 -35.719 1.00 57.19 468  A 1 
ATOM 3641 C C   . THR A 1 468  ? -9.914  -49.577 -35.473 1.00 59.18 468  A 1 
ATOM 3642 O O   . THR A 1 468  ? -10.861 -49.773 -34.711 1.00 53.61 468  A 1 
ATOM 3643 C CB  . THR A 1 468  ? -8.436  -51.250 -34.360 1.00 51.48 468  A 1 
ATOM 3644 O OG1 . THR A 1 468  ? -7.378  -50.480 -33.826 1.00 47.35 468  A 1 
ATOM 3645 C CG2 . THR A 1 468  ? -7.913  -52.687 -34.499 1.00 46.15 468  A 1 
ATOM 3646 N N   . ASP A 1 469  ? -9.754  -48.410 -36.100 1.00 67.58 469  A 1 
ATOM 3647 C CA  . ASP A 1 469  ? -10.605 -47.248 -35.882 1.00 67.83 469  A 1 
ATOM 3648 C C   . ASP A 1 469  ? -11.991 -47.509 -36.457 1.00 69.75 469  A 1 
ATOM 3649 O O   . ASP A 1 469  ? -12.192 -47.731 -37.658 1.00 65.59 469  A 1 
ATOM 3650 C CB  . ASP A 1 469  ? -9.954  -45.977 -36.454 1.00 62.15 469  A 1 
ATOM 3651 C CG  . ASP A 1 469  ? -8.595  -45.688 -35.806 1.00 56.44 469  A 1 
ATOM 3652 O OD1 . ASP A 1 469  ? -8.400  -46.101 -34.643 1.00 51.61 469  A 1 
ATOM 3653 O OD2 . ASP A 1 469  ? -7.727  -45.143 -36.523 1.00 50.56 469  A 1 
ATOM 3654 N N   . THR A 1 470  ? -12.973 -47.513 -35.561 1.00 71.77 470  A 1 
ATOM 3655 C CA  . THR A 1 470  ? -14.365 -47.784 -35.899 1.00 73.72 470  A 1 
ATOM 3656 C C   . THR A 1 470  ? -14.944 -46.548 -36.586 1.00 77.25 470  A 1 
ATOM 3657 O O   . THR A 1 470  ? -15.249 -45.570 -35.913 1.00 74.20 470  A 1 
ATOM 3658 C CB  . THR A 1 470  ? -15.173 -48.158 -34.650 1.00 67.95 470  A 1 
ATOM 3659 O OG1 . THR A 1 470  ? -14.510 -49.167 -33.909 1.00 60.36 470  A 1 
ATOM 3660 C CG2 . THR A 1 470  ? -16.535 -48.726 -35.013 1.00 58.94 470  A 1 
ATOM 3661 N N   . LEU A 1 471  ? -15.112 -46.608 -37.903 1.00 82.64 471  A 1 
ATOM 3662 C CA  . LEU A 1 471  ? -15.733 -45.528 -38.672 1.00 84.65 471  A 1 
ATOM 3663 C C   . LEU A 1 471  ? -17.257 -45.671 -38.686 1.00 86.71 471  A 1 
ATOM 3664 O O   . LEU A 1 471  ? -17.788 -46.766 -38.879 1.00 84.33 471  A 1 
ATOM 3665 C CB  . LEU A 1 471  ? -15.133 -45.486 -40.088 1.00 79.87 471  A 1 
ATOM 3666 C CG  . LEU A 1 471  ? -13.877 -44.597 -40.150 1.00 71.25 471  A 1 
ATOM 3667 C CD1 . LEU A 1 471  ? -12.918 -45.093 -41.229 1.00 64.43 471  A 1 
ATOM 3668 C CD2 . LEU A 1 471  ? -14.231 -43.147 -40.457 1.00 64.29 471  A 1 
ATOM 3669 N N   . TYR A 1 472  ? -17.936 -44.533 -38.511 1.00 87.32 472  A 1 
ATOM 3670 C CA  . TYR A 1 472  ? -19.388 -44.419 -38.559 1.00 88.25 472  A 1 
ATOM 3671 C C   . TYR A 1 472  ? -19.847 -43.516 -39.702 1.00 88.76 472  A 1 
ATOM 3672 O O   . TYR A 1 472  ? -19.172 -42.562 -40.087 1.00 86.47 472  A 1 
ATOM 3673 C CB  . TYR A 1 472  ? -19.915 -43.912 -37.210 1.00 86.80 472  A 1 
ATOM 3674 C CG  . TYR A 1 472  ? -19.619 -44.806 -36.025 1.00 86.65 472  A 1 
ATOM 3675 C CD1 . TYR A 1 472  ? -20.473 -45.883 -35.702 1.00 78.49 472  A 1 
ATOM 3676 C CD2 . TYR A 1 472  ? -18.498 -44.553 -35.214 1.00 79.23 472  A 1 
ATOM 3677 C CE1 . TYR A 1 472  ? -20.216 -46.685 -34.587 1.00 77.99 472  A 1 
ATOM 3678 C CE2 . TYR A 1 472  ? -18.228 -45.361 -34.097 1.00 77.56 472  A 1 
ATOM 3679 C CZ  . TYR A 1 472  ? -19.092 -46.427 -33.781 1.00 83.56 472  A 1 
ATOM 3680 O OH  . TYR A 1 472  ? -18.837 -47.215 -32.683 1.00 81.36 472  A 1 
ATOM 3681 N N   . GLU A 1 473  ? -21.034 -43.819 -40.228 1.00 87.32 473  A 1 
ATOM 3682 C CA  . GLU A 1 473  ? -21.792 -42.980 -41.155 1.00 88.02 473  A 1 
ATOM 3683 C C   . GLU A 1 473  ? -23.009 -42.408 -40.419 1.00 88.54 473  A 1 
ATOM 3684 O O   . GLU A 1 473  ? -23.645 -43.113 -39.630 1.00 86.91 473  A 1 
ATOM 3685 C CB  . GLU A 1 473  ? -22.195 -43.845 -42.352 1.00 85.03 473  A 1 
ATOM 3686 C CG  . GLU A 1 473  ? -22.953 -43.120 -43.475 1.00 76.28 473  A 1 
ATOM 3687 C CD  . GLU A 1 473  ? -23.369 -44.069 -44.623 1.00 75.13 473  A 1 
ATOM 3688 O OE1 . GLU A 1 473  ? -23.755 -43.575 -45.701 1.00 65.93 473  A 1 
ATOM 3689 O OE2 . GLU A 1 473  ? -23.346 -45.308 -44.423 1.00 68.13 473  A 1 
ATOM 3690 N N   . VAL A 1 474  ? -23.347 -41.141 -40.670 1.00 88.96 474  A 1 
ATOM 3691 C CA  . VAL A 1 474  ? -24.540 -40.513 -40.103 1.00 89.19 474  A 1 
ATOM 3692 C C   . VAL A 1 474  ? -25.790 -41.072 -40.784 1.00 88.79 474  A 1 
ATOM 3693 O O   . VAL A 1 474  ? -25.972 -40.937 -41.988 1.00 86.50 474  A 1 
ATOM 3694 C CB  . VAL A 1 474  ? -24.499 -38.978 -40.210 1.00 87.98 474  A 1 
ATOM 3695 C CG1 . VAL A 1 474  ? -25.752 -38.336 -39.608 1.00 80.51 474  A 1 
ATOM 3696 C CG2 . VAL A 1 474  ? -23.285 -38.411 -39.462 1.00 80.16 474  A 1 
ATOM 3697 N N   . VAL A 1 475  ? -26.670 -41.657 -39.989 1.00 89.28 475  A 1 
ATOM 3698 C CA  . VAL A 1 475  ? -27.987 -42.107 -40.464 1.00 88.74 475  A 1 
ATOM 3699 C C   . VAL A 1 475  ? -28.990 -40.962 -40.370 1.00 89.02 475  A 1 
ATOM 3700 O O   . VAL A 1 475  ? -29.705 -40.681 -41.330 1.00 85.95 475  A 1 
ATOM 3701 C CB  . VAL A 1 475  ? -28.486 -43.321 -39.679 1.00 87.62 475  A 1 
ATOM 3702 C CG1 . VAL A 1 475  ? -29.851 -43.799 -40.188 1.00 79.26 475  A 1 
ATOM 3703 C CG2 . VAL A 1 475  ? -27.514 -44.497 -39.786 1.00 79.69 475  A 1 
ATOM 3704 N N   . CYS A 1 476  ? -29.062 -40.323 -39.219 1.00 90.15 476  A 1 
ATOM 3705 C CA  . CYS A 1 476  ? -29.841 -39.105 -39.014 1.00 90.42 476  A 1 
ATOM 3706 C C   . CYS A 1 476  ? -29.337 -38.328 -37.803 1.00 91.04 476  A 1 
ATOM 3707 O O   . CYS A 1 476  ? -28.786 -38.899 -36.867 1.00 89.57 476  A 1 
ATOM 3708 C CB  . CYS A 1 476  ? -31.341 -39.424 -38.900 1.00 86.86 476  A 1 
ATOM 3709 S SG  . CYS A 1 476  ? -31.743 -40.429 -37.435 1.00 80.20 476  A 1 
ATOM 3710 N N   . LEU A 1 477  ? -29.570 -37.011 -37.825 1.00 89.09 477  A 1 
ATOM 3711 C CA  . LEU A 1 477  ? -29.397 -36.116 -36.687 1.00 89.64 477  A 1 
ATOM 3712 C C   . LEU A 1 477  ? -30.739 -35.442 -36.431 1.00 89.68 477  A 1 
ATOM 3713 O O   . LEU A 1 477  ? -31.273 -34.792 -37.326 1.00 86.03 477  A 1 
ATOM 3714 C CB  . LEU A 1 477  ? -28.276 -35.111 -37.016 1.00 88.76 477  A 1 
ATOM 3715 C CG  . LEU A 1 477  ? -28.006 -34.088 -35.895 1.00 89.83 477  A 1 
ATOM 3716 C CD1 . LEU A 1 477  ? -27.455 -34.755 -34.643 1.00 80.32 477  A 1 
ATOM 3717 C CD2 . LEU A 1 477  ? -26.992 -33.064 -36.384 1.00 81.50 477  A 1 
ATOM 3718 N N   . GLU A 1 478  ? -31.304 -35.630 -35.236 1.00 89.33 478  A 1 
ATOM 3719 C CA  . GLU A 1 478  ? -32.554 -34.997 -34.828 1.00 89.39 478  A 1 
ATOM 3720 C C   . GLU A 1 478  ? -32.327 -34.224 -33.528 1.00 89.92 478  A 1 
ATOM 3721 O O   . GLU A 1 478  ? -31.713 -34.758 -32.604 1.00 88.49 478  A 1 
ATOM 3722 C CB  . GLU A 1 478  ? -33.663 -36.050 -34.633 1.00 85.85 478  A 1 
ATOM 3723 C CG  . GLU A 1 478  ? -34.063 -36.763 -35.926 1.00 75.97 478  A 1 
ATOM 3724 C CD  . GLU A 1 478  ? -35.208 -37.793 -35.754 1.00 76.34 478  A 1 
ATOM 3725 O OE1 . GLU A 1 478  ? -35.768 -38.222 -36.790 1.00 67.57 478  A 1 
ATOM 3726 O OE2 . GLU A 1 478  ? -35.564 -38.158 -34.618 1.00 70.63 478  A 1 
ATOM 3727 N N   . SER A 1 479  ? -32.837 -32.993 -33.432 1.00 90.29 479  A 1 
ATOM 3728 C CA  . SER A 1 479  ? -32.918 -32.303 -32.147 1.00 89.91 479  A 1 
ATOM 3729 C C   . SER A 1 479  ? -34.108 -32.801 -31.334 1.00 89.46 479  A 1 
ATOM 3730 O O   . SER A 1 479  ? -35.077 -33.360 -31.866 1.00 86.85 479  A 1 
ATOM 3731 C CB  . SER A 1 479  ? -32.943 -30.779 -32.321 1.00 88.35 479  A 1 
ATOM 3732 O OG  . SER A 1 479  ? -34.211 -30.316 -32.742 1.00 80.99 479  A 1 
ATOM 3733 N N   . GLU A 1 480  ? -34.078 -32.596 -30.026 1.00 87.69 480  A 1 
ATOM 3734 C CA  . GLU A 1 480  ? -35.192 -32.913 -29.142 1.00 87.07 480  A 1 
ATOM 3735 C C   . GLU A 1 480  ? -36.446 -32.129 -29.532 1.00 86.00 480  A 1 
ATOM 3736 O O   . GLU A 1 480  ? -37.520 -32.717 -29.691 1.00 83.34 480  A 1 
ATOM 3737 C CB  . GLU A 1 480  ? -34.760 -32.643 -27.699 1.00 85.56 480  A 1 
ATOM 3738 C CG  . GLU A 1 480  ? -35.789 -33.125 -26.676 1.00 82.27 480  A 1 
ATOM 3739 C CD  . GLU A 1 480  ? -35.188 -33.185 -25.253 1.00 80.21 480  A 1 
ATOM 3740 O OE1 . GLU A 1 480  ? -35.650 -34.049 -24.480 1.00 70.72 480  A 1 
ATOM 3741 O OE2 . GLU A 1 480  ? -34.243 -32.420 -24.987 1.00 73.47 480  A 1 
ATOM 3742 N N   . SER A 1 481  ? -36.306 -30.841 -29.847 1.00 87.68 481  A 1 
ATOM 3743 C CA  . SER A 1 481  ? -37.385 -30.003 -30.360 1.00 85.54 481  A 1 
ATOM 3744 C C   . SER A 1 481  ? -37.974 -30.525 -31.675 1.00 84.89 481  A 1 
ATOM 3745 O O   . SER A 1 481  ? -39.191 -30.455 -31.887 1.00 81.65 481  A 1 
ATOM 3746 C CB  . SER A 1 481  ? -36.875 -28.583 -30.598 1.00 84.10 481  A 1 
ATOM 3747 O OG  . SER A 1 481  ? -36.503 -27.948 -29.395 1.00 75.60 481  A 1 
ATOM 3748 N N   . GLU A 1 482  ? -37.158 -31.067 -32.568 1.00 87.05 482  A 1 
ATOM 3749 C CA  . GLU A 1 482  ? -37.643 -31.693 -33.804 1.00 85.48 482  A 1 
ATOM 3750 C C   . GLU A 1 482  ? -38.371 -33.011 -33.528 1.00 83.99 482  A 1 
ATOM 3751 O O   . GLU A 1 482  ? -39.427 -33.262 -34.122 1.00 82.19 482  A 1 
ATOM 3752 C CB  . GLU A 1 482  ? -36.499 -31.968 -34.775 1.00 84.40 482  A 1 
ATOM 3753 C CG  . GLU A 1 482  ? -36.019 -30.702 -35.494 1.00 77.63 482  A 1 
ATOM 3754 C CD  . GLU A 1 482  ? -34.901 -31.022 -36.485 1.00 74.21 482  A 1 
ATOM 3755 O OE1 . GLU A 1 482  ? -34.799 -30.280 -37.488 1.00 65.67 482  A 1 
ATOM 3756 O OE2 . GLU A 1 482  ? -34.196 -32.029 -36.268 1.00 67.72 482  A 1 
ATOM 3757 N N   . ARG A 1 483  ? -37.857 -33.831 -32.596 1.00 84.33 483  A 1 
ATOM 3758 C CA  . ARG A 1 483  ? -38.528 -35.052 -32.161 1.00 83.35 483  A 1 
ATOM 3759 C C   . ARG A 1 483  ? -39.888 -34.765 -31.552 1.00 80.80 483  A 1 
ATOM 3760 O O   . ARG A 1 483  ? -40.851 -35.461 -31.867 1.00 77.57 483  A 1 
ATOM 3761 C CB  . ARG A 1 483  ? -37.660 -35.818 -31.149 1.00 81.38 483  A 1 
ATOM 3762 C CG  . ARG A 1 483  ? -36.908 -36.960 -31.815 1.00 76.55 483  A 1 
ATOM 3763 C CD  . ARG A 1 483  ? -36.151 -37.766 -30.754 1.00 77.75 483  A 1 
ATOM 3764 N NE  . ARG A 1 483  ? -35.539 -38.956 -31.356 1.00 74.30 483  A 1 
ATOM 3765 C CZ  . ARG A 1 483  ? -34.833 -39.880 -30.718 1.00 71.93 483  A 1 
ATOM 3766 N NH1 . ARG A 1 483  ? -34.647 -39.813 -29.431 1.00 66.23 483  A 1 
ATOM 3767 N NH2 . ARG A 1 483  ? -34.305 -40.857 -31.377 1.00 66.22 483  A 1 
ATOM 3768 N N   . GLU A 1 484  ? -39.989 -33.724 -30.718 1.00 79.84 484  A 1 
ATOM 3769 C CA  . GLU A 1 484  ? -41.255 -33.313 -30.137 1.00 77.58 484  A 1 
ATOM 3770 C C   . GLU A 1 484  ? -42.228 -32.782 -31.192 1.00 74.87 484  A 1 
ATOM 3771 O O   . GLU A 1 484  ? -43.404 -33.149 -31.183 1.00 71.23 484  A 1 
ATOM 3772 C CB  . GLU A 1 484  ? -41.043 -32.257 -29.062 1.00 76.55 484  A 1 
ATOM 3773 C CG  . GLU A 1 484  ? -40.458 -32.855 -27.788 1.00 70.71 484  A 1 
ATOM 3774 C CD  . GLU A 1 484  ? -40.679 -31.927 -26.594 1.00 64.61 484  A 1 
ATOM 3775 O OE1 . GLU A 1 484  ? -40.791 -32.468 -25.480 1.00 57.01 484  A 1 
ATOM 3776 O OE2 . GLU A 1 484  ? -40.836 -30.701 -26.825 1.00 59.03 484  A 1 
ATOM 3777 N N   . ARG A 1 485  ? -41.761 -31.978 -32.157 1.00 76.33 485  A 1 
ATOM 3778 C CA  . ARG A 1 485  ? -42.588 -31.551 -33.299 1.00 73.61 485  A 1 
ATOM 3779 C C   . ARG A 1 485  ? -43.079 -32.748 -34.108 1.00 71.39 485  A 1 
ATOM 3780 O O   . ARG A 1 485  ? -44.257 -32.781 -34.475 1.00 70.43 485  A 1 
ATOM 3781 C CB  . ARG A 1 485  ? -41.833 -30.584 -34.208 1.00 72.97 485  A 1 
ATOM 3782 C CG  . ARG A 1 485  ? -41.721 -29.173 -33.628 1.00 68.65 485  A 1 
ATOM 3783 C CD  . ARG A 1 485  ? -40.944 -28.288 -34.604 1.00 68.41 485  A 1 
ATOM 3784 N NE  . ARG A 1 485  ? -40.221 -27.213 -33.908 1.00 60.92 485  A 1 
ATOM 3785 C CZ  . ARG A 1 485  ? -39.348 -26.372 -34.466 1.00 55.33 485  A 1 
ATOM 3786 N NH1 . ARG A 1 485  ? -39.195 -26.264 -35.759 1.00 52.00 485  A 1 
ATOM 3787 N NH2 . ARG A 1 485  ? -38.588 -25.635 -33.721 1.00 52.10 485  A 1 
ATOM 3788 N N   . ARG A 1 486  ? -42.224 -33.744 -34.351 1.00 75.65 486  A 1 
ATOM 3789 C CA  . ARG A 1 486  ? -42.649 -34.962 -35.053 1.00 72.50 486  A 1 
ATOM 3790 C C   . ARG A 1 486  ? -43.661 -35.759 -34.240 1.00 68.83 486  A 1 
ATOM 3791 O O   . ARG A 1 486  ? -44.646 -36.222 -34.811 1.00 65.56 486  A 1 
ATOM 3792 C CB  . ARG A 1 486  ? -41.445 -35.834 -35.432 1.00 72.21 486  A 1 
ATOM 3793 C CG  . ARG A 1 486  ? -40.702 -35.280 -36.643 1.00 68.00 486  A 1 
ATOM 3794 C CD  . ARG A 1 486  ? -39.553 -36.214 -37.029 1.00 67.56 486  A 1 
ATOM 3795 N NE  . ARG A 1 486  ? -38.784 -35.674 -38.161 1.00 59.49 486  A 1 
ATOM 3796 C CZ  . ARG A 1 486  ? -37.779 -36.290 -38.775 1.00 54.07 486  A 1 
ATOM 3797 N NH1 . ARG A 1 486  ? -37.445 -37.509 -38.495 1.00 50.83 486  A 1 
ATOM 3798 N NH2 . ARG A 1 486  ? -37.082 -35.665 -39.669 1.00 49.86 486  A 1 
ATOM 3799 N N   . LYS A 1 487  ? -43.489 -35.869 -32.917 1.00 69.09 487  A 1 
ATOM 3800 C CA  . LYS A 1 487  ? -44.471 -36.538 -32.049 1.00 65.60 487  A 1 
ATOM 3801 C C   . LYS A 1 487  ? -45.812 -35.818 -32.051 1.00 60.89 487  A 1 
ATOM 3802 O O   . LYS A 1 487  ? -46.849 -36.468 -32.154 1.00 56.71 487  A 1 
ATOM 3803 C CB  . LYS A 1 487  ? -43.934 -36.653 -30.611 1.00 65.08 487  A 1 
ATOM 3804 C CG  . LYS A 1 487  ? -42.905 -37.767 -30.432 1.00 61.67 487  A 1 
ATOM 3805 C CD  . LYS A 1 487  ? -42.397 -37.740 -28.992 1.00 60.22 487  A 1 
ATOM 3806 C CE  . LYS A 1 487  ? -41.355 -38.816 -28.723 1.00 51.82 487  A 1 
ATOM 3807 N NZ  . LYS A 1 487  ? -40.824 -38.709 -27.333 1.00 46.63 487  A 1 
ATOM 3808 N N   . THR A 1 488  ? -45.812 -34.480 -31.961 1.00 60.33 488  A 1 
ATOM 3809 C CA  . THR A 1 488  ? -47.052 -33.695 -31.961 1.00 56.05 488  A 1 
ATOM 3810 C C   . THR A 1 488  ? -47.747 -33.684 -33.317 1.00 53.27 488  A 1 
ATOM 3811 O O   . THR A 1 488  ? -48.971 -33.765 -33.366 1.00 49.53 488  A 1 
ATOM 3812 C CB  . THR A 1 488  ? -46.820 -32.255 -31.496 1.00 53.18 488  A 1 
ATOM 3813 O OG1 . THR A 1 488  ? -45.644 -31.724 -32.050 1.00 49.46 488  A 1 
ATOM 3814 C CG2 . THR A 1 488  ? -46.693 -32.153 -29.981 1.00 49.65 488  A 1 
ATOM 3815 N N   . THR A 1 489  ? -47.005 -33.662 -34.422 1.00 51.38 489  A 1 
ATOM 3816 C CA  . THR A 1 489  ? -47.599 -33.785 -35.766 1.00 49.01 489  A 1 
ATOM 3817 C C   . THR A 1 489  ? -48.052 -35.205 -36.103 1.00 47.53 489  A 1 
ATOM 3818 O O   . THR A 1 489  ? -49.019 -35.370 -36.847 1.00 45.07 489  A 1 
ATOM 3819 C CB  . THR A 1 489  ? -46.652 -33.278 -36.867 1.00 46.29 489  A 1 
ATOM 3820 O OG1 . THR A 1 489  ? -45.336 -33.739 -36.676 1.00 43.65 489  A 1 
ATOM 3821 C CG2 . THR A 1 489  ? -46.589 -31.753 -36.911 1.00 44.33 489  A 1 
ATOM 3822 N N   . ALA A 1 490  ? -47.417 -36.225 -35.554 1.00 47.02 490  A 1 
ATOM 3823 C CA  . ALA A 1 490  ? -47.789 -37.625 -35.775 1.00 46.12 490  A 1 
ATOM 3824 C C   . ALA A 1 490  ? -48.936 -38.126 -34.892 1.00 45.85 490  A 1 
ATOM 3825 O O   . ALA A 1 490  ? -49.341 -39.276 -35.029 1.00 43.47 490  A 1 
ATOM 3826 C CB  . ALA A 1 490  ? -46.548 -38.506 -35.627 1.00 43.29 490  A 1 
ATOM 3827 N N   . SER A 1 491  ? -49.497 -37.288 -34.002 1.00 42.29 491  A 1 
ATOM 3828 C CA  . SER A 1 491  ? -50.688 -37.633 -33.222 1.00 41.30 491  A 1 
ATOM 3829 C C   . SER A 1 491  ? -51.952 -37.334 -34.037 1.00 40.01 491  A 1 
ATOM 3830 O O   . SER A 1 491  ? -52.496 -36.234 -33.941 1.00 38.33 491  A 1 
ATOM 3831 C CB  . SER A 1 491  ? -50.717 -36.877 -31.891 1.00 39.16 491  A 1 
ATOM 3832 O OG  . SER A 1 491  ? -49.677 -37.325 -31.056 1.00 36.10 491  A 1 
ATOM 3833 N N   . PRO A 1 492  ? -52.471 -38.282 -34.839 1.00 34.93 492  A 1 
ATOM 3834 C CA  . PRO A 1 492  ? -53.791 -38.146 -35.423 1.00 34.50 492  A 1 
ATOM 3835 C C   . PRO A 1 492  ? -54.806 -38.198 -34.279 1.00 35.55 492  A 1 
ATOM 3836 O O   . PRO A 1 492  ? -54.619 -38.895 -33.288 1.00 33.97 492  A 1 
ATOM 3837 C CB  . PRO A 1 492  ? -53.954 -39.328 -36.397 1.00 31.02 492  A 1 
ATOM 3838 C CG  . PRO A 1 492  ? -52.602 -40.030 -36.393 1.00 31.48 492  A 1 
ATOM 3839 C CD  . PRO A 1 492  ? -51.979 -39.619 -35.067 1.00 36.29 492  A 1 
ATOM 3840 N N   . SER A 1 493  ? -55.916 -37.491 -34.432 1.00 32.95 493  A 1 
ATOM 3841 C CA  . SER A 1 493  ? -57.028 -37.427 -33.461 1.00 33.29 493  A 1 
ATOM 3842 C C   . SER A 1 493  ? -57.814 -38.738 -33.281 1.00 32.52 493  A 1 
ATOM 3843 O O   . SER A 1 493  ? -59.010 -38.704 -32.981 1.00 31.03 493  A 1 
ATOM 3844 C CB  . SER A 1 493  ? -57.965 -36.294 -33.882 1.00 31.21 493  A 1 
ATOM 3845 O OG  . SER A 1 493  ? -58.499 -36.556 -35.162 1.00 29.60 493  A 1 
ATOM 3846 N N   . VAL A 1 494  ? -57.193 -39.891 -33.502 1.00 32.24 494  A 1 
ATOM 3847 C CA  . VAL A 1 494  ? -57.896 -41.170 -33.408 1.00 33.21 494  A 1 
ATOM 3848 C C   . VAL A 1 494  ? -58.303 -41.387 -31.952 1.00 32.65 494  A 1 
ATOM 3849 O O   . VAL A 1 494  ? -57.485 -41.665 -31.081 1.00 31.14 494  A 1 
ATOM 3850 C CB  . VAL A 1 494  ? -57.074 -42.345 -33.967 1.00 30.82 494  A 1 
ATOM 3851 C CG1 . VAL A 1 494  ? -57.908 -43.635 -33.967 1.00 28.10 494  A 1 
ATOM 3852 C CG2 . VAL A 1 494  ? -56.652 -42.088 -35.418 1.00 30.82 494  A 1 
ATOM 3853 N N   . ARG A 1 495  ? -59.599 -41.243 -31.700 1.00 33.09 495  A 1 
ATOM 3854 C CA  . ARG A 1 495  ? -60.286 -41.658 -30.466 1.00 34.78 495  A 1 
ATOM 3855 C C   . ARG A 1 495  ? -60.202 -43.187 -30.315 1.00 33.03 495  A 1 
ATOM 3856 O O   . ARG A 1 495  ? -61.224 -43.861 -30.446 1.00 31.69 495  A 1 
ATOM 3857 C CB  . ARG A 1 495  ? -61.761 -41.226 -30.502 1.00 33.03 495  A 1 
ATOM 3858 C CG  . ARG A 1 495  ? -62.048 -39.737 -30.325 1.00 31.50 495  A 1 
ATOM 3859 C CD  . ARG A 1 495  ? -63.575 -39.560 -30.350 1.00 29.89 495  A 1 
ATOM 3860 N NE  . ARG A 1 495  ? -63.992 -38.178 -30.074 1.00 26.84 495  A 1 
ATOM 3861 C CZ  . ARG A 1 495  ? -65.243 -37.734 -30.008 1.00 24.68 495  A 1 
ATOM 3862 N NH1 . ARG A 1 495  ? -66.250 -38.522 -30.221 1.00 23.16 495  A 1 
ATOM 3863 N NH2 . ARG A 1 495  ? -65.487 -36.491 -29.736 1.00 21.66 495  A 1 
ATOM 3864 N N   . LEU A 1 496  ? -59.023 -43.741 -30.090 1.00 35.48 496  A 1 
ATOM 3865 C CA  . LEU A 1 496  ? -58.944 -45.151 -29.735 1.00 36.52 496  A 1 
ATOM 3866 C C   . LEU A 1 496  ? -59.614 -45.365 -28.368 1.00 34.91 496  A 1 
ATOM 3867 O O   . LEU A 1 496  ? -59.519 -44.500 -27.494 1.00 32.76 496  A 1 
ATOM 3868 C CB  . LEU A 1 496  ? -57.493 -45.653 -29.807 1.00 33.41 496  A 1 
ATOM 3869 C CG  . LEU A 1 496  ? -57.120 -46.164 -31.213 1.00 30.44 496  A 1 
ATOM 3870 C CD1 . LEU A 1 496  ? -55.601 -46.263 -31.360 1.00 29.78 496  A 1 
ATOM 3871 C CD2 . LEU A 1 496  ? -57.711 -47.544 -31.503 1.00 32.07 496  A 1 
ATOM 3872 N N   . PRO A 1 497  ? -60.349 -46.469 -28.203 1.00 29.96 497  A 1 
ATOM 3873 C CA  . PRO A 1 497  ? -61.213 -46.691 -27.052 1.00 31.34 497  A 1 
ATOM 3874 C C   . PRO A 1 497  ? -60.417 -46.883 -25.750 1.00 31.68 497  A 1 
ATOM 3875 O O   . PRO A 1 497  ? -59.240 -47.240 -25.752 1.00 30.12 497  A 1 
ATOM 3876 C CB  . PRO A 1 497  ? -62.073 -47.914 -27.420 1.00 28.23 497  A 1 
ATOM 3877 C CG  . PRO A 1 497  ? -61.200 -48.668 -28.414 1.00 28.16 497  A 1 
ATOM 3878 C CD  . PRO A 1 497  ? -60.463 -47.551 -29.154 1.00 31.96 497  A 1 
ATOM 3879 N N   . GLN A 1 498  ? -61.098 -46.681 -24.640 1.00 31.62 498  A 1 
ATOM 3880 C CA  . GLN A 1 498  ? -60.612 -46.720 -23.252 1.00 31.88 498  A 1 
ATOM 3881 C C   . GLN A 1 498  ? -60.130 -48.107 -22.755 1.00 30.72 498  A 1 
ATOM 3882 O O   . GLN A 1 498  ? -60.449 -48.479 -21.618 1.00 28.97 498  A 1 
ATOM 3883 C CB  . GLN A 1 498  ? -61.738 -46.241 -22.318 1.00 29.70 498  A 1 
ATOM 3884 C CG  . GLN A 1 498  ? -62.113 -44.764 -22.407 1.00 28.26 498  A 1 
ATOM 3885 C CD  . GLN A 1 498  ? -63.263 -44.433 -21.451 1.00 26.03 498  A 1 
ATOM 3886 O OE1 . GLN A 1 498  ? -64.127 -45.237 -21.156 1.00 27.31 498  A 1 
ATOM 3887 N NE2 . GLN A 1 498  ? -63.339 -43.212 -20.944 1.00 26.49 498  A 1 
ATOM 3888 N N   . SER A 1 499  ? -59.446 -48.911 -23.538 1.00 30.94 499  A 1 
ATOM 3889 C CA  . SER A 1 499  ? -58.958 -50.190 -23.010 1.00 32.67 499  A 1 
ATOM 3890 C C   . SER A 1 499  ? -58.089 -49.915 -21.781 1.00 31.97 499  A 1 
ATOM 3891 O O   . SER A 1 499  ? -57.108 -49.174 -21.863 1.00 29.80 499  A 1 
ATOM 3892 C CB  . SER A 1 499  ? -58.200 -51.001 -24.065 1.00 29.55 499  A 1 
ATOM 3893 O OG  . SER A 1 499  ? -57.126 -50.264 -24.584 1.00 27.92 499  A 1 
ATOM 3894 N N   . GLY A 1 500  ? -58.450 -50.483 -20.650 1.00 31.22 500  A 1 
ATOM 3895 C CA  . GLY A 1 500  ? -57.851 -50.263 -19.333 1.00 31.47 500  A 1 
ATOM 3896 C C   . GLY A 1 500  ? -56.428 -50.819 -19.224 1.00 31.10 500  A 1 
ATOM 3897 O O   . GLY A 1 500  ? -56.213 -51.811 -18.540 1.00 28.47 500  A 1 
ATOM 3898 N N   . SER A 1 501  ? -55.491 -50.199 -19.917 1.00 28.16 501  A 1 
ATOM 3899 C CA  . SER A 1 501  ? -54.077 -50.545 -19.807 1.00 29.99 501  A 1 
ATOM 3900 C C   . SER A 1 501  ? -53.647 -50.357 -18.357 1.00 29.73 501  A 1 
ATOM 3901 O O   . SER A 1 501  ? -53.830 -49.277 -17.789 1.00 27.87 501  A 1 
ATOM 3902 C CB  . SER A 1 501  ? -53.229 -49.684 -20.751 1.00 27.29 501  A 1 
ATOM 3903 O OG  . SER A 1 501  ? -53.502 -48.320 -20.552 1.00 25.69 501  A 1 
ATOM 3904 N N   . GLN A 1 502  ? -53.104 -51.422 -17.782 1.00 28.32 502  A 1 
ATOM 3905 C CA  . GLN A 1 502  ? -52.555 -51.403 -16.432 1.00 29.24 502  A 1 
ATOM 3906 C C   . GLN A 1 502  ? -51.565 -50.241 -16.327 1.00 28.39 502  A 1 
ATOM 3907 O O   . GLN A 1 502  ? -50.629 -50.152 -17.118 1.00 26.92 502  A 1 
ATOM 3908 C CB  . GLN A 1 502  ? -51.852 -52.737 -16.140 1.00 26.90 502  A 1 
ATOM 3909 C CG  . GLN A 1 502  ? -52.844 -53.888 -15.940 1.00 25.37 502  A 1 
ATOM 3910 C CD  . GLN A 1 502  ? -52.166 -55.241 -15.751 1.00 23.48 502  A 1 
ATOM 3911 O OE1 . GLN A 1 502  ? -51.045 -55.484 -16.137 1.00 24.71 502  A 1 
ATOM 3912 N NE2 . GLN A 1 502  ? -52.851 -56.205 -15.168 1.00 25.07 502  A 1 
ATOM 3913 N N   . SER A 1 503  ? -51.774 -49.357 -15.367 1.00 28.97 503  A 1 
ATOM 3914 C CA  . SER A 1 503  ? -50.847 -48.293 -15.017 1.00 29.80 503  A 1 
ATOM 3915 C C   . SER A 1 503  ? -49.588 -48.946 -14.457 1.00 29.12 503  A 1 
ATOM 3916 O O   . SER A 1 503  ? -49.481 -49.162 -13.256 1.00 28.12 503  A 1 
ATOM 3917 C CB  . SER A 1 503  ? -51.488 -47.347 -13.993 1.00 27.73 503  A 1 
ATOM 3918 O OG  . SER A 1 503  ? -51.945 -48.068 -12.868 1.00 26.61 503  A 1 
ATOM 3919 N N   . SER A 1 504  ? -48.676 -49.338 -15.343 1.00 27.72 504  A 1 
ATOM 3920 C CA  . SER A 1 504  ? -47.333 -49.684 -14.925 1.00 28.81 504  A 1 
ATOM 3921 C C   . SER A 1 504  ? -46.796 -48.451 -14.219 1.00 28.04 504  A 1 
ATOM 3922 O O   . SER A 1 504  ? -46.561 -47.423 -14.869 1.00 26.89 504  A 1 
ATOM 3923 C CB  . SER A 1 504  ? -46.463 -50.080 -16.124 1.00 26.54 504  A 1 
ATOM 3924 O OG  . SER A 1 504  ? -46.487 -49.081 -17.123 1.00 25.76 504  A 1 
ATOM 3925 N N   . VAL A 1 505  ? -46.699 -48.553 -12.902 1.00 28.16 505  A 1 
ATOM 3926 C CA  . VAL A 1 505  ? -45.971 -47.593 -12.087 1.00 29.68 505  A 1 
ATOM 3927 C C   . VAL A 1 505  ? -44.546 -47.656 -12.615 1.00 28.92 505  A 1 
ATOM 3928 O O   . VAL A 1 505  ? -43.806 -48.573 -12.264 1.00 27.36 505  A 1 
ATOM 3929 C CB  . VAL A 1 505  ? -46.050 -47.958 -10.594 1.00 26.77 505  A 1 
ATOM 3930 C CG1 . VAL A 1 505  ? -45.344 -46.926 -9.722  1.00 24.58 505  A 1 
ATOM 3931 C CG2 . VAL A 1 505  ? -47.511 -48.047 -10.122 1.00 26.60 505  A 1 
ATOM 3932 N N   . ILE A 1 506  ? -44.220 -46.781 -13.574 1.00 32.01 506  A 1 
ATOM 3933 C CA  . ILE A 1 506  ? -42.845 -46.607 -14.009 1.00 32.53 506  A 1 
ATOM 3934 C C   . ILE A 1 506  ? -42.142 -46.175 -12.734 1.00 31.67 506  A 1 
ATOM 3935 O O   . ILE A 1 506  ? -42.524 -45.135 -12.202 1.00 30.05 506  A 1 
ATOM 3936 C CB  . ILE A 1 506  ? -42.724 -45.569 -15.149 1.00 30.33 506  A 1 
ATOM 3937 C CG1 . ILE A 1 506  ? -43.552 -46.015 -16.372 1.00 28.75 506  A 1 
ATOM 3938 C CG2 . ILE A 1 506  ? -41.250 -45.380 -15.541 1.00 29.89 506  A 1 
ATOM 3939 C CD1 . ILE A 1 506  ? -43.612 -44.990 -17.518 1.00 27.67 506  A 1 
ATOM 3940 N N   . PRO A 1 507  ? -41.234 -46.994 -12.170 1.00 30.14 507  A 1 
ATOM 3941 C CA  . PRO A 1 507  ? -40.525 -46.577 -10.982 1.00 30.19 507  A 1 
ATOM 3942 C C   . PRO A 1 507  ? -39.868 -45.258 -11.354 1.00 30.33 507  A 1 
ATOM 3943 O O   . PRO A 1 507  ? -39.265 -45.160 -12.423 1.00 28.68 507  A 1 
ATOM 3944 C CB  . PRO A 1 507  ? -39.520 -47.700 -10.677 1.00 27.27 507  A 1 
ATOM 3945 C CG  . PRO A 1 507  ? -39.330 -48.386 -12.028 1.00 26.73 507  A 1 
ATOM 3946 C CD  . PRO A 1 507  ? -40.676 -48.199 -12.728 1.00 29.96 507  A 1 
ATOM 3947 N N   . SER A 1 508  ? -40.055 -44.233 -10.527 1.00 32.39 508  A 1 
ATOM 3948 C CA  . SER A 1 508  ? -39.332 -42.982 -10.683 1.00 32.53 508  A 1 
ATOM 3949 C C   . SER A 1 508  ? -37.870 -43.360 -10.869 1.00 31.14 508  A 1 
ATOM 3950 O O   . SER A 1 508  ? -37.379 -44.160 -10.070 1.00 29.77 508  A 1 
ATOM 3951 C CB  . SER A 1 508  ? -39.501 -42.100 -9.436  1.00 30.89 508  A 1 
ATOM 3952 O OG  . SER A 1 508  ? -39.462 -42.878 -8.259  1.00 28.98 508  A 1 
ATOM 3953 N N   . PRO A 1 509  ? -37.216 -42.922 -11.973 1.00 29.66 509  A 1 
ATOM 3954 C CA  . PRO A 1 509  ? -35.814 -43.246 -12.154 1.00 29.51 509  A 1 
ATOM 3955 C C   . PRO A 1 509  ? -35.123 -42.880 -10.847 1.00 29.95 509  A 1 
ATOM 3956 O O   . PRO A 1 509  ? -35.509 -41.876 -10.240 1.00 27.90 509  A 1 
ATOM 3957 C CB  . PRO A 1 509  ? -35.337 -42.404 -13.346 1.00 26.54 509  A 1 
ATOM 3958 C CG  . PRO A 1 509  ? -36.351 -41.264 -13.412 1.00 26.01 509  A 1 
ATOM 3959 C CD  . PRO A 1 509  ? -37.639 -41.900 -12.886 1.00 29.47 509  A 1 
ATOM 3960 N N   . PRO A 1 510  ? -34.197 -43.701 -10.353 1.00 27.98 510  A 1 
ATOM 3961 C CA  . PRO A 1 510  ? -33.463 -43.338 -9.168  1.00 29.03 510  A 1 
ATOM 3962 C C   . PRO A 1 510  ? -32.780 -42.010 -9.479  1.00 29.69 510  A 1 
ATOM 3963 O O   . PRO A 1 510  ? -31.882 -41.954 -10.308 1.00 27.74 510  A 1 
ATOM 3964 C CB  . PRO A 1 510  ? -32.483 -44.503 -8.918  1.00 25.93 510  A 1 
ATOM 3965 C CG  . PRO A 1 510  ? -32.318 -45.133 -10.295 1.00 25.18 510  A 1 
ATOM 3966 C CD  . PRO A 1 510  ? -33.672 -44.889 -10.965 1.00 28.11 510  A 1 
ATOM 3967 N N   . GLU A 1 511  ? -33.268 -40.937 -8.862  1.00 31.82 511  A 1 
ATOM 3968 C CA  . GLU A 1 511  ? -32.668 -39.599 -8.869  1.00 32.69 511  A 1 
ATOM 3969 C C   . GLU A 1 511  ? -31.361 -39.572 -8.058  1.00 31.23 511  A 1 
ATOM 3970 O O   . GLU A 1 511  ? -30.865 -38.508 -7.707  1.00 29.51 511  A 1 
ATOM 3971 C CB  . GLU A 1 511  ? -33.658 -38.548 -8.346  1.00 31.36 511  A 1 
ATOM 3972 C CG  . GLU A 1 511  ? -34.843 -38.275 -9.272  1.00 29.18 511  A 1 
ATOM 3973 C CD  . GLU A 1 511  ? -35.810 -37.205 -8.717  1.00 27.77 511  A 1 
ATOM 3974 O OE1 . GLU A 1 511  ? -36.567 -36.642 -9.535  1.00 25.52 511  A 1 
ATOM 3975 O OE2 . GLU A 1 511  ? -35.833 -37.000 -7.475  1.00 28.10 511  A 1 
ATOM 3976 N N   . ASP A 1 512  ? -30.782 -40.736 -7.790  1.00 31.25 512  A 1 
ATOM 3977 C CA  . ASP A 1 512  ? -29.372 -40.902 -7.487  1.00 31.83 512  A 1 
ATOM 3978 C C   . ASP A 1 512  ? -28.542 -40.623 -8.757  1.00 30.88 512  A 1 
ATOM 3979 O O   . ASP A 1 512  ? -27.644 -41.373 -9.126  1.00 28.40 512  A 1 
ATOM 3980 C CB  . ASP A 1 512  ? -29.085 -42.291 -6.881  1.00 28.65 512  A 1 
ATOM 3981 C CG  . ASP A 1 512  ? -29.766 -42.569 -5.535  1.00 25.78 512  A 1 
ATOM 3982 O OD1 . ASP A 1 512  ? -30.007 -41.613 -4.765  1.00 25.35 512  A 1 
ATOM 3983 O OD2 . ASP A 1 512  ? -30.023 -43.766 -5.265  1.00 25.23 512  A 1 
ATOM 3984 N N   . ASP A 1 513  ? -28.832 -39.510 -9.424  1.00 32.41 513  A 1 
ATOM 3985 C CA  . ASP A 1 513  ? -27.775 -38.735 -10.017 1.00 33.36 513  A 1 
ATOM 3986 C C   . ASP A 1 513  ? -26.871 -38.355 -8.844  1.00 32.64 513  A 1 
ATOM 3987 O O   . ASP A 1 513  ? -27.048 -37.336 -8.171  1.00 30.16 513  A 1 
ATOM 3988 C CB  . ASP A 1 513  ? -28.307 -37.509 -10.789 1.00 30.29 513  A 1 
ATOM 3989 C CG  . ASP A 1 513  ? -28.692 -37.781 -12.249 1.00 27.43 513  A 1 
ATOM 3990 O OD1 . ASP A 1 513  ? -28.162 -38.738 -12.852 1.00 26.90 513  A 1 
ATOM 3991 O OD2 . ASP A 1 513  ? -29.466 -36.956 -12.804 1.00 26.43 513  A 1 
ATOM 3992 N N   . GLU A 1 514  ? -25.894 -39.220 -8.599  1.00 34.47 514  A 1 
ATOM 3993 C CA  . GLU A 1 514  ? -24.636 -38.866 -7.977  1.00 35.84 514  A 1 
ATOM 3994 C C   . GLU A 1 514  ? -24.027 -37.753 -8.848  1.00 35.16 514  A 1 
ATOM 3995 O O   . GLU A 1 514  ? -23.120 -37.975 -9.642  1.00 33.47 514  A 1 
ATOM 3996 C CB  . GLU A 1 514  ? -23.688 -40.079 -7.876  1.00 34.03 514  A 1 
ATOM 3997 C CG  . GLU A 1 514  ? -24.113 -41.165 -6.880  1.00 31.11 514  A 1 
ATOM 3998 C CD  . GLU A 1 514  ? -23.074 -42.304 -6.737  1.00 29.48 514  A 1 
ATOM 3999 O OE1 . GLU A 1 514  ? -23.171 -43.064 -5.744  1.00 26.07 514  A 1 
ATOM 4000 O OE2 . GLU A 1 514  ? -22.172 -42.433 -7.604  1.00 28.57 514  A 1 
ATOM 4001 N N   . GLU A 1 515  ? -24.590 -36.545 -8.737  1.00 40.22 515  A 1 
ATOM 4002 C CA  . GLU A 1 515  ? -23.848 -35.346 -9.076  1.00 40.45 515  A 1 
ATOM 4003 C C   . GLU A 1 515  ? -22.535 -35.495 -8.322  1.00 39.32 515  A 1 
ATOM 4004 O O   . GLU A 1 515  ? -22.524 -35.471 -7.086  1.00 37.82 515  A 1 
ATOM 4005 C CB  . GLU A 1 515  ? -24.533 -34.059 -8.622  1.00 38.92 515  A 1 
ATOM 4006 C CG  . GLU A 1 515  ? -25.635 -33.522 -9.534  1.00 35.97 515  A 1 
ATOM 4007 C CD  . GLU A 1 515  ? -26.066 -32.105 -9.098  1.00 33.80 515  A 1 
ATOM 4008 O OE1 . GLU A 1 515  ? -26.481 -31.310 -9.979  1.00 30.94 515  A 1 
ATOM 4009 O OE2 . GLU A 1 515  ? -25.940 -31.778 -7.888  1.00 31.54 515  A 1 
ATOM 4010 N N   . GLU A 1 516  ? -21.488 -35.703 -9.094  1.00 38.13 516  A 1 
ATOM 4011 C CA  . GLU A 1 516  ? -20.138 -35.874 -8.595  1.00 38.55 516  A 1 
ATOM 4012 C C   . GLU A 1 516  ? -19.900 -34.952 -7.403  1.00 38.90 516  A 1 
ATOM 4013 O O   . GLU A 1 516  ? -20.292 -33.779 -7.439  1.00 36.89 516  A 1 
ATOM 4014 C CB  . GLU A 1 516  ? -19.137 -35.505 -9.698  1.00 35.64 516  A 1 
ATOM 4015 C CG  . GLU A 1 516  ? -19.128 -36.471 -10.867 1.00 32.19 516  A 1 
ATOM 4016 C CD  . GLU A 1 516  ? -18.159 -35.999 -11.965 1.00 29.35 516  A 1 
ATOM 4017 O OE1 . GLU A 1 516  ? -17.186 -36.710 -12.240 1.00 26.05 516  A 1 
ATOM 4018 O OE2 . GLU A 1 516  ? -18.411 -34.960 -12.610 1.00 27.50 516  A 1 
ATOM 4019 N N   . ASP A 1 517  ? -19.211 -35.467 -6.388  1.00 49.44 517  A 1 
ATOM 4020 C CA  . ASP A 1 517  ? -18.738 -34.692 -5.237  1.00 50.57 517  A 1 
ATOM 4021 C C   . ASP A 1 517  ? -17.681 -33.652 -5.664  1.00 52.44 517  A 1 
ATOM 4022 O O   . ASP A 1 517  ? -16.561 -33.583 -5.174  1.00 48.86 517  A 1 
ATOM 4023 C CB  . ASP A 1 517  ? -18.259 -35.635 -4.114  1.00 46.01 517  A 1 
ATOM 4024 C CG  . ASP A 1 517  ? -19.311 -35.931 -3.036  1.00 41.24 517  A 1 
ATOM 4025 O OD1 . ASP A 1 517  ? -20.215 -35.081 -2.828  1.00 38.42 517  A 1 
ATOM 4026 O OD2 . ASP A 1 517  ? -19.143 -36.966 -2.345  1.00 37.17 517  A 1 
ATOM 4027 N N   . ASN A 1 518  ? -18.067 -32.822 -6.615  1.00 61.11 518  A 1 
ATOM 4028 C CA  . ASN A 1 518  ? -17.384 -31.612 -6.962  1.00 63.27 518  A 1 
ATOM 4029 C C   . ASN A 1 518  ? -17.312 -30.757 -5.708  1.00 65.56 518  A 1 
ATOM 4030 O O   . ASN A 1 518  ? -18.319 -30.547 -5.029  1.00 61.59 518  A 1 
ATOM 4031 C CB  . ASN A 1 518  ? -18.123 -30.901 -8.111  1.00 58.02 518  A 1 
ATOM 4032 C CG  . ASN A 1 518  ? -17.731 -31.452 -9.468  1.00 51.91 518  A 1 
ATOM 4033 O OD1 . ASN A 1 518  ? -16.590 -31.803 -9.696  1.00 46.78 518  A 1 
ATOM 4034 N ND2 . ASN A 1 518  ? -18.634 -31.487 -10.423 1.00 46.82 518  A 1 
ATOM 4035 N N   . ASP A 1 519  ? -16.142 -30.209 -5.438  1.00 67.84 519  A 1 
ATOM 4036 C CA  . ASP A 1 519  ? -15.887 -29.314 -4.305  1.00 69.88 519  A 1 
ATOM 4037 C C   . ASP A 1 519  ? -16.619 -27.961 -4.394  1.00 71.83 519  A 1 
ATOM 4038 O O   . ASP A 1 519  ? -16.374 -27.040 -3.611  1.00 66.99 519  A 1 
ATOM 4039 C CB  . ASP A 1 519  ? -14.375 -29.133 -4.174  1.00 64.62 519  A 1 
ATOM 4040 C CG  . ASP A 1 519  ? -13.679 -30.275 -3.438  1.00 60.00 519  A 1 
ATOM 4041 O OD1 . ASP A 1 519  ? -14.313 -30.896 -2.564  1.00 54.77 519  A 1 
ATOM 4042 O OD2 . ASP A 1 519  ? -12.457 -30.422 -3.633  1.00 54.77 519  A 1 
ATOM 4043 N N   . GLU A 1 520  ? -17.556 -27.825 -5.330  1.00 70.31 520  A 1 
ATOM 4044 C CA  . GLU A 1 520  ? -18.426 -26.664 -5.396  1.00 72.69 520  A 1 
ATOM 4045 C C   . GLU A 1 520  ? -19.535 -26.742 -4.345  1.00 75.02 520  A 1 
ATOM 4046 O O   . GLU A 1 520  ? -20.204 -27.766 -4.222  1.00 72.92 520  A 1 
ATOM 4047 C CB  . GLU A 1 520  ? -19.018 -26.464 -6.786  1.00 67.92 520  A 1 
ATOM 4048 C CG  . GLU A 1 520  ? -17.934 -26.091 -7.796  1.00 60.86 520  A 1 
ATOM 4049 C CD  . GLU A 1 520  ? -18.481 -25.358 -9.021  1.00 55.30 520  A 1 
ATOM 4050 O OE1 . GLU A 1 520  ? -17.665 -24.659 -9.654  1.00 47.91 520  A 1 
ATOM 4051 O OE2 . GLU A 1 520  ? -19.693 -25.461 -9.309  1.00 49.26 520  A 1 
ATOM 4052 N N   . PRO A 1 521  ? -19.769 -25.648 -3.598  1.00 69.30 521  A 1 
ATOM 4053 C CA  . PRO A 1 521  ? -20.899 -25.585 -2.692  1.00 71.98 521  A 1 
ATOM 4054 C C   . PRO A 1 521  ? -22.214 -25.685 -3.459  1.00 74.98 521  A 1 
ATOM 4055 O O   . PRO A 1 521  ? -22.355 -25.161 -4.563  1.00 74.00 521  A 1 
ATOM 4056 C CB  . PRO A 1 521  ? -20.753 -24.256 -1.944  1.00 68.48 521  A 1 
ATOM 4057 C CG  . PRO A 1 521  ? -19.918 -23.397 -2.893  1.00 69.12 521  A 1 
ATOM 4058 C CD  . PRO A 1 521  ? -19.033 -24.409 -3.617  1.00 73.60 521  A 1 
ATOM 4059 N N   . LEU A 1 522  ? -23.200 -26.312 -2.825  1.00 75.77 522  A 1 
ATOM 4060 C CA  . LEU A 1 522  ? -24.549 -26.431 -3.352  1.00 77.67 522  A 1 
ATOM 4061 C C   . LEU A 1 522  ? -25.118 -25.049 -3.687  1.00 78.13 522  A 1 
ATOM 4062 O O   . LEU A 1 522  ? -25.034 -24.116 -2.891  1.00 75.98 522  A 1 
ATOM 4063 C CB  . LEU A 1 522  ? -25.419 -27.149 -2.301  1.00 74.94 522  A 1 
ATOM 4064 C CG  . LEU A 1 522  ? -26.648 -27.820 -2.920  1.00 71.82 522  A 1 
ATOM 4065 C CD1 . LEU A 1 522  ? -26.326 -29.240 -3.365  1.00 67.23 522  A 1 
ATOM 4066 C CD2 . LEU A 1 522  ? -27.786 -27.885 -1.909  1.00 67.14 522  A 1 
ATOM 4067 N N   . LEU A 1 523  ? -25.723 -24.925 -4.859  1.00 74.31 523  A 1 
ATOM 4068 C CA  . LEU A 1 523  ? -26.436 -23.707 -5.225  1.00 76.78 523  A 1 
ATOM 4069 C C   . LEU A 1 523  ? -27.676 -23.547 -4.347  1.00 78.42 523  A 1 
ATOM 4070 O O   . LEU A 1 523  ? -28.394 -24.512 -4.079  1.00 77.13 523  A 1 
ATOM 4071 C CB  . LEU A 1 523  ? -26.790 -23.718 -6.721  1.00 73.44 523  A 1 
ATOM 4072 C CG  . LEU A 1 523  ? -25.579 -23.576 -7.664  1.00 69.39 523  A 1 
ATOM 4073 C CD1 . LEU A 1 523  ? -26.035 -23.775 -9.107  1.00 64.22 523  A 1 
ATOM 4074 C CD2 . LEU A 1 523  ? -24.932 -22.193 -7.561  1.00 64.36 523  A 1 
ATOM 4075 N N   . SER A 1 524  ? -27.933 -22.321 -3.905  1.00 77.12 524  A 1 
ATOM 4076 C CA  . SER A 1 524  ? -29.144 -22.024 -3.151  1.00 76.76 524  A 1 
ATOM 4077 C C   . SER A 1 524  ? -30.393 -22.266 -3.999  1.00 77.44 524  A 1 
ATOM 4078 O O   . SER A 1 524  ? -30.393 -22.015 -5.200  1.00 75.72 524  A 1 
ATOM 4079 C CB  . SER A 1 524  ? -29.112 -20.587 -2.626  1.00 74.48 524  A 1 
ATOM 4080 O OG  . SER A 1 524  ? -28.991 -19.661 -3.687  1.00 73.75 524  A 1 
ATOM 4081 N N   . GLY A 1 525  ? -31.451 -22.735 -3.366  1.00 78.84 525  A 1 
ATOM 4082 C CA  . GLY A 1 525  ? -32.679 -23.111 -4.075  1.00 77.26 525  A 1 
ATOM 4083 C C   . GLY A 1 525  ? -32.614 -24.487 -4.746  1.00 79.13 525  A 1 
ATOM 4084 O O   . GLY A 1 525  ? -33.425 -24.769 -5.616  1.00 74.91 525  A 1 
ATOM 4085 N N   . SER A 1 526  ? -31.655 -25.332 -4.356  1.00 77.54 526  A 1 
ATOM 4086 C CA  . SER A 1 526  ? -31.544 -26.699 -4.855  1.00 77.87 526  A 1 
ATOM 4087 C C   . SER A 1 526  ? -32.514 -27.644 -4.145  1.00 78.02 526  A 1 
ATOM 4088 O O   . SER A 1 526  ? -32.784 -27.492 -2.949  1.00 76.25 526  A 1 
ATOM 4089 C CB  . SER A 1 526  ? -30.126 -27.246 -4.689  1.00 75.57 526  A 1 
ATOM 4090 O OG  . SER A 1 526  ? -29.179 -26.386 -5.292  1.00 68.61 526  A 1 
ATOM 4091 N N   . GLY A 1 527  ? -32.929 -28.647 -4.872  1.00 77.00 527  A 1 
ATOM 4092 C CA  . GLY A 1 527  ? -33.817 -29.709 -4.405  1.00 76.42 527  A 1 
ATOM 4093 C C   . GLY A 1 527  ? -35.278 -29.411 -4.728  1.00 78.21 527  A 1 
ATOM 4094 O O   . GLY A 1 527  ? -35.823 -28.406 -4.274  1.00 73.20 527  A 1 
ATOM 4095 N N   . ASP A 1 528  ? -35.895 -30.303 -5.478  1.00 72.36 528  A 1 
ATOM 4096 C CA  . ASP A 1 528  ? -37.336 -30.261 -5.679  1.00 73.07 528  A 1 
ATOM 4097 C C   . ASP A 1 528  ? -38.055 -30.817 -4.449  1.00 74.08 528  A 1 
ATOM 4098 O O   . ASP A 1 528  ? -37.652 -31.825 -3.874  1.00 69.83 528  A 1 
ATOM 4099 C CB  . ASP A 1 528  ? -37.743 -30.988 -6.964  1.00 67.56 528  A 1 
ATOM 4100 C CG  . ASP A 1 528  ? -37.606 -30.109 -8.210  1.00 59.98 528  A 1 
ATOM 4101 O OD1 . ASP A 1 528  ? -37.824 -28.884 -8.074  1.00 54.56 528  A 1 
ATOM 4102 O OD2 . ASP A 1 528  ? -37.343 -30.668 -9.291  1.00 53.52 528  A 1 
ATOM 4103 N N   . VAL A 1 529  ? -39.122 -30.149 -4.056  1.00 76.06 529  A 1 
ATOM 4104 C CA  . VAL A 1 529  ? -39.960 -30.590 -2.942  1.00 76.86 529  A 1 
ATOM 4105 C C   . VAL A 1 529  ? -41.267 -31.116 -3.511  1.00 75.91 529  A 1 
ATOM 4106 O O   . VAL A 1 529  ? -42.053 -30.367 -4.090  1.00 71.49 529  A 1 
ATOM 4107 C CB  . VAL A 1 529  ? -40.180 -29.494 -1.899  1.00 73.66 529  A 1 
ATOM 4108 C CG1 . VAL A 1 529  ? -40.954 -30.049 -0.707  1.00 67.00 529  A 1 
ATOM 4109 C CG2 . VAL A 1 529  ? -38.836 -28.955 -1.392  1.00 69.45 529  A 1 
ATOM 4110 N N   . SER A 1 530  ? -41.503 -32.412 -3.319  1.00 73.50 530  A 1 
ATOM 4111 C CA  . SER A 1 530  ? -42.731 -33.049 -3.779  1.00 73.70 530  A 1 
ATOM 4112 C C   . SER A 1 530  ? -43.950 -32.402 -3.121  1.00 75.04 530  A 1 
ATOM 4113 O O   . SER A 1 530  ? -44.010 -32.238 -1.902  1.00 72.51 530  A 1 
ATOM 4114 C CB  . SER A 1 530  ? -42.703 -34.552 -3.500  1.00 68.67 530  A 1 
ATOM 4115 O OG  . SER A 1 530  ? -43.905 -35.112 -3.999  1.00 61.60 530  A 1 
ATOM 4116 N N   . LYS A 1 531  ? -44.929 -32.072 -3.934  1.00 73.40 531  A 1 
ATOM 4117 C CA  . LYS A 1 531  ? -46.242 -31.613 -3.463  1.00 73.38 531  A 1 
ATOM 4118 C C   . LYS A 1 531  ? -47.151 -32.766 -3.049  1.00 74.87 531  A 1 
ATOM 4119 O O   . LYS A 1 531  ? -48.237 -32.523 -2.522  1.00 70.95 531  A 1 
ATOM 4120 C CB  . LYS A 1 531  ? -46.913 -30.744 -4.532  1.00 69.27 531  A 1 
ATOM 4121 C CG  . LYS A 1 531  ? -46.118 -29.464 -4.769  1.00 65.15 531  A 1 
ATOM 4122 C CD  . LYS A 1 531  ? -46.826 -28.552 -5.763  1.00 60.28 531  A 1 
ATOM 4123 C CE  . LYS A 1 531  ? -45.965 -27.303 -5.955  1.00 53.35 531  A 1 
ATOM 4124 N NZ  . LYS A 1 531  ? -46.542 -26.366 -6.919  1.00 47.59 531  A 1 
ATOM 4125 N N   . GLU A 1 532  ? -46.721 -33.992 -3.303  1.00 73.16 532  A 1 
ATOM 4126 C CA  . GLU A 1 532  ? -47.484 -35.164 -2.924  1.00 73.97 532  A 1 
ATOM 4127 C C   . GLU A 1 532  ? -47.438 -35.357 -1.415  1.00 75.20 532  A 1 
ATOM 4128 O O   . GLU A 1 532  ? -46.391 -35.370 -0.772  1.00 71.39 532  A 1 
ATOM 4129 C CB  . GLU A 1 532  ? -47.027 -36.415 -3.681  1.00 68.99 532  A 1 
ATOM 4130 C CG  . GLU A 1 532  ? -47.293 -36.297 -5.188  1.00 61.54 532  A 1 
ATOM 4131 C CD  . GLU A 1 532  ? -47.114 -37.628 -5.937  1.00 54.54 532  A 1 
ATOM 4132 O OE1 . GLU A 1 532  ? -47.573 -37.686 -7.102  1.00 47.04 532  A 1 
ATOM 4133 O OE2 . GLU A 1 532  ? -46.593 -38.594 -5.345  1.00 49.67 532  A 1 
ATOM 4134 N N   . CYS A 1 533  ? -48.610 -35.512 -0.824  1.00 72.70 533  A 1 
ATOM 4135 C CA  . CYS A 1 533  ? -48.772 -35.820 0.585   1.00 74.36 533  A 1 
ATOM 4136 C C   . CYS A 1 533  ? -49.821 -36.915 0.723   1.00 76.28 533  A 1 
ATOM 4137 O O   . CYS A 1 533  ? -50.802 -36.942 -0.014  1.00 73.20 533  A 1 
ATOM 4138 C CB  . CYS A 1 533  ? -49.145 -34.537 1.325   1.00 69.73 533  A 1 
ATOM 4139 S SG  . CYS A 1 533  ? -49.108 -34.828 3.117   1.00 67.28 533  A 1 
ATOM 4140 N N   . ALA A 1 534  ? -49.608 -37.797 1.680   1.00 75.35 534  A 1 
ATOM 4141 C CA  . ALA A 1 534  ? -50.583 -38.853 1.936   1.00 77.65 534  A 1 
ATOM 4142 C C   . ALA A 1 534  ? -51.950 -38.238 2.279   1.00 79.39 534  A 1 
ATOM 4143 O O   . ALA A 1 534  ? -52.046 -37.413 3.187   1.00 76.92 534  A 1 
ATOM 4144 C CB  . ALA A 1 534  ? -50.053 -39.755 3.044   1.00 74.08 534  A 1 
ATOM 4145 N N   . GLU A 1 535  ? -53.010 -38.697 1.620   1.00 76.20 535  A 1 
ATOM 4146 C CA  . GLU A 1 535  ? -54.380 -38.187 1.826   1.00 77.44 535  A 1 
ATOM 4147 C C   . GLU A 1 535  ? -54.766 -38.110 3.303   1.00 79.07 535  A 1 
ATOM 4148 O O   . GLU A 1 535  ? -55.321 -37.115 3.759   1.00 77.46 535  A 1 
ATOM 4149 C CB  . GLU A 1 535  ? -55.396 -39.093 1.112   1.00 74.10 535  A 1 
ATOM 4150 C CG  . GLU A 1 535  ? -55.484 -38.852 -0.385  1.00 65.85 535  A 1 
ATOM 4151 C CD  . GLU A 1 535  ? -56.567 -39.711 -1.068  1.00 57.46 535  A 1 
ATOM 4152 O OE1 . GLU A 1 535  ? -57.068 -39.281 -2.131  1.00 51.39 535  A 1 
ATOM 4153 O OE2 . GLU A 1 535  ? -56.863 -40.794 -0.531  1.00 52.83 535  A 1 
ATOM 4154 N N   . LYS A 1 536  ? -54.359 -39.101 4.083   1.00 79.17 536  A 1 
ATOM 4155 C CA  . LYS A 1 536  ? -54.658 -39.160 5.512   1.00 80.22 536  A 1 
ATOM 4156 C C   . LYS A 1 536  ? -54.028 -38.012 6.315   1.00 82.28 536  A 1 
ATOM 4157 O O   . LYS A 1 536  ? -54.602 -37.566 7.310   1.00 80.00 536  A 1 
ATOM 4158 C CB  . LYS A 1 536  ? -54.190 -40.524 6.028   1.00 78.02 536  A 1 
ATOM 4159 C CG  . LYS A 1 536  ? -55.074 -41.007 7.165   1.00 69.14 536  A 1 
ATOM 4160 C CD  . LYS A 1 536  ? -54.650 -42.412 7.577   1.00 60.93 536  A 1 
ATOM 4161 C CE  . LYS A 1 536  ? -55.671 -42.978 8.549   1.00 52.61 536  A 1 
ATOM 4162 N NZ  . LYS A 1 536  ? -55.346 -44.365 8.926   1.00 44.07 536  A 1 
ATOM 4163 N N   . ILE A 1 537  ? -52.848 -37.534 5.896   1.00 77.26 537  A 1 
ATOM 4164 C CA  . ILE A 1 537  ? -52.178 -36.378 6.505   1.00 77.74 537  A 1 
ATOM 4165 C C   . ILE A 1 537  ? -52.910 -35.101 6.088   1.00 79.61 537  A 1 
ATOM 4166 O O   . ILE A 1 537  ? -53.188 -34.258 6.939   1.00 79.22 537  A 1 
ATOM 4167 C CB  . ILE A 1 537  ? -50.680 -36.346 6.142   1.00 76.19 537  A 1 
ATOM 4168 C CG1 . ILE A 1 537  ? -49.967 -37.604 6.705   1.00 72.21 537  A 1 
ATOM 4169 C CG2 . ILE A 1 537  ? -50.014 -35.069 6.683   1.00 71.42 537  A 1 
ATOM 4170 C CD1 . ILE A 1 537  ? -48.497 -37.747 6.290   1.00 64.66 537  A 1 
ATOM 4171 N N   . LEU A 1 538  ? -53.273 -34.978 4.806   1.00 77.90 538  A 1 
ATOM 4172 C CA  . LEU A 1 538  ? -54.053 -33.855 4.289   1.00 77.08 538  A 1 
ATOM 4173 C C   . LEU A 1 538  ? -55.426 -33.750 4.966   1.00 78.64 538  A 1 
ATOM 4174 O O   . LEU A 1 538  ? -55.807 -32.651 5.364   1.00 79.04 538  A 1 
ATOM 4175 C CB  . LEU A 1 538  ? -54.216 -33.991 2.764   1.00 74.88 538  A 1 
ATOM 4176 C CG  . LEU A 1 538  ? -52.989 -33.493 1.984   1.00 70.67 538  A 1 
ATOM 4177 C CD1 . LEU A 1 538  ? -53.039 -34.013 0.541   1.00 64.41 538  A 1 
ATOM 4178 C CD2 . LEU A 1 538  ? -52.959 -31.964 1.927   1.00 66.60 538  A 1 
ATOM 4179 N N   . GLU A 1 539  ? -56.109 -34.837 5.185   1.00 77.91 539  A 1 
ATOM 4180 C CA  . GLU A 1 539  ? -57.366 -34.861 5.952   1.00 77.84 539  A 1 
ATOM 4181 C C   . GLU A 1 539  ? -57.155 -34.360 7.384   1.00 78.80 539  A 1 
ATOM 4182 O O   . GLU A 1 539  ? -57.902 -33.505 7.866   1.00 78.42 539  A 1 
ATOM 4183 C CB  . GLU A 1 539  ? -57.944 -36.276 6.001   1.00 76.60 539  A 1 
ATOM 4184 C CG  . GLU A 1 539  ? -58.681 -36.679 4.715   1.00 68.64 539  A 1 
ATOM 4185 C CD  . GLU A 1 539  ? -59.312 -38.072 4.833   1.00 61.41 539  A 1 
ATOM 4186 O OE1 . GLU A 1 539  ? -60.283 -38.343 4.083   1.00 54.48 539  A 1 
ATOM 4187 O OE2 . GLU A 1 539  ? -58.854 -38.878 5.686   1.00 59.25 539  A 1 
ATOM 4188 N N   . THR A 1 540  ? -56.121 -34.855 8.056   1.00 81.15 540  A 1 
ATOM 4189 C CA  . THR A 1 540  ? -55.815 -34.438 9.439   1.00 80.65 540  A 1 
ATOM 4190 C C   . THR A 1 540  ? -55.514 -32.942 9.517   1.00 82.41 540  A 1 
ATOM 4191 O O   . THR A 1 540  ? -55.983 -32.256 10.435  1.00 81.82 540  A 1 
ATOM 4192 C CB  . THR A 1 540  ? -54.615 -35.227 10.004  1.00 80.16 540  A 1 
ATOM 4193 O OG1 . THR A 1 540  ? -54.807 -36.631 9.886   1.00 73.31 540  A 1 
ATOM 4194 C CG2 . THR A 1 540  ? -54.422 -34.974 11.501  1.00 71.78 540  A 1 
ATOM 4195 N N   . TRP A 1 541  ? -54.766 -32.409 8.569   1.00 85.48 541  A 1 
ATOM 4196 C CA  . TRP A 1 541  ? -54.501 -30.975 8.446   1.00 85.02 541  A 1 
ATOM 4197 C C   . TRP A 1 541  ? -55.751 -30.183 8.058   1.00 85.32 541  A 1 
ATOM 4198 O O   . TRP A 1 541  ? -55.988 -29.114 8.622   1.00 82.41 541  A 1 
ATOM 4199 C CB  . TRP A 1 541  ? -53.356 -30.752 7.453   1.00 85.07 541  A 1 
ATOM 4200 C CG  . TRP A 1 541  ? -51.998 -30.834 8.069   1.00 86.35 541  A 1 
ATOM 4201 C CD1 . TRP A 1 541  ? -51.151 -31.878 8.024   1.00 80.69 541  A 1 
ATOM 4202 C CD2 . TRP A 1 541  ? -51.321 -29.786 8.836   1.00 85.83 541  A 1 
ATOM 4203 N NE1 . TRP A 1 541  ? -49.973 -31.556 8.705   1.00 82.38 541  A 1 
ATOM 4204 C CE2 . TRP A 1 541  ? -50.037 -30.282 9.208   1.00 85.13 541  A 1 
ATOM 4205 C CE3 . TRP A 1 541  ? -51.664 -28.478 9.231   1.00 84.78 541  A 1 
ATOM 4206 C CZ2 . TRP A 1 541  ? -49.114 -29.502 9.945   1.00 85.64 541  A 1 
ATOM 4207 C CZ3 . TRP A 1 541  ? -50.747 -27.694 9.971   1.00 81.83 541  A 1 
ATOM 4208 C CH2 . TRP A 1 541  ? -49.494 -28.199 10.321  1.00 82.79 541  A 1 
ATOM 4209 N N   . GLY A 1 542  ? -56.568 -30.698 7.179   1.00 83.36 542  A 1 
ATOM 4210 C CA  . GLY A 1 542  ? -57.836 -30.086 6.784   1.00 81.88 542  A 1 
ATOM 4211 C C   . GLY A 1 542  ? -58.808 -29.931 7.956   1.00 83.03 542  A 1 
ATOM 4212 O O   . GLY A 1 542  ? -59.398 -28.863 8.146   1.00 82.92 542  A 1 
ATOM 4213 N N   . GLU A 1 543  ? -58.948 -30.956 8.816   1.00 85.51 543  A 1 
ATOM 4214 C CA  . GLU A 1 543  ? -59.712 -30.858 10.065  1.00 85.22 543  A 1 
ATOM 4215 C C   . GLU A 1 543  ? -59.112 -29.818 11.024  1.00 85.33 543  A 1 
ATOM 4216 O O   . GLU A 1 543  ? -59.843 -29.039 11.647  1.00 84.18 543  A 1 
ATOM 4217 C CB  . GLU A 1 543  ? -59.755 -32.203 10.796  1.00 84.07 543  A 1 
ATOM 4218 C CG  . GLU A 1 543  ? -60.752 -33.197 10.201  1.00 74.39 543  A 1 
ATOM 4219 C CD  . GLU A 1 543  ? -61.020 -34.374 11.165  1.00 67.51 543  A 1 
ATOM 4220 O OE1 . GLU A 1 543  ? -62.070 -35.033 10.999  1.00 59.31 543  A 1 
ATOM 4221 O OE2 . GLU A 1 543  ? -60.226 -34.564 12.120  1.00 62.42 543  A 1 
ATOM 4222 N N   . LEU A 1 544  ? -57.771 -29.789 11.138  1.00 84.36 544  A 1 
ATOM 4223 C CA  . LEU A 1 544  ? -57.080 -28.841 12.009  1.00 83.44 544  A 1 
ATOM 4224 C C   . LEU A 1 544  ? -57.265 -27.395 11.541  1.00 84.45 544  A 1 
ATOM 4225 O O   . LEU A 1 544  ? -57.577 -26.531 12.359  1.00 82.71 544  A 1 
ATOM 4226 C CB  . LEU A 1 544  ? -55.592 -29.212 12.087  1.00 81.98 544  A 1 
ATOM 4227 C CG  . LEU A 1 544  ? -54.889 -28.432 13.220  1.00 79.99 544  A 1 
ATOM 4228 C CD1 . LEU A 1 544  ? -54.603 -29.344 14.415  1.00 71.99 544  A 1 
ATOM 4229 C CD2 . LEU A 1 544  ? -53.587 -27.822 12.734  1.00 74.05 544  A 1 
ATOM 4230 N N   . LEU A 1 545  ? -57.116 -27.140 10.244  1.00 82.70 545  A 1 
ATOM 4231 C CA  . LEU A 1 545  ? -57.323 -25.828 9.631   1.00 81.25 545  A 1 
ATOM 4232 C C   . LEU A 1 545  ? -58.774 -25.379 9.778   1.00 81.62 545  A 1 
ATOM 4233 O O   . LEU A 1 545  ? -59.016 -24.267 10.247  1.00 81.26 545  A 1 
ATOM 4234 C CB  . LEU A 1 545  ? -56.919 -25.882 8.144   1.00 80.14 545  A 1 
ATOM 4235 C CG  . LEU A 1 545  ? -55.393 -25.862 7.926   1.00 77.98 545  A 1 
ATOM 4236 C CD1 . LEU A 1 545  ? -55.073 -26.188 6.467   1.00 71.79 545  A 1 
ATOM 4237 C CD2 . LEU A 1 545  ? -54.791 -24.498 8.250   1.00 72.94 545  A 1 
ATOM 4238 N N   . SER A 1 546  ? -59.726 -26.249 9.522   1.00 85.72 546  A 1 
ATOM 4239 C CA  . SER A 1 546  ? -61.150 -25.952 9.727   1.00 84.61 546  A 1 
ATOM 4240 C C   . SER A 1 546  ? -61.434 -25.538 11.171  1.00 84.41 546  A 1 
ATOM 4241 O O   . SER A 1 546  ? -62.190 -24.602 11.436  1.00 83.86 546  A 1 
ATOM 4242 C CB  . SER A 1 546  ? -62.009 -27.180 9.397   1.00 84.30 546  A 1 
ATOM 4243 O OG  . SER A 1 546  ? -61.846 -27.567 8.055   1.00 73.34 546  A 1 
ATOM 4244 N N   . LYS A 1 547  ? -60.788 -26.192 12.134  1.00 86.19 547  A 1 
ATOM 4245 C CA  . LYS A 1 547  ? -60.896 -25.859 13.555  1.00 85.08 547  A 1 
ATOM 4246 C C   . LYS A 1 547  ? -60.203 -24.544 13.893  1.00 85.55 547  A 1 
ATOM 4247 O O   . LYS A 1 547  ? -60.677 -23.818 14.772  1.00 83.07 547  A 1 
ATOM 4248 C CB  . LYS A 1 547  ? -60.319 -27.024 14.365  1.00 83.04 547  A 1 
ATOM 4249 C CG  . LYS A 1 547  ? -61.022 -27.209 15.702  1.00 73.03 547  A 1 
ATOM 4250 C CD  . LYS A 1 547  ? -60.462 -28.478 16.347  1.00 70.18 547  A 1 
ATOM 4251 C CE  . LYS A 1 547  ? -61.335 -28.928 17.506  1.00 60.13 547  A 1 
ATOM 4252 N NZ  . LYS A 1 547  ? -60.953 -30.305 17.922  1.00 53.38 547  A 1 
ATOM 4253 N N   . TRP A 1 548  ? -59.075 -24.251 13.238  1.00 86.61 548  A 1 
ATOM 4254 C CA  . TRP A 1 548  ? -58.310 -23.023 13.445  1.00 86.15 548  A 1 
ATOM 4255 C C   . TRP A 1 548  ? -59.032 -21.799 12.886  1.00 85.34 548  A 1 
ATOM 4256 O O   . TRP A 1 548  ? -59.132 -20.784 13.579  1.00 80.99 548  A 1 
ATOM 4257 C CB  . TRP A 1 548  ? -56.910 -23.188 12.844  1.00 85.25 548  A 1 
ATOM 4258 C CG  . TRP A 1 548  ? -55.851 -22.255 13.348  1.00 84.71 548  A 1 
ATOM 4259 C CD1 . TRP A 1 548  ? -56.008 -21.233 14.215  1.00 80.52 548  A 1 
ATOM 4260 C CD2 . TRP A 1 548  ? -54.421 -22.278 13.025  1.00 85.83 548  A 1 
ATOM 4261 N NE1 . TRP A 1 548  ? -54.782 -20.615 14.446  1.00 81.90 548  A 1 
ATOM 4262 C CE2 . TRP A 1 548  ? -53.790 -21.232 13.740  1.00 86.38 548  A 1 
ATOM 4263 C CE3 . TRP A 1 548  ? -53.624 -23.098 12.196  1.00 84.33 548  A 1 
ATOM 4264 C CZ2 . TRP A 1 548  ? -52.399 -20.985 13.642  1.00 84.41 548  A 1 
ATOM 4265 C CZ3 . TRP A 1 548  ? -52.242 -22.854 12.102  1.00 82.25 548  A 1 
ATOM 4266 C CH2 . TRP A 1 548  ? -51.641 -21.817 12.809  1.00 82.51 548  A 1 
ATOM 4267 N N   . HIS A 1 549  ? -59.667 -21.917 11.722  1.00 83.89 549  A 1 
ATOM 4268 C CA  . HIS A 1 549  ? -60.487 -20.866 11.115  1.00 81.27 549  A 1 
ATOM 4269 C C   . HIS A 1 549  ? -61.690 -20.439 11.981  1.00 80.16 549  A 1 
ATOM 4270 O O   . HIS A 1 549  ? -62.140 -19.299 11.872  1.00 77.14 549  A 1 
ATOM 4271 C CB  . HIS A 1 549  ? -60.948 -21.313 9.722   1.00 78.81 549  A 1 
ATOM 4272 C CG  . HIS A 1 549  ? -59.924 -21.051 8.669   1.00 77.48 549  A 1 
ATOM 4273 N ND1 . HIS A 1 549  ? -59.550 -19.797 8.207   1.00 68.01 549  A 1 
ATOM 4274 C CD2 . HIS A 1 549  ? -59.183 -21.976 7.976   1.00 68.56 549  A 1 
ATOM 4275 C CE1 . HIS A 1 549  ? -58.611 -19.970 7.263   1.00 71.17 549  A 1 
ATOM 4276 N NE2 . HIS A 1 549  ? -58.367 -21.276 7.104   1.00 71.81 549  A 1 
ATOM 4277 N N   . LEU A 1 550  ? -62.148 -21.278 12.894  1.00 84.23 550  A 1 
ATOM 4278 C CA  . LEU A 1 550  ? -63.171 -20.887 13.874  1.00 83.27 550  A 1 
ATOM 4279 C C   . LEU A 1 550  ? -62.658 -19.855 14.890  1.00 82.56 550  A 1 
ATOM 4280 O O   . LEU A 1 550  ? -63.452 -19.090 15.452  1.00 78.49 550  A 1 
ATOM 4281 C CB  . LEU A 1 550  ? -63.676 -22.129 14.625  1.00 82.49 550  A 1 
ATOM 4282 C CG  . LEU A 1 550  ? -64.457 -23.141 13.761  1.00 79.05 550  A 1 
ATOM 4283 C CD1 . LEU A 1 550  ? -64.665 -24.432 14.557  1.00 72.42 550  A 1 
ATOM 4284 C CD2 . LEU A 1 550  ? -65.828 -22.606 13.368  1.00 74.29 550  A 1 
ATOM 4285 N N   . ASN A 1 551  ? -61.345 -19.853 15.169  1.00 83.35 551  A 1 
ATOM 4286 C CA  . ASN A 1 551  ? -60.705 -18.870 16.040  1.00 83.47 551  A 1 
ATOM 4287 C C   . ASN A 1 551  ? -59.205 -18.754 15.709  1.00 83.46 551  A 1 
ATOM 4288 O O   . ASN A 1 551  ? -58.365 -19.405 16.340  1.00 79.10 551  A 1 
ATOM 4289 C CB  . ASN A 1 551  ? -60.943 -19.245 17.508  1.00 79.45 551  A 1 
ATOM 4290 C CG  . ASN A 1 551  ? -60.445 -18.162 18.462  1.00 77.34 551  A 1 
ATOM 4291 O OD1 . ASN A 1 551  ? -59.893 -17.149 18.095  1.00 70.89 551  A 1 
ATOM 4292 N ND2 . ASN A 1 551  ? -60.658 -18.356 19.745  1.00 69.54 551  A 1 
ATOM 4293 N N   . LEU A 1 552  ? -58.899 -17.877 14.767  1.00 82.72 552  A 1 
ATOM 4294 C CA  . LEU A 1 552  ? -57.534 -17.664 14.275  1.00 81.78 552  A 1 
ATOM 4295 C C   . LEU A 1 552  ? -56.559 -17.130 15.342  1.00 82.63 552  A 1 
ATOM 4296 O O   . LEU A 1 552  ? -55.357 -17.341 15.229  1.00 79.40 552  A 1 
ATOM 4297 C CB  . LEU A 1 552  ? -57.603 -16.719 13.059  1.00 77.55 552  A 1 
ATOM 4298 C CG  . LEU A 1 552  ? -58.317 -17.329 11.827  1.00 74.71 552  A 1 
ATOM 4299 C CD1 . LEU A 1 552  ? -58.491 -16.272 10.731  1.00 69.62 552  A 1 
ATOM 4300 C CD2 . LEU A 1 552  ? -57.551 -18.507 11.233  1.00 71.47 552  A 1 
ATOM 4301 N N   . ASN A 1 553  ? -57.064 -16.518 16.414  1.00 84.21 553  A 1 
ATOM 4302 C CA  . ASN A 1 553  ? -56.229 -16.012 17.508  1.00 83.49 553  A 1 
ATOM 4303 C C   . ASN A 1 553  ? -55.707 -17.108 18.459  1.00 83.83 553  A 1 
ATOM 4304 O O   . ASN A 1 553  ? -54.866 -16.828 19.317  1.00 80.13 553  A 1 
ATOM 4305 C CB  . ASN A 1 553  ? -57.033 -14.967 18.294  1.00 80.49 553  A 1 
ATOM 4306 C CG  . ASN A 1 553  ? -57.351 -13.731 17.471  1.00 76.35 553  A 1 
ATOM 4307 O OD1 . ASN A 1 553  ? -56.570 -13.265 16.672  1.00 68.16 553  A 1 
ATOM 4308 N ND2 . ASN A 1 553  ? -58.515 -13.146 17.647  1.00 66.76 553  A 1 
ATOM 4309 N N   . VAL A 1 554  ? -56.204 -18.335 18.347  1.00 84.89 554  A 1 
ATOM 4310 C CA  . VAL A 1 554  ? -55.843 -19.435 19.245  1.00 85.69 554  A 1 
ATOM 4311 C C   . VAL A 1 554  ? -55.373 -20.630 18.434  1.00 86.20 554  A 1 
ATOM 4312 O O   . VAL A 1 554  ? -56.164 -21.289 17.762  1.00 83.51 554  A 1 
ATOM 4313 C CB  . VAL A 1 554  ? -57.001 -19.817 20.185  1.00 82.12 554  A 1 
ATOM 4314 C CG1 . VAL A 1 554  ? -56.583 -20.940 21.145  1.00 73.46 554  A 1 
ATOM 4315 C CG2 . VAL A 1 554  ? -57.434 -18.621 21.046  1.00 75.51 554  A 1 
ATOM 4316 N N   . ARG A 1 555  ? -54.104 -20.972 18.569  1.00 85.93 555  A 1 
ATOM 4317 C CA  . ARG A 1 555  ? -53.522 -22.155 17.925  1.00 86.31 555  A 1 
ATOM 4318 C C   . ARG A 1 555  ? -54.167 -23.445 18.460  1.00 86.25 555  A 1 
ATOM 4319 O O   . ARG A 1 555  ? -54.233 -23.635 19.680  1.00 82.96 555  A 1 
ATOM 4320 C CB  . ARG A 1 555  ? -52.002 -22.187 18.117  1.00 83.16 555  A 1 
ATOM 4321 C CG  . ARG A 1 555  ? -51.302 -21.045 17.357  1.00 81.44 555  A 1 
ATOM 4322 C CD  . ARG A 1 555  ? -49.782 -21.180 17.487  1.00 82.29 555  A 1 
ATOM 4323 N NE  . ARG A 1 555  ? -49.076 -20.108 16.770  1.00 81.38 555  A 1 
ATOM 4324 C CZ  . ARG A 1 555  ? -47.767 -19.997 16.624  1.00 83.25 555  A 1 
ATOM 4325 N NH1 . ARG A 1 555  ? -46.942 -20.858 17.152  1.00 77.99 555  A 1 
ATOM 4326 N NH2 . ARG A 1 555  ? -47.257 -19.008 15.950  1.00 75.26 555  A 1 
ATOM 4327 N N   . PRO A 1 556  ? -54.613 -24.360 17.591  1.00 88.07 556  A 1 
ATOM 4328 C CA  . PRO A 1 556  ? -55.135 -25.654 18.008  1.00 86.34 556  A 1 
ATOM 4329 C C   . PRO A 1 556  ? -54.095 -26.479 18.770  1.00 86.86 556  A 1 
ATOM 4330 O O   . PRO A 1 556  ? -52.918 -26.477 18.431  1.00 84.27 556  A 1 
ATOM 4331 C CB  . PRO A 1 556  ? -55.585 -26.357 16.723  1.00 83.41 556  A 1 
ATOM 4332 C CG  . PRO A 1 556  ? -55.785 -25.220 15.724  1.00 82.95 556  A 1 
ATOM 4333 C CD  . PRO A 1 556  ? -54.738 -24.193 16.155  1.00 85.80 556  A 1 
ATOM 4334 N N   . LYS A 1 557  ? -54.505 -27.256 19.775  1.00 88.21 557  A 1 
ATOM 4335 C CA  . LYS A 1 557  ? -53.591 -28.028 20.646  1.00 87.04 557  A 1 
ATOM 4336 C C   . LYS A 1 557  ? -52.710 -29.038 19.909  1.00 87.01 557  A 1 
ATOM 4337 O O   . LYS A 1 557  ? -51.622 -29.337 20.387  1.00 81.37 557  A 1 
ATOM 4338 C CB  . LYS A 1 557  ? -54.375 -28.764 21.734  1.00 82.85 557  A 1 
ATOM 4339 C CG  . LYS A 1 557  ? -54.901 -27.836 22.836  1.00 72.55 557  A 1 
ATOM 4340 C CD  . LYS A 1 557  ? -55.550 -28.672 23.952  1.00 64.55 557  A 1 
ATOM 4341 C CE  . LYS A 1 557  ? -56.018 -27.774 25.098  1.00 53.52 557  A 1 
ATOM 4342 N NZ  . LYS A 1 557  ? -56.626 -28.543 26.209  1.00 44.37 557  A 1 
ATOM 4343 N N   . GLN A 1 558  ? -53.183 -29.590 18.807  1.00 88.15 558  A 1 
ATOM 4344 C CA  . GLN A 1 558  ? -52.449 -30.592 18.028  1.00 87.75 558  A 1 
ATOM 4345 C C   . GLN A 1 558  ? -51.447 -29.969 17.040  1.00 89.38 558  A 1 
ATOM 4346 O O   . GLN A 1 558  ? -50.630 -30.694 16.489  1.00 86.12 558  A 1 
ATOM 4347 C CB  . GLN A 1 558  ? -53.448 -31.507 17.304  1.00 83.76 558  A 1 
ATOM 4348 C CG  . GLN A 1 558  ? -54.146 -32.468 18.286  1.00 72.38 558  A 1 
ATOM 4349 C CD  . GLN A 1 558  ? -55.262 -33.297 17.624  1.00 65.89 558  A 1 
ATOM 4350 O OE1 . GLN A 1 558  ? -55.833 -32.920 16.627  1.00 57.38 558  A 1 
ATOM 4351 N NE2 . GLN A 1 558  ? -55.639 -34.419 18.188  1.00 55.33 558  A 1 
ATOM 4352 N N   . LEU A 1 559  ? -51.461 -28.650 16.855  1.00 85.67 559  A 1 
ATOM 4353 C CA  . LEU A 1 559  ? -50.676 -27.948 15.835  1.00 85.32 559  A 1 
ATOM 4354 C C   . LEU A 1 559  ? -49.176 -28.232 15.958  1.00 86.47 559  A 1 
ATOM 4355 O O   . LEU A 1 559  ? -48.590 -28.742 15.013  1.00 84.27 559  A 1 
ATOM 4356 C CB  . LEU A 1 559  ? -50.982 -26.449 15.934  1.00 83.18 559  A 1 
ATOM 4357 C CG  . LEU A 1 559  ? -50.266 -25.592 14.877  1.00 83.74 559  A 1 
ATOM 4358 C CD1 . LEU A 1 559  ? -50.772 -25.885 13.470  1.00 76.64 559  A 1 
ATOM 4359 C CD2 . LEU A 1 559  ? -50.530 -24.128 15.196  1.00 77.81 559  A 1 
ATOM 4360 N N   . SER A 1 560  ? -48.565 -28.024 17.126  1.00 87.57 560  A 1 
ATOM 4361 C CA  . SER A 1 560  ? -47.121 -28.257 17.311  1.00 86.06 560  A 1 
ATOM 4362 C C   . SER A 1 560  ? -46.707 -29.703 17.038  1.00 86.52 560  A 1 
ATOM 4363 O O   . SER A 1 560  ? -45.586 -29.941 16.605  1.00 84.37 560  A 1 
ATOM 4364 C CB  . SER A 1 560  ? -46.685 -27.904 18.735  1.00 83.74 560  A 1 
ATOM 4365 O OG  . SER A 1 560  ? -46.960 -26.561 19.029  1.00 72.31 560  A 1 
ATOM 4366 N N   . SER A 1 561  ? -47.567 -30.676 17.280  1.00 87.54 561  A 1 
ATOM 4367 C CA  . SER A 1 561  ? -47.265 -32.082 16.979  1.00 86.55 561  A 1 
ATOM 4368 C C   . SER A 1 561  ? -47.312 -32.384 15.490  1.00 86.83 561  A 1 
ATOM 4369 O O   . SER A 1 561  ? -46.537 -33.209 15.030  1.00 85.01 561  A 1 
ATOM 4370 C CB  . SER A 1 561  ? -48.233 -33.013 17.706  1.00 85.60 561  A 1 
ATOM 4371 O OG  . SER A 1 561  ? -47.814 -34.355 17.560  1.00 73.60 561  A 1 
ATOM 4372 N N   . LEU A 1 562  ? -48.208 -31.746 14.759  1.00 85.66 562  A 1 
ATOM 4373 C CA  . LEU A 1 562  ? -48.316 -31.908 13.309  1.00 85.08 562  A 1 
ATOM 4374 C C   . LEU A 1 562  ? -47.181 -31.164 12.598  1.00 86.30 562  A 1 
ATOM 4375 O O   . LEU A 1 562  ? -46.529 -31.743 11.732  1.00 84.81 562  A 1 
ATOM 4376 C CB  . LEU A 1 562  ? -49.697 -31.422 12.834  1.00 83.57 562  A 1 
ATOM 4377 C CG  . LEU A 1 562  ? -50.842 -32.393 13.175  1.00 80.97 562  A 1 
ATOM 4378 C CD1 . LEU A 1 562  ? -52.187 -31.720 12.922  1.00 74.39 562  A 1 
ATOM 4379 C CD2 . LEU A 1 562  ? -50.799 -33.658 12.316  1.00 74.16 562  A 1 
ATOM 4380 N N   . VAL A 1 563  ? -46.860 -29.939 13.033  1.00 86.60 563  A 1 
ATOM 4381 C CA  . VAL A 1 563  ? -45.765 -29.131 12.471  1.00 86.31 563  A 1 
ATOM 4382 C C   . VAL A 1 563  ? -44.402 -29.818 12.636  1.00 87.01 563  A 1 
ATOM 4383 O O   . VAL A 1 563  ? -43.572 -29.738 11.741  1.00 85.88 563  A 1 
ATOM 4384 C CB  . VAL A 1 563  ? -45.749 -27.726 13.101  1.00 85.57 563  A 1 
ATOM 4385 C CG1 . VAL A 1 563  ? -44.536 -26.903 12.667  1.00 77.40 563  A 1 
ATOM 4386 C CG2 . VAL A 1 563  ? -46.997 -26.935 12.699  1.00 79.45 563  A 1 
ATOM 4387 N N   . ARG A 1 564  ? -44.181 -30.564 13.728  1.00 89.05 564  A 1 
ATOM 4388 C CA  . ARG A 1 564  ? -42.942 -31.342 13.918  1.00 87.83 564  A 1 
ATOM 4389 C C   . ARG A 1 564  ? -42.685 -32.376 12.829  1.00 87.53 564  A 1 
ATOM 4390 O O   . ARG A 1 564  ? -41.528 -32.634 12.513  1.00 85.26 564  A 1 
ATOM 4391 C CB  . ARG A 1 564  ? -42.953 -32.048 15.272  1.00 86.15 564  A 1 
ATOM 4392 C CG  . ARG A 1 564  ? -42.515 -31.084 16.371  1.00 77.89 564  A 1 
ATOM 4393 C CD  . ARG A 1 564  ? -42.628 -31.777 17.726  1.00 76.27 564  A 1 
ATOM 4394 N NE  . ARG A 1 564  ? -42.355 -30.829 18.789  1.00 67.00 564  A 1 
ATOM 4395 C CZ  . ARG A 1 564  ? -42.078 -31.105 20.040  1.00 60.53 564  A 1 
ATOM 4396 N NH1 . ARG A 1 564  ? -42.015 -32.345 20.468  1.00 55.75 564  A 1 
ATOM 4397 N NH2 . ARG A 1 564  ? -41.860 -30.127 20.874  1.00 52.70 564  A 1 
ATOM 4398 N N   . ASN A 1 565  ? -43.728 -32.944 12.265  1.00 86.87 565  A 1 
ATOM 4399 C CA  . ASN A 1 565  ? -43.611 -33.914 11.182  1.00 85.81 565  A 1 
ATOM 4400 C C   . ASN A 1 565  ? -43.489 -33.245 9.790   1.00 86.05 565  A 1 
ATOM 4401 O O   . ASN A 1 565  ? -43.378 -33.950 8.803   1.00 81.39 565  A 1 
ATOM 4402 C CB  . ASN A 1 565  ? -44.800 -34.880 11.250  1.00 84.04 565  A 1 
ATOM 4403 C CG  . ASN A 1 565  ? -44.817 -35.723 12.521  1.00 81.16 565  A 1 
ATOM 4404 O OD1 . ASN A 1 565  ? -43.830 -35.969 13.181  1.00 71.45 565  A 1 
ATOM 4405 N ND2 . ASN A 1 565  ? -45.980 -36.209 12.896  1.00 70.56 565  A 1 
ATOM 4406 N N   . GLY A 1 566  ? -43.503 -31.925 9.734   1.00 86.86 566  A 1 
ATOM 4407 C CA  . GLY A 1 566  ? -43.544 -31.132 8.508   1.00 87.13 566  A 1 
ATOM 4408 C C   . GLY A 1 566  ? -44.971 -30.753 8.114   1.00 88.14 566  A 1 
ATOM 4409 O O   . GLY A 1 566  ? -45.896 -31.556 8.209   1.00 84.67 566  A 1 
ATOM 4410 N N   . VAL A 1 567  ? -45.122 -29.520 7.672   1.00 87.79 567  A 1
[truncated: 352,953 more chars]
