# Supplementary material for: RABGAP1 is a sensor that facilitates the sorting and processing of amyloid precursor protein
Source: EMBO J. 2025 Aug 26;44(19):5443–62. doi: 10.1038/s44318-025-00530-0 (PMC12489035; doi:10.1038/s44318-025-00530-0)
Supplement: Supplementary file 9 — Source data Fig. 3 [file 44318_2025_530_MOESM9_ESM.zip › Figure 3/3C/fold_full_length_rabgap1_with_app_tail_2024_05_19_16_26_summary_confidences_0.json]

{
 "chain_iptm": [
  0.63,
  0.63
 ],
 "chain_pair_iptm": [
  [
   0.38,
   0.63
  ],
  [
   0.63,
   0.28
  ]
 ],
 "chain_pair_pae_min": [
  [
   0.76,
   1.76
  ],
  [
   1.78,
   0.76
  ]
 ],
 "chain_ptm": [
  0.38,
  0.28
 ],
 "fraction_disordered": 0.34,
 "has_clash": 0.0,
 "iptm": 0.63,
 "num_recycles": 10.0,
 "ptm": 0.37,
 "ranking_score": 0.75
}
