# Supplementary material for: RABGAP1 is a sensor that facilitates the sorting and processing of amyloid precursor protein
Source: EMBO J. 2025 Aug 26;44(19):5443–62. doi: 10.1038/s44318-025-00530-0 (PMC12489035; doi:10.1038/s44318-025-00530-0)
Supplement: Supplementary file 10 — Source data Fig. 4 [file 44318_2025_530_MOESM10_ESM.zip]

Archive with 84 entries (71 files):
- Figure 4/
- __MACOSX/._Figure 4
- Figure 4/.DS_Store
- __MACOSX/Figure 4/._.DS_Store
- Figure 4/4E/
- __MACOSX/Figure 4/._4E
- Figure 4/4B/
- __MACOSX/Figure 4/._4B
- Figure 4/4K/
- __MACOSX/Figure 4/._4K
- Figure 4/4L/
- __MACOSX/Figure 4/._4L
- Figure 4/4M/
- __MACOSX/Figure 4/._4M
- Figure 4/4J/
- __MACOSX/Figure 4/._4J
- Figure 4/4C/
- __MACOSX/Figure 4/._4C
- Figure 4/4D/
- __MACOSX/Figure 4/._4D
- Figure 4/4F/
- __MACOSX/Figure 4/._4F
- Figure 4/4H/
- __MACOSX/Figure 4/._4H
- Figure 4/4I/
- __MACOSX/Figure 4/._4I
- Figure 4/4G/
- __MACOSX/Figure 4/._4G
- Figure 4/4E/ratio-mNGreen-over-JF646-stats.csv
- __MACOSX/Figure 4/4E/._ratio-mNGreen-over-JF646-stats.csv
- Figure 4/4E/ratio-mNGreen-over-JF646.csv
- __MACOSX/Figure 4/4E/._ratio-mNGreen-over-JF646.csv
- Figure 4/4B/RABGAP1-KO-validation-blot.pdf
- __MACOSX/Figure 4/4B/._RABGAP1-KO-validation-blot.pdf
- Figure 4/4B/Tubulin-blot.tif
- __MACOSX/Figure 4/4B/._Tubulin-blot.tif
- Figure 4/4B/RABGAP1-KO-blot.tif
- __MACOSX/Figure 4/4B/._RABGAP1-KO-blot.tif
- Figure 4/4K/.DS_Store
- __MACOSX/Figure 4/4K/._.DS_Store
- Figure 4/4K/RABGAP1KO_HaloTag-APP.tif
- __MACOSX/Figure 4/4K/._RABGAP1KO_HaloTag-APP.tif
- Figure 4/4K/WT_HaloTag-APP.tif
- __MACOSX/Figure 4/4K/._WT_HaloTag-APP.tif
- Figure 4/4K/WT_RAB5A-mScarlet.tif
- __MACOSX/Figure 4/4K/._WT_RAB5A-mScarlet.tif
- Figure 4/4K/RABGAP1KO_RAB5A-mScarlet.tif
- __MACOSX/Figure 4/4K/._RABGAP1KO_RAB5A-mScarlet.tif
- Figure 4/4K/RABGAP1KO_APP-mNeonGreen.tif
- __MACOSX/Figure 4/4K/._RABGAP1KO_APP-mNeonGreen.tif
- Figure 4/4K/WT_APP-mNeonGreen.tif
- __MACOSX/Figure 4/4K/._WT_APP-mNeonGreen.tif
- Figure 4/4L/Pearsons-HaloTagAPP-RAB5A.csv
- __MACOSX/Figure 4/4L/._Pearsons-HaloTagAPP-RAB5A.csv
- Figure 4/4M/Pearsons-APPmNeonGreen-RAB5A.csv
- __MACOSX/Figure 4/4M/._Pearsons-APPmNeonGreen-RAB5A.csv
- Figure 4/4J/Pearsons-APPmNeonGreen-RAB11A.csv
- __MACOSX/Figure 4/4J/._Pearsons-APPmNeonGreen-RAB11A.csv
- Figure 4/4C/Mean HaloTag fluorescence.csv
- __MACOSX/Figure 4/4C/._Mean HaloTag fluorescence.csv
- Figure 4/4D/Mean mNeonGreen fluorescence.csv
- __MACOSX/Figure 4/4D/._Mean mNeonGreen fluorescence.csv
- Figure 4/4F/APP-transcription-qPCR.csv
- __MACOSX/Figure 4/4F/._APP-transcription-qPCR.csv
- Figure 4/4H/WT_RAB11A-mScarlet.tif
- __MACOSX/Figure 4/4H/._WT_RAB11A-mScarlet.tif
- Figure 4/4H/RABGAP1KO_RAB11A-mScarlet.tif
- __MACOSX/Figure 4/4H/._RABGAP1KO_RAB11A-mScarlet.tif
- Figure 4/4H/RABGAP1KO_HaloTag-APP.tif
- __MACOSX/Figure 4/4H/._RABGAP1KO_HaloTag-APP.tif
- Figure 4/4H/WT_HaloTag-APP.tif
- __MACOSX/Figure 4/4H/._WT_HaloTag-APP.tif
- Figure 4/4H/RABGAP1KO_APP-mNeonGreen.tif
- __MACOSX/Figure 4/4H/._RABGAP1KO_APP-mNeonGreen.tif
- Figure 4/4H/WT_APP-mNeonGreen.tif
- __MACOSX/Figure 4/4H/._WT_APP-mNeonGreen.tif
- Figure 4/4I/Pearsons-HaloTagAPP-RAB11A.csv
- __MACOSX/Figure 4/4I/._Pearsons-HaloTagAPP-RAB11A.csv
- Figure 4/4G/mCherry-RABGAP1.tif
- __MACOSX/Figure 4/4G/._mCherry-RABGAP1.tif
- Figure 4/4G/merged-image.tif
- __MACOSX/Figure 4/4G/._merged-image.tif
- Figure 4/4G/APP-mNeonGreen.tif
- __MACOSX/Figure 4/4G/._APP-mNeonGreen.tif
