# Supplementary material for: RABGAP1 is a sensor that facilitates the sorting and processing of amyloid precursor protein
Source: EMBO J. 2025 Aug 26;44(19):5443–62. doi: 10.1038/s44318-025-00530-0 (PMC12489035; doi:10.1038/s44318-025-00530-0)
Supplement: Supplementary file 10 — Source data Fig. 4 [file 44318_2025_530_MOESM10_ESM.zip › Figure 4/4F/APP-transcription-qPCR.csv]

WT	RABGAP1 KO
1	1.08581
0.91281	1.09745
1.13334	1.05173
