# Supplementary material for: RABGAP1 is a sensor that facilitates the sorting and processing of amyloid precursor protein
Source: EMBO J. 2025 Aug 26;44(19):5443–62. doi: 10.1038/s44318-025-00530-0 (PMC12489035; doi:10.1038/s44318-025-00530-0)
Supplement: Supplementary file 11 — Source data Fig. 5 [file 44318_2025_530_MOESM11_ESM.zip]

Archive with 46 entries (37 files):
- Figure 5/
- __MACOSX/._Figure 5
- Figure 5/5I/
- __MACOSX/Figure 5/._5I
- Figure 5/5G/
- __MACOSX/Figure 5/._5G
- Figure 5/5A/
- __MACOSX/Figure 5/._5A
- Figure 5/5F/
- __MACOSX/Figure 5/._5F
- Figure 5/5H/
- __MACOSX/Figure 5/._5H
- Figure 5/.DS_Store
- __MACOSX/Figure 5/._.DS_Store
- Figure 5/5C/
- __MACOSX/Figure 5/._5C
- Figure 5/5E/
- __MACOSX/Figure 5/._5E
- Figure 5/5B/
- __MACOSX/Figure 5/._5B
- Figure 5/5I/ratio-C99-over-fulllength.csv
- __MACOSX/Figure 5/5I/._ratio-C99-over-fulllength.csv
- Figure 5/5G/CT695-full-length-APP.csv
- __MACOSX/Figure 5/5G/._CT695-full-length-APP.csv
- Figure 5/5A/HaloTagAPP-mScarletFYVE.tif
- __MACOSX/Figure 5/5A/._HaloTagAPP-mScarletFYVE.tif
- Figure 5/5A/HaloTagAPP-mScarletFYVE.avi
- __MACOSX/Figure 5/5A/._HaloTagAPP-mScarletFYVE.avi
- Figure 5/5F/RABGAP1-KD-levels.csv
- __MACOSX/Figure 5/5F/._RABGAP1-KD-levels.csv
- Figure 5/5H/C99-quantification.csv
- __MACOSX/Figure 5/5H/._C99-quantification.csv
- Figure 5/5C/iNeuron-qPCR-APPlevels.csv
- __MACOSX/Figure 5/5C/._iNeuron-qPCR-APPlevels.csv
- Figure 5/5E/Tubulin.tif
- __MACOSX/Figure 5/5E/._Tubulin.tif
- Figure 5/5E/RABGAP1.tif
- __MACOSX/Figure 5/5E/._RABGAP1.tif
- Figure 5/5E/full-length-APP.tif
- __MACOSX/Figure 5/5E/._full-length-APP.tif
- Figure 5/5E/Figure 5E-blots.pdf
- __MACOSX/Figure 5/5E/._Figure 5E-blots.pdf
- Figure 5/5E/C99.tif
- __MACOSX/Figure 5/5E/._C99.tif
- Figure 5/5B/Pearsons-HaloTagAPPmNeonGreen-FYVEmScarlet.csv
- __MACOSX/Figure 5/5B/._Pearsons-HaloTagAPPmNeonGreen-FYVEmScarlet.csv
