# Supplementary material for: RABGAP1 is a sensor that facilitates the sorting and processing of amyloid precursor protein
Source: EMBO J. 2025 Aug 26;44(19):5443–62. doi: 10.1038/s44318-025-00530-0 (PMC12489035; doi:10.1038/s44318-025-00530-0)
Supplement: Supplementary file 11 — Source data Fig. 5 [file 44318_2025_530_MOESM11_ESM.zip › Figure 5/5F/RABGAP1-KD-levels.csv]

WT	RABGAP1 KD
1	0.35
1	0.39
1	0.2
1	0.37455826
1	0.424738453
1	0.275556933
1	0.163856579
