# Supplementary material for: RABGAP1 is a sensor that facilitates the sorting and processing of amyloid precursor protein
Source: EMBO J. 2025 Aug 26;44(19):5443–62. doi: 10.1038/s44318-025-00530-0 (PMC12489035; doi:10.1038/s44318-025-00530-0)
Supplement: Supplementary file 11 — Source data Fig. 5 [file 44318_2025_530_MOESM11_ESM.zip › Figure 5/5H/C99-quantification.csv]

WT	RABGAP1 KD
1	0.41
1	0.40
1	0.66
1	0.49
1	0.82
1	0.19
1	0.72
