# Supplementary material for: RABGAP1 is a sensor that facilitates the sorting and processing of amyloid precursor protein
Source: EMBO J. 2025 Aug 26;44(19):5443–62. doi: 10.1038/s44318-025-00530-0 (PMC12489035; doi:10.1038/s44318-025-00530-0)
Supplement: Supplementary file 11 — Source data Fig. 5 [file 44318_2025_530_MOESM11_ESM.zip › Figure 5/5C/iNeuron-qPCR-APPlevels.csv]

WT	RABGAP1 KD
1.02113	1.05461
1	1.02664
0.96831	0.93739
