# Supplementary material for: RABGAP1 is a sensor that facilitates the sorting and processing of amyloid precursor protein
Source: EMBO J. 2025 Aug 26;44(19):5443–62. doi: 10.1038/s44318-025-00530-0 (PMC12489035; doi:10.1038/s44318-025-00530-0)
Supplement: Supplementary file 11 — Source data Fig. 5 [file 44318_2025_530_MOESM11_ESM.zip › Figure 5/5B/Pearsons-HaloTagAPPmNeonGreen-FYVEmScarlet.csv]

HaloTag	mNeonGreen
0.686290943	0.52599374
0.731543619	0.663612219
0.742392882	0.620344463
