# Supplementary material for: RABGAP1 is a sensor that facilitates the sorting and processing of amyloid precursor protein
Source: EMBO J. 2025 Aug 26;44(19):5443–62. doi: 10.1038/s44318-025-00530-0 (PMC12489035; doi:10.1038/s44318-025-00530-0)
Supplement: Supplementary file 12 — Source data Fig. 6 [file 44318_2025_530_MOESM12_ESM.zip]

Archive with 36 entries (30 files):
- Figure 6/
- __MACOSX/._Figure 6
- Figure 6/6A/
- __MACOSX/Figure 6/._6A
- Figure 6/.DS_Store
- __MACOSX/Figure 6/._.DS_Store
- Figure 6/6B/
- __MACOSX/Figure 6/._6B
- Figure 6/6E/
- __MACOSX/Figure 6/._6E
- Figure 6/6D/
- __MACOSX/Figure 6/._6D
- Figure 6/6C/
- __MACOSX/Figure 6/._6C
- Figure 6/6A/tubulin-recoveryblot.tif
- __MACOSX/Figure 6/6A/._tubulin-recoveryblot.tif
- Figure 6/6A/RABGAP1-recoveryblot.tif
- __MACOSX/Figure 6/6A/._RABGAP1-recoveryblot.tif
- Figure 6/6A/C99-recoveryblot.tif
- __MACOSX/Figure 6/6A/._C99-recoveryblot.tif
- Figure 6/6A/Figure 6A-blots.pdf
- __MACOSX/Figure 6/6A/._Figure 6A-blots.pdf
- Figure 6/6B/C99quantification-recoveries.csv
- __MACOSX/Figure 6/6B/._C99quantification-recoveries.csv
- Figure 6/6E/APP-binding-mutant-model.cxs
- __MACOSX/Figure 6/6E/._APP-binding-mutant-model.cxs
- Figure 6/6D/C99quantification-overexpression.csv
- __MACOSX/Figure 6/6D/._C99quantification-overexpression.csv
- Figure 6/6C/Figure 6B-blots.pdf
- __MACOSX/Figure 6/6C/._Figure 6B-blots.pdf
- Figure 6/6C/RABGAP1-overexpressionblot.tif
- __MACOSX/Figure 6/6C/._RABGAP1-overexpressionblot.tif
- Figure 6/6C/C99-overexpressionblot.tif
- __MACOSX/Figure 6/6C/._C99-overexpressionblot.tif
- Figure 6/6C/tubulin-overexpressionblot.tif
- __MACOSX/Figure 6/6C/._tubulin-overexpressionblot.tif
