# Supplementary material for: RABGAP1 is a sensor that facilitates the sorting and processing of amyloid precursor protein
Source: EMBO J. 2025 Aug 26;44(19):5443–62. doi: 10.1038/s44318-025-00530-0 (PMC12489035; doi:10.1038/s44318-025-00530-0)
Supplement: Supplementary file 12 — Source data Fig. 6 [file 44318_2025_530_MOESM12_ESM.zip › Figure 6/6B/C99quantification-recoveries.csv]

RABGAP1 KD	WT recovery	Empty vector recovery	RABGAP1 R612A recovery	RABGAP1 (L216S, S236F, A264F) recovery
0.566305274	1	0.636910879	0.539119334	0.625732617
0.223950722	1	0.295092445	0.20358468	0.347715528
0.540170123	1	0.497412316	0.514924024	0.590679913
0.658558404	1	0.623496915	0.612110808	0.57383192
