# Supplementary material for: RABGAP1 is a sensor that facilitates the sorting and processing of amyloid precursor protein
Source: EMBO J. 2025 Aug 26;44(19):5443–62. doi: 10.1038/s44318-025-00530-0 (PMC12489035; doi:10.1038/s44318-025-00530-0)
Supplement: Supplementary file 12 — Source data Fig. 6 [file 44318_2025_530_MOESM12_ESM.zip › Figure 6/6D/C99quantification-overexpression.csv]

WT	WT RABGAP1 overexpression	empty vector overexpression	RABGAP1 R612A overexpression	RABGAP1 (L216S, S236F, A264F) overexpression
0.597837925	1	0.654894615	0.491874064	0.694453718
0.655139114	1	0.611310085	0.571985034	0.450493174
0.72225863	1	0.675872105	0.689195337	0.685960028
